# Supplementary material for: An Injectable Epigenetic Autophagic Modulatory Hydrogel for Boosting Umbilical Cord Blood NK Cell Therapy Prevents Postsurgical Relapse of Triple‐Negative Breast Cancer
Source: Adv Sci (Weinh). 2022 Jun 16;9(23):2201271. doi: 10.1002/advs.202201271 (PMC9376812; doi:10.1002/advs.202201271)
Supplement: Supplementary file 2 — Supplemental Table 1 [file ADVS-9-2201271-s001.xlsx]

## Sheet: Sheet1
red is pvalue<0.001,orange is pvalue <0.01,blue is pvalue<0.05,green is pvalue <0.1.
Index	miR_name	miR_seq	up/down	fold_change(SAHA(mean)/NC(mean))	log2(fold_change)	pvalue(t_test)	NC(mean)	SAHA(mean)	NC/NC_1(norm)	NC/NC_2(norm)	NC/NC_3(norm)	SAHA/SAHA_1(norm)	SAHA/SAHA_2(norm)	SAHA/SAHA_3(norm)	NC/NC_1(raw)	NC/NC_2(raw)	NC/NC_3(raw)	SAHA/SAHA_1(raw)	SAHA/SAHA_2(raw)	SAHA/SAHA_3(raw)	Expression level
1	hsa-miR-1246_R+1	AATGGATTTTTGGAGCAGGG	up	15.0451	3.91122	3.69115e-07	84.7902	1275.67	61.4793	96.8417	96.0497	1264.27	1302.3	1260.44	77.5	110.5	99	956	1452.5	1075	middle
2	hsa-miR-92a-3p	TATTGCACTTGTCCCGGCCTGT	down	0.484616	-1.04509	5.09547e-07	57398.1	27816	57195.4	58080.1	56918.7	27813.6	28444	27190.4	72099.8	66271.5	58667	21031.7	31724.5	23190	high
3	hsa-miR-424-3p	CAAAACGTGAGGCGCTGCTAT	down	0.294455	-1.76388	3.1059e-06	6254.15	1841.56	6331.18	6298.66	6132.63	1803.84	1918.71	1802.14	7981	7187	6321	1364	2140	1537	high
4	hsa-miR-30a-3p	CTTTCAGTCGGATGTTTGCAGC	up	2.27949	1.18871	8.1125e-06	2077.86	4736.47	2050.63	2017.46	2165.48	4622	4761.37	4826.03	2585	2302	2232	3495	5310.5	4116	middle
5	hsa-miR-1290_1ss13TG	TGGATTTTTGGAGCAGGGA	up	6.45353	2.69009	1.69766e-05	33.6917	217.431	27.3682	31.9884	41.7186	220.851	219.218	212.224	34.5	36.5	43	167	244.5	181	middle
6	hsa-miR-4454_L-2	ATCCGAGTCACGGCACCA	down	0.176839	-2.49949	2.6051e-05	1311.55	231.934	1376.34	1269.9	1288.42	193.079	199.044	303.679	1735	1449	1328	146	222	259	middle
7	hsa-miR-27b-5p	AGAGCTTAGCTGATTGGTGAAC	down	0.164455	-2.60423	4.2091e-05	1957.47	321.916	1917.36	2016.59	1938.46	329.293	339.81	296.644	2417	2301	1998	249	379	253	middle
8	hsa-miR-760_R+2	CGGCTCTGGGTCTGTGGGGAGT	down	0.39113	-1.35428	4.3044e-05	206.304	80.6917	210.219	197.189	211.503	89.9274	77.1072	75.0404	265	225	218	68	86	64	middle
9	hsa-miR-194-5p	TGTAACAGCAACTCCATGTGGA	up	4.79907	2.26275	4.72397e-05	369.237	1771.99	358.96	382.985	365.765	1813.1	1748.81	1754.07	452.5	437	377	1371	1950.5	1496	middle
10	hsa-miR-3615_R+1	TCTCTCGGCTCCTCGCGGCTCG	up	2.18061	1.12473	6.1393e-05	457.519	997.672	424.405	496.04	452.113	1038.13	993.428	961.455	535	566	466	785	1108	820	middle
11	hsa-miR-486-5p	TCCTGTACTGAGCTGCCCCGAG	down	0.468383	-1.09424	6.90018e-05	896.728	420.012	875.386	883.407	931.391	442.364	404.365	413.308	1103.5	1008	960	334.5	451	352.5	middle
12	hsa-miR-339-5p_R-3	TCCCTGTCCTCCAGGAGCTC	up	1.61127	0.688202	8.19142e-05	2896.28	4666.71	3021.61	2807.1	2860.15	4659.03	4534.98	4806.1	3809	3203	2948	3523	5058	4099	middle
13	hsa-miR-503-5p	TAGCAGCGGGAACAGTTCTGCAG	down	0.624244	-0.679818	9.23144e-05	4694.76	2930.68	4555.02	4695.73	4833.53	3041.66	2814.41	2935.95	5742	5358	4982	2300	3139	2504	middle
14	hsa-miR-664b-3p	TTCATTTGCCTCCCAGCCTACA	up	2.69865	1.43224	0.000124169	31.2309	84.2811	33.3178	34.1794	26.1954	83.3151	81.5902	87.9379	42	39	27	63	91	75	middle
15	hsa-miR-129-2-3p	AAGCCCTTACCCCAAAAAGCAT	up	inf	inf	0.000124176	0	59.5446	0	0	0	60.8332	59.1753	58.6253	0	0	0	46	66	50	middle
16	hsa-miR-181a-2-3p	ACCACTGACCGTTGACTGTACC	down	0.234455	-2.09262	0.000132963	879.765	206.265	867.056	918.463	853.775	189.112	211.597	218.086	1093	1048	880	143	236	186	middle
17	hsa-miR-421	ATCAACAGACATTAATTGGGCGC	down	0.595583	-0.747626	0.000150164	684.507	407.68	711.573	678.33	663.616	416.576	385.536	420.93	897	774	684	315	430	359	middle
18	hsa-miR-125b-5p	TCCCTGAGACCCTAACTTGTGA	down	0.581017	-0.783348	0.000167257	63356.3	36811.1	60963.7	65891.4	63213.8	36598.5	39041.8	34792.9	76850	75184.5	65155.5	27674.5	43544.5	29674	high
19	hsa-miR-12136_R+1	GAAAAAGTCATGGAGGCCA	up	5.62415	2.49163	0.000167858	533.695	3001.58	528.325	637.14	435.619	3033.73	2809.93	3161.08	666	727	449	2294	3134	2696	middle
20	hsa-miR-362-3p	AACACACCTATTCAAGGATTCA	up	4.10857	2.03864	0.000192034	7.89549	32.4391	8.72609	5.25838	9.70199	30.4166	34.0706	32.8302	11	6	10	23	38	28	middle
21	hsa-miR-99a-5p	AACCCGTAGATCCGATCTTGTG	down	0.392375	-1.34969	0.000220259	30986.8	12158.5	30387.8	32693.5	29879.2	12812.7	13606.7	10056	38306.5	37304.5	30797	9688.5	15176	8576.5	high
22	hsa-miR-125b-2-3p_L-2R+2	ACAAGTCAGGCTCTTGGGACCT	down	0.183294	-2.44777	0.00022942	761.375	139.555	771.069	774.734	738.321	161.34	165.87	91.4555	972	884	761	122	185	78	middle
23	hsa-miR-125a-3p_R-1	ACAGGTGAGGTTCTTGGGAGC	down	0.351697	-1.5076	0.000231843	259.048	91.1062	268.922	246.267	261.954	89.9274	86.0732	97.318	339	281	270	68	96	83	middle
24	hsa-miR-17-5p	CAAAGTGCTTACAGTGCAGGTAG	down	0.710199	-0.493705	0.000301947	9773.27	6940.97	10076.8	9548.48	9694.55	7164.44	6591.77	7066.69	12702.7	10895.2	9992.33	5417.5	7352	6027	high
25	hsa-miR-106a-5p_1ss1AC	CAAAGTGCTTACAGTGCAGGTAG	down	0.710199	-0.493705	0.000301947	9773.27	6940.97	10076.8	9548.48	9694.55	7164.44	6591.77	7066.69	12702.7	10895.2	9992.33	5417.5	7352	6027	high
26	hsa-let-7c-5p	TGAGGTAGTAGGTTGTATGGTT	down	0.449897	-1.15233	0.000344369	1654.06	744.158	1578.18	1639.49	1744.51	780.936	822.507	629.03	1989.43	1870.72	1798.1	590.517	917.367	536.483	middle
27	hsa-miR-508-3p	TGATTGTAGCCTTTTGGAGTAGA	up	inf	inf	0.000346475	0	27.1624	0	0	0	26.4492	26.8979	28.1401	0	0	0	20	30	24	middle
28	hsa-miR-21-3p_R+1	CAACACCAGTCGATGGGCTGTC	down	0.341336	-1.55073	0.000347868	18231.6	6223.12	17938.5	17508.6	19247.8	6956.15	6969.24	4743.96	22613	19978	19839	5260	7773	4046	high
29	bta-miR-11987_L-1R-2_1ss8TA	GAGGAAACTCTGGTGGAG	down	0.339063	-1.56038	0.000393728	89.2419	30.2586	95.1937	87.6396	84.8924	27.7717	29.5877	33.4164	120	100	87.5	21	33	28.5	middle
30	hsa-miR-23b-5p_L-1	GGGTTCCTGGCATGCTGATTT	down	0.299199	-1.74082	0.000476658	305.322	91.352	315.726	311.121	289.119	95.2173	93.2459	85.5929	398	355	298	72	104	73	middle
31	hsa-miR-584-5p_R-1	TTATGGTTTGCCTGGGACTGA	down	0.581158	-0.782997	0.000555196	1860.83	1081.44	1781.71	1962.25	1838.53	1125.42	1108.19	1010.7	2246	2239	1895	851	1236	862	middle
32	hsa-miR-17-3p	ACTGCAGTGAAGGCACTTGTAG	down	0.631184	-0.663868	0.000583732	753.483	475.586	781.382	765.97	713.096	452.282	464.436	510.04	985	874	735	342	518	435	middle
33	hsa-miR-20a-5p	TAAAGTGCTTATAGTGCAGGTAG	down	0.524201	-0.931809	0.000623032	22126.4	11598.7	21814.2	22526.6	22038.4	12227.5	11974.9	10593.6	27498.7	25703.7	22715.3	9246	13356	9035	high
34	hsa-miR-187-3p_R+1	TCGTGTCTTGTGTTGCAGCCGGT	up	14.4893	3.85691	0.000626308	1.32214	19.1568	3.96641	0	0	17.192	21.5183	18.7601	5	0	0	13	24	16	middle
35	hsa-miR-509-3p_R+1	TGATTGGTACGTCTGTGGGTAGA	up	inf	inf	0.00070706	0	33.8472	0	0	0	34.8248	34.6684	32.0485	0	0	0	26.3333	38.6667	27.3333	middle
36	hsa-miR-497-5p	CAGCAGCACACTGTGGTTTGT	down	0.541939	-0.883798	0.000761945	271.066	146.901	268.922	262.919	281.358	134.891	141.662	164.151	339	300	290	102	158	140	middle
37	efu-miR-9226_L-4_1ss22GA	GTCCCTGTTCGGGCGCCA	down	0.546442	-0.87186	0.000767471	5683.13	3105.5	5569.63	5444.17	6035.61	2983.47	2826.07	3506.97	7021	6212	6221	2256	3152	2991	high
38	hsa-miR-320b_R-2	AAAAGCTGGGTTGAGAGGGC	up	2.04847	1.03455	0.000777928	349.437	715.814	343.989	316.957	387.366	748.353	740.145	658.943	433.629	361.66	399.264	565.879	825.506	561.995	middle
39	PC-5p-56436_12	TTGCTGTGATGATGTTCTGAGC	down	-inf	-inf	0.000955236	4.95635	0	4.75969	5.25838	4.85099	0	0	0	6	6	5	0	0	0	low
40	hsa-miR-99b-3p_R+1	CAAGCTCGTGTCTGTGGGTCCGT	down	0.43604	-1.19747	0.000955925	1041.36	454.074	1097.11	985.945	1041.02	477.409	450.988	433.827	1383	1125	1073	361	503	370	middle
41	hsa-let-7d-5p	AGAGGTAGTAGGTTGCATAGTT	down	0.652903	-0.615058	0.000961959	13968.7	9120.22	14193.2	14535.5	13177.5	9347.82	9506.6	8506.24	17891.8	16585.5	13582.2	7068.5	10603	7254.75	high
42	hsa-let-7b-5p	TGAGGTAGTAGGTTGTGTGGTT	down	0.742918	-0.428725	0.00111648	51440.2	38215.9	51955.4	51285.6	51079.7	39638.2	37743.3	37266.1	65494.2	58518.8	52648.7	29973	42096.2	31783.3	high
43	hsa-miR-99b-5p	CACCCGTAGAACCGACCTTGCG	down	0.398482	-1.32741	0.00111967	55756.3	22217.9	53395	56529.3	57344.6	24166.7	24975.6	17511.4	67309	64502	59106	18274	27856	14935	high
44	hsa-miR-132-3p	TAACAGTCTACAGCCATGGTCG	up	2.49758	1.32053	0.00111971	675.927	1688.19	713.16	661.679	652.944	1586.95	1707.12	1770.48	899	755	673	1200	1904	1510	middle
45	hsa-miR-22-3p	AAGCTGCCAGTTGAAGAACTGT	up	1.62684	0.702076	0.00118422	25680.2	41777.7	24846.4	26436.5	25757.8	42800.2	42836.6	39696.4	31321	30165	26549	32364	47777	33856	high
46	bta-miR-1246_L+5	TATTAAATGGATTTTTGGAGCAGG	up	inf	inf	0.00122684	0	4.97038	0	0	0	5.28985	4.93128	4.69002	0	0	0	4	5.5	4	low
47	hsa-let-7e-3p	CTATACGGCCTCCTAGCTTTCC	down	0.322618	-1.6321	0.00123121	175.133	56.501	180.868	162.133	182.397	50.2536	43.0366	76.2129	228	185	188	38	48	65	middle
48	hsa-miR-320d_R-1	AAAAGCTGGGTTGAGAGG	up	2.25878	1.17554	0.00132079	95.0488	214.694	99.9232	93.7681	91.4551	226.642	202.486	214.954	125.962	106.993	94.2643	171.379	225.839	183.329	middle
49	hsa-miR-320c_R-2	AAAAGCTGGGTTGAGAGG	up	2.25878	1.17554	0.00132079	95.0488	214.694	99.9232	93.7681	91.4551	226.642	202.486	214.954	125.962	106.993	94.2643	171.379	225.839	183.329	middle
50	mmu-miR-1839-3p_R-2	AGACCTACTTATCTACCAACA	up	1.81453	0.859597	0.00137589	165.166	299.698	172.935	177.032	145.53	288.297	286.014	324.784	218	202	150	218	319	277	middle
51	hsa-miR-1304-3p_1ss13CA	TCTCACTGTAGCATCGAACCCC	down	0.704035	-0.50628	0.00151773	183.305	129.053	174.522	191.054	184.338	132.246	131.8	123.113	220	218	190	100	147	105	middle
52	hsa-let-7e-5p	TGAGGTAGGAGGTTGTATAGTT	down	0.372514	-1.42463	0.0017593	13161.6	4902.87	11577.1	14044.1	13863.5	5368.07	5502.99	3837.55	14594	16024.9	14289.3	4059.15	6137.65	3272.95	high
53	hsa-miR-27b-3p	TTCACAGTGGCTAAGTTCTGC	down	0.509509	-0.972821	0.00176226	109415	55747.8	104094	107988	116163	55148.4	58263.8	53831.3	131220	123218	119731	41701.3	64983.3	45911.3	high
54	hsa-miR-615-3p_R-1	TCCGAGCCTGGGTCTCCCTCT	down	0.465621	-1.10277	0.00181406	908.019	422.793	849.604	906.193	968.258	449.637	414.227	404.515	1071	1034	998	340	462	345	middle
55	hsa-miR-139-5p	TCTACAGTGCACGTGTCTCCAGT	up	1.51825	0.602414	0.00182557	835.875	1269.07	851.191	849.228	807.205	1334.36	1238.2	1234.65	1073	969	832	1009	1381	1053	middle
56	hsa-miR-652-3p_R+1	AATGGCGCCACTAGGGTTGTGT	down	0.708374	-0.497417	0.00191312	945.699	669.909	997.948	909.699	929.45	675.778	637.479	696.468	1258	1038	958	511	711	594	middle
57	hsa-miR-335-3p	TTTTTCATTATTGCTCCTGACC	down	0.342508	-1.54579	0.00191465	999.221	342.241	931.312	1089.36	976.99	314.746	334.43	377.547	1174	1243	1007	238	373	322	middle
58	hsa-miR-4485-3p_L-1R-1	AACGGCCGCGGTACCCTA	up	4.11107	2.03952	0.0020249	128.404	527.879	116.612	119.19	149.411	525.017	480.575	578.045	147	136	154	397	536	493	middle
59	hsa-miR-95-3p	TTCAACGGGTATTTATTGAGCA	up	11.7171	3.55054	0.00204844	19.8871	233.018	14.2791	20.1571	25.2252	224.819	257.323	216.914	18	23	26	170	287	185	middle
60	hsa-miR-425-5p_R+2	AATGACACGATCACTCCCGTTGAGT	up	1.92358	0.943794	0.00206039	5864.49	11280.8	6358.15	5770.19	5465.13	11731.6	10307.3	11803.6	8015	6584	5633	8871	11496	10067	high
61	hsa-miR-100-3p	CAAGCTTGTATCTATAGGTATG	down	0.383297	-1.38347	0.0021111	93.9704	36.0186	101.54	82.3812	97.9901	35.7065	43.0366	29.3126	128	94	101	27	48	25	middle
62	hsa-miR-7974	AGGCTGTGATGCTCTCCTGAGCCC	down	0.542807	-0.88149	0.00225579	237.35	128.835	257.816	233.998	220.235	136.214	135.386	114.906	325	267	227	103	151	98	middle
63	mmu-mir-6240-p5_1ss15TG	CGGCGGGTGTTGACGCGAT	down	0.825838	-0.27607	0.00232253	3922.85	3239.64	3972.36	3782.96	4013.23	3169.94	3377.92	3171.04	5007.5	4316.5	4136.5	2397	3767.5	2704.5	middle
64	hsa-miR-7704_L-1_1ss19GC	GGGGTCGGCGGCGACGTC	up	1.82776	0.870075	0.00235012	194.368	355.257	187.214	171.774	224.116	376.902	367.604	321.267	236	196	231	285	410	274	middle
65	pal-miR-9993b-3p_1ss1AT	TTCTCGCTGGGGCCTCCA	down	0.562336	-0.830495	0.00239856	117.235	65.9254	116.216	124.886	110.603	68.768	62.7617	66.2466	146.5	142.5	114	52	70	56.5	middle
66	hsa-miR-16-1-3p	CCAGTATTAACTGTGCTGCTGA	down	0.0753219	-3.73079	0.00240044	31.7427	2.39092	38.0775	28.0447	29.106	0	7.17276	0	48	32	30	0	8	0	middle
67	hsa-miR-100-5p	AACCCGTAGATCCGAACTTGTG	down	0.333714	-1.58332	0.00242842	643659	214798	609943	728288	592746	226488	250739	167167	768886	831004	610953	171262	279657	142572	high
68	hsa-miR-3124-5p	TTCGCGGGCGAAGGCAAAGTC	up	10.3954	3.37788	0.00246071	1.85099	19.2418	5.55297	0	0	22.4819	18.8285	16.4151	7	0	0	17	21	14	middle
69	bta-mir-2904-3-p5	CTCGGTTGGCCTCGGATAGCCGGTC	up	2.37767	1.24955	0.0027178	1731.64	4117.27	2149.79	1471.47	1573.66	4304.61	3999.71	4047.49	2710	1679	1622	3255	4461	3452	middle
70	hsa-miR-30c-1-3p_1ss22CT	CTGGGAGAGGGTTGTTTACTCT	down	0.463109	-1.11058	0.00288425	52.4706	24.2996	46.8036	54.3365	56.2715	22.4819	30.4842	19.9326	59	62	58	17	34	17	middle
71	hsa-miR-548o-3p	CCAAAACTGCAGTTACTTTTGC	up	1.79066	0.840494	0.00292927	15.7383	28.182	13.8824	14.8987	18.4338	29.0942	25.553	29.8989	17.5	17	19	22	28.5	25.5	middle
72	hsa-miR-5094_L-1R+3	ATCAGTGAATGCCTTGAACCTAAC	down	-inf	-inf	0.00315235	9.26947	0	10.3127	8.76396	8.73179	0	0	0	13	10	9	0	0	0	middle
73	hsa-let-7c-3p	CTGTACAACCTTCTAGCTTTCC	down	0.0486041	-4.36278	0.00325384	36.8938	1.79319	42.0439	38.5614	30.0762	0	5.37957	0	53	44	31	0	6	0	middle
74	hsa-miR-194-5p_R+1	TGTAACAGCAACTCCATGTGGAA	up	4.64068	2.21434	0.00331207	953.487	4424.83	930.915	1007.86	921.689	4733.09	4525.57	4015.83	1173.5	1150	950	3579	5047.5	3425	middle
75	bta-miR-339b_R+2	TCCCTGTCCTCCAGGAGCTCAT	up	1.45367	0.539699	0.00349362	112.634	163.733	117.406	110.864	109.632	169.936	167.663	153.598	148	126.5	113	128.5	187	131	middle
76	bta-mir-1246-p5_1ss18AG	TGGATTTTTGGAGCAGGGAG	up	12.48	3.64155	0.00350352	2.63673	32.9065	3.96641	3.94378	0	29.0942	30.9325	38.6927	5	4.5	0	22	34.5	33	middle
77	hsa-miR-582-3p	TAACTGGTTGAACAACTGAACC	down	0.336772	-1.57016	0.00351603	218.572	73.6089	203.08	221.728	230.907	104.474	60.0719	56.2803	256	253	238	79	67	48	middle
78	hsa-miR-873-3p_L-1	GAGACTGATGAGTTCCCGGGA	down	0.0896558	-3.47946	0.00357462	16.6674	1.49433	17.4522	13.1459	19.404	0	4.48298	0	22	15	20	0	5	0	middle
79	hsa-let-7a-5p	TGAGGTAGTAGGTTGTATAGTT	down	0.515553	-0.955808	0.00357729	73440.4	37862.4	69984.9	72490.9	77845.5	40052.9	43425.3	30109.1	88222.1	82714.7	80236.6	30286.6	48433.5	25679.3	high
80	mmu-mir-6240-p5_1ss14AG	ATCGCGAAGGCCCGCGGCGGGT	up	30.4918	4.93035	0.00384584	0.73033	22.269	0	2.19099	0	23.8043	18.3802	24.6226	0	2.5	0	18	20.5	21	middle
81	hsa-miR-125b-1-3p	ACGGGTTAGGCTCTTGGGAGCT	down	0.369336	-1.43699	0.00391058	2510.36	927.168	2281.48	2475.82	2773.8	949.528	1004.19	827.789	2876	2825	2859	718	1120	706	middle
82	hsa-miR-362-5p	AATCCTTGGAACCTAGGTGTGAGT	up	2.09185	1.06478	0.00407876	93.9973	196.628	95.987	84.134	101.871	218.206	182.905	188.773	121	96	105	165	204	161	middle
83	hsa-miR-33b-3p_R-1	CAGTGCCTCGGCAGTGCAGCC	up	6.36107	2.66927	0.00414319	93.898	597.292	106.3	74.4936	100.901	625.524	519.129	647.223	134	85	104	473	579	552	middle
84	hsa-miR-125a-5p	TCCCTGAGACCCTTTAACCTGTGA	down	0.64985	-0.621821	0.00420771	13317.6	8654.47	13327.1	13364.2	13261.6	8699.15	9173.97	8090.29	16800	15249	13669	6578	10232	6900	high
85	hsa-miR-10399-5p_R+1	AATTACAGATTGTCTCAGAGAA	down	0.321281	-1.63809	0.00430504	60.2078	19.3436	64.2558	63.9769	52.3907	10.5797	28.6911	18.7601	81	73	54	8	32	16	middle
86	bta-mir-2887-1-p5_1ss12AT	CCGGTGCGGAGTGCCCTTCGTC	up	1.85345	0.890211	0.00431976	466.38	864.411	476.365	375.097	547.677	867.535	804.694	921.003	600.5	428	564.5	656	897.5	785.5	middle
87	PC-3p-11405_193	AAAAGGGGGCTGAGGTGGAGT	down	0.335799	-1.57433	0.00451717	75.4532	25.3371	62.6692	84.134	79.5563	15.8695	33.174	26.9676	79	96	82	12	37	23	middle
88	hsa-miR-218-5p_R+1	TTGTGCTTGATCTAACCATGTG	up	3.67141	1.87633	0.00452314	72.2503	265.261	71.7919	82.3812	62.5778	254.574	241.632	299.575	90.5	94	64.5	192.5	269.5	255.5	middle
89	hsa-miR-5010-3p_R+1	TTTTGTGTCTCCCATTCCCCAGT	up	2.49271	1.31772	0.00456236	39.7882	99.1807	49.9767	31.5503	37.8378	99.1846	102.212	96.1455	63	36	39	75	114	82	middle
90	hsa-miR-92a-1-5p	AGGTTGGGATCGGTTGCAATGCT	down	0.146879	-2.7673	0.0046035	458.312	67.3163	495.801	406.648	472.487	68.768	66.3481	66.8328	625	464	487	52	74	57	middle
91	hsa-miR-3065-5p	TCAACAAAATCACTGATGCTGGA	up	6.01237	2.58793	0.00464445	177.271	1065.82	194.354	164.762	172.695	1061.94	1179.92	955.592	245	188	178	803	1316	815	middle
92	hsa-miR-577_L+1	GTAGATAAAATATTGGTACCTG	down	0.568271	-0.81535	0.00476502	131.564	74.7639	127.718	125.325	141.649	60.8332	86.0732	77.3854	161	143	146	46	96	66	middle
93	hsa-miR-513a-5p_R+4	TTCACAGGGAGGTGTCATTTAT	up	inf	inf	0.00478673	0	15.5719	0	0	0	13.8859	15.2421	17.5876	0	0	0	10.5	17	15	middle
94	hsa-miR-24-2-5p_L+1R+1	GTGCCTACTGAGCTGAAACACAGT	up	1.87089	0.903724	0.00479081	764	1429.36	809.147	766.846	716.007	1486.45	1293.79	1507.84	1020	875	738	1124	1443	1286	middle
95	hsa-miR-664a-3p	TATTCATTTATCCCCAGCCTACA	up	2.14195	1.09893	0.00505142	194.822	417.299	188.008	220.852	175.606	449.637	364.914	437.345	237	252	181	340	407	373	middle
96	hsa-miR-522-3p	AAAATGGTTCCCTTTAGAGTGT	up	inf	inf	0.00508388	0	23.507	0	0	0	26.4492	20.6217	23.4501	0	0	0	20	23	20	middle
97	mmu-mir-8112-p3_1ss13CT	CGCCTCCTCCCCTCCTCCC	down	0.351654	-1.50777	0.00524191	39.5052	13.8921	40.4573	41.1906	36.8676	17.192	8.06936	16.4151	51	47	38	13	9	14	middle
98	hsa-miR-320a-3p	AAAAGCTGGGTTGAGAGGGCGA	up	1.99783	0.998431	0.00537539	22870.1	45690.4	23033.5	22871.5	22705.1	47813.8	46923.9	42333.5	29035.8	26097.2	23402.5	36155.1	52335.6	36105.2	high
99	hsa-miR-891b	TGCAACTTACCTGAGTCATTGA	up	inf	inf	0.00551313	0	11.5121	0	0	0	13.2246	10.7591	10.5526	0	0	0	10	12	9	middle
100	hsa-miR-500a-5p_R+2	TAATCCTTGCTACCTGGGTGAGAGT	up	2.5605	1.35643	0.00554075	26.3137	67.3764	34.9044	23.6627	20.3742	73.3966	56.0372	72.6954	44	27	21	55.5	62.5	62	middle
101	hsa-miR-199a-3p_R-1	ACAGTAGTCTGCACATTGGTT	down	0.54217	-0.883184	0.00562928	29.8352	16.1757	26.9716	32.1345	30.3996	17.192	18.8285	12.5067	34	36.6667	31.3333	13	21	10.6667	middle
102	hsa-miR-10526-3p	AAAAGGGGGCTGAGGTGGAG	down	0.165055	-2.59898	0.00566921	52.0756	8.59535	53.9431	59.5949	42.6887	6.61231	6.27617	12.8976	68	68	44	5	7	11	middle
103	hsa-miR-217-5p	TACTGCATCAGGAACTGATTGGA	up	2.96051	1.56585	0.00572188	15.673	46.4002	19.0387	10.5168	17.4636	47.6086	52.8991	38.6927	24	12	18	36	59	33	middle
104	hsa-let-7i-5p	TGAGGTAGTAGTTTGTGCTGTT	down	0.483825	-1.04744	0.00573312	38018.4	18394.2	35049.9	43446.4	35558.8	18295.6	21767.1	15120	44183.5	49574	36651	13834.5	24277.5	12895.5	high
105	hsa-miR-374b-3p	CTTAGCAGGTTGTATTATCATT	down	0.383453	-1.38288	0.00588811	70.0206	26.8496	61.0826	67.4825	81.4967	37.0289	22.4149	21.1051	77	77	84	28	25	18	middle
106	hsa-mir-641-p3	TGACTGTCCTATGTCTTTCCT	down	0.214307	-2.22225	0.0059786	21.2271	4.54911	19.832	25.4155	18.4338	6.61231	0	7.03504	25	29	19	5	0	6	middle
107	hsa-miR-28-3p	CACTAGATTGTGAGCTCCTGGA	down	0.780013	-0.35843	0.00600596	1578.78	1231.47	1547.69	1608.19	1580.45	1200.8	1311.72	1181.89	1951	1835	1629	908	1463	1008	middle
108	hsa-miR-561-5p	ATCAAGGATCTTAAACTTTGCC	down	0.459887	-1.12065	0.00602902	144.543	66.4736	150.723	157.751	125.156	71.4129	71.7276	56.2803	190	180	129	54	80	48	middle
109	hsa-miR-197-3p	TTCACCACCTTCTCCACCCAGC	up	1.53036	0.613872	0.00605812	7033.98	10764.5	7168.88	6825.37	7107.68	11361.3	10098.4	10834	9037	7788	7326	8591	11263	9240	high
110	hsa-miR-192-5p	CTGACCTATGAATTGACAGCC	up	4.6656	2.22206	0.00616844	1128.93	5267.13	1140.74	1200.66	1045.39	5566.9	5655.28	4579.22	1438	1370	1077.5	4209.5	6307.5	3905.5	high
111	hsa-miR-514a-5p	TACTCTGGAGAGTGACAATCATG	up	inf	inf	0.00619236	0	4.06027	0	0	0	4.62862	4.03468	3.51752	0	0	0	3.5	4.5	3	low
112	hsa-miR-7706	TGAAGCGCCTGTGCTCTGCCGAGA	up	3.47501	1.79702	0.00621284	83.9873	291.856	83.2945	92.0216	76.6457	302.844	318.291	254.434	105	105	79	229	355	217	middle
113	bta-mir-2904-3-p3	GTTGGCCTCGGATAGCCGGTCCCCC	up	3.86952	1.95216	0.00627287	57.9887	224.389	62.6692	56.9657	54.3311	244.655	196.354	232.156	79	65	56	185	219	198	middle
114	hsa-miR-499a-5p	TTAAGACTTGCAGTGATGTTT	up	5.07773	2.34418	0.00630415	6.4974	32.992	6.34625	13.1459	0	38.3514	27.7945	32.8302	8	15	0	29	31	28	middle
115	pal-miR-9993b-3p_L+1_1ss2AT	TTTCTCGCTGGGGCCTCCA	down	0.123596	-3.0163	0.00641489	8.91658	1.10205	10.7093	8.76396	7.27649	3.30615	0	0	13.5	10	7.5	2.5	0	0	middle
116	bta-miR-1246_L-1R+2	ATGGATTTTTGGAGCAGGGA	up	7.91341	2.9843	0.00657072	46.6628	369.262	45.217	48.2018	46.5695	317.391	403.468	386.927	57	55	48	240	450	330	middle
117	hsa-miR-3187-3p	TTGGCCATGGGGCTGCGCGG	down	0.568456	-0.814879	0.00662701	142.94	81.2552	133.271	139.347	156.202	63.4782	92.3493	87.9379	168	159	161	48	103	75	middle
118	hsa-miR-96-5p	TTTGGCACTAGCACATTTTTGCT	up	3.28619	1.71642	0.00667314	893.972	2937.76	892.441	829.947	959.527	3004.63	2583.09	3225.56	1125	947	989	2272	2881	2751	middle
119	sha-mir-24-1-p3_1ss4GC	TGTCGATTGGACCCGCCCTCCG	down	0.34489	-1.53579	0.00678554	106.525	36.7394	104.713	95.5272	119.334	38.3514	33.174	38.6927	132	109	123	29	37	33	middle
120	hsa-miR-190a-5p_R+2	TGATATGTTTGATATATTAGGTTG	up	4.6291	2.21073	0.00693727	28.4327	131.618	42.0439	21.9099	21.3444	113.732	122.834	158.288	53	25	22	86	137	135	middle
121	hsa-miR-184	TGGACGGAGAACTGATAAGGGT	up	9.08693	3.18379	0.00705653	8.50472	77.2819	11.8992	8.76396	4.85099	64.8006	89.6596	77.3854	15	10	5	49	100	66	middle
122	hsa-miR-99a-3p_R+1	CAAGCTCGCTTCTATGGGTCTGT	down	0.374017	-1.41883	0.00722149	88.3727	33.0529	88.8475	75.37	100.901	35.7065	37.657	25.7951	112	86	104	27	42	22	middle
123	hsa-miR-222-3p_R+2	AGCTACATCTGGCTACTGGGTCT	up	1.33895	0.421097	0.0072363	37864.2	50698.2	39815.6	39681.5	34095.7	50118.7	48897.6	53078.2	50191	45278	35143	37898	54537	45269	high
124	bta-mir-2887-1-p5_1ss21AT	GACCGGGGTCCGGTGCGGAGTGCCCT	up	7.58862	2.92384	0.00727261	18.094	137.309	21.4186	19.2807	13.5828	148.116	114.316	149.494	27	22	14	112	127.5	127.5	middle
125	hsa-miR-10a-5p_R-1	TACCCTGTAGATCCGAATTTGT	down	0.642677	-0.637833	0.00730207	6778.91	4356.65	6511.25	7331.93	6493.54	4619.36	4811.13	3639.46	8208	8366	6693	3493	5366	3104	high
126	hsa-miR-147b-3p	GTGTGCGGAAATGCTTCTGCT	up	2.53426	1.34156	0.00730284	7.71061	19.5407	4.75969	9.64035	8.73179	22.4819	19.7251	16.4151	6	11	9	17	22	14	middle
127	bta-miR-1246_L+1R+1_2	AAATGGATTTTTGGAGCAGGG	up	12.1416	3.60189	0.00737997	64.9458	788.546	63.4625	68.7971	62.5778	864.89	836.524	664.225	80	78.5	64.5	654	933	566.5	middle
128	bta-miR-1246_L+1R+1_1	AAATGGATTTTTGGAGCAGGA	up	12.1416	3.60189	0.00737997	64.9458	788.546	63.4625	68.7971	62.5778	864.89	836.524	664.225	80	78.5	64.5	654	933	566.5	middle
129	pal-miR-9226-5p_L-3	AGTCCCTGTTCGGGCGCCA	down	0.759733	-0.396436	0.0074945	124.992	94.9605	119.785	126.639	128.551	102.491	95.0391	87.3517	151	144.5	132.5	77.5	106	74.5	middle
130	efu-miR-9226_L-3_1ss22GA	AGTCCCTGTTCGGGCGCCA	down	0.759733	-0.396436	0.0074945	124.992	94.9605	119.785	126.639	128.551	102.491	95.0391	87.3517	151	144.5	132.5	77.5	106	74.5	middle
131	hsa-miR-1269a	CTGGACTGAGCCGTGCTACTGG	down	0.359358	-1.47651	0.00749922	134.621	48.3773	136.841	152.055	114.969	47.6086	56.4855	41.0377	172.5	173.5	118.5	36	63	35	middle
132	hsa-miR-766-3p	ACTCCAGCCCCACAGCCTCAGC	up	1.78854	0.838785	0.00768551	143.17	256.065	130.891	155.998	142.619	273.75	225.942	268.504	165	178	147	207	252	229	middle
133	cgr-miR-1285_L-4	CTCCAGCCTGGGCAACATAG	down	0.223758	-2.15999	0.00768949	44.5844	9.97611	43.6305	37.2468	52.8758	3.30615	20.1734	6.44878	55	42.5	54.5	2.5	22.5	5.5	middle
134	hsa-miR-20a-3p_R+1	ACTGCATTATGAGCACTTAAAGT	down	0.451873	-1.14601	0.00782922	85.5096	38.6395	78.5348	95.5272	82.4669	35.7065	40.3468	39.8652	99	109	85	27	45	34	middle
135	hsa-miR-30b-3p	CTGGGAGGTGGATGTTTACTTC	down	0.680842	-0.554608	0.00792455	68.467	46.6152	65.8423	64.8533	74.7053	50.2536	40.3468	49.2452	83	74	77	38	45	42	middle
136	hsa-miR-374a-3p	CTTATCAGATTGTATTGTAATT	down	0.44509	-1.16783	0.00812878	224.218	99.7973	191.974	249.773	230.907	97.8622	114.764	86.7654	242	285	238	74	128	74	middle
137	hsa-miR-106b-3p_L+2R-2	TACCGCACTGTGGGTACTTGCT	down	0.750624	-0.413838	0.00854331	2760.6	2072.17	2600.38	2729.1	2952.32	2142.39	2119.55	1954.57	3278	3114	3043	1620	2364	1667	middle
138	hsa-miR-3065-3p_R-1	TCAGCACCAGGATATTGTTGGA	up	8.36873	3.06501	0.00890227	31.0923	260.203	37.2842	29.7975	26.1954	304.166	250.15	226.294	47	34	27	230	279	193	middle
139	hsa-miR-25-5p_R+2	AGGCGGAGACTTGGGCAATTGCT	down	0.304024	-1.71774	0.00903254	1091.46	331.829	1079.66	959.653	1235.06	338.55	353.259	303.679	1361	1095	1273	256	394	259	middle
140	hsa-miR-500a-3p_L+1R-1_1ss22TA	AATGCACCTGGGCAAGGATTCA	up	1.85939	0.894826	0.00905005	311.168	578.582	318.899	269.054	345.552	633.459	602.213	500.074	402	307	356.167	479	671.667	426.5	middle
141	hsa-miR-502-3p	AATGCACCTGGGCAAGGATTCA	up	1.85939	0.894826	0.00905005	311.168	578.582	318.899	269.054	345.552	633.459	602.213	500.074	402	307	356.167	479	671.667	426.5	middle
142	hsa-miR-885-5p	TCCATTACACTACCCTGCCTCT	up	11.454	3.51778	0.00914815	1.617	18.5212	0	0	4.85099	19.8369	13.4489	22.2776	0	0	5	15	15	19	middle
143	hsa-let-7f-1-3p_1ss22CT	CTATACAATCTATTGCCTTCCT	down	0.639711	-0.644507	0.00935735	245.024	156.744	272.889	232.245	229.937	158.695	134.489	177.048	344	265	237	120	150	151	middle
144	hsa-miR-873-5p_L+1R-1	TGCAGGAACTTGTGAGTCTCC	down	0.205666	-2.28163	0.00937514	44.2659	9.10399	41.2506	42.067	49.4801	0	17.9319	9.38005	52	48	51	0	20	8	middle
145	hsa-miR-484	TCAGGCTCAGTCCCCTCCCGAT	up	1.96639	0.975547	0.00937782	3687.64	7251.33	3696.69	3594.1	3772.13	7666.31	6519.15	7568.53	4660	4101	3888	5797	7271	6455	high
146	bta-mir-2887-1-p3_1ss11AT	CGGTGCGGAGTGCCCTTCGTC	up	2.39187	1.25814	0.00963473	562.554	1345.56	588.615	477.636	621.412	1302.62	1185.75	1548.29	742	545	640.5	985	1322.5	1320.5	middle
147	hsa-miR-30c-5p_R+1	TGTAAACATCCTACACTCTCAGCT	up	1.48286	0.568378	0.0101082	14184.7	21033.9	15708.2	14198.9	12647	21559	20537	21005.6	19801.5	16201.5	13035.5	16302.2	22905.5	17915.2	high
148	hsa-miR-574-5p	TGAGTGTGTGTGTGTGAGTGTGT	down	0.789472	-0.341039	0.0103468	1107.66	874.465	1073.31	1180.51	1069.16	839.763	837.42	946.212	1353	1347	1102	635	934	807	middle
149	hsa-miR-514a-3p	ATTGACACTTCTGTGAGTAGA	up	inf	inf	0.0104646	0	59.3218	0	0	0	70.7517	57.3821	49.8315	0	0	0	53.5	64	42.5	middle
150	hsa-miR-1296-5p_R-2	TTAGGGCCCTGGCTCCATCT	down	0.704138	-0.50607	0.0105837	2227.42	1568.41	2100.61	2135.78	2445.87	1716.56	1478.49	1510.19	2648	2437	2521	1298	1649	1288	middle
151	hsa-miR-26b-5p_R+1	TTCAAGTAATTCAGGATAGGTT	down	0.77175	-0.373795	0.0106629	14121	10897.9	14134.2	14062.9	14165.9	11406.7	11041.6	10245.4	17817.3	16046.3	14601	8625.33	12315	8738	high
152	mmu-miR-6240_L-1R-6	CAAAGCATCGCGAAGGCCC	down	0.76308	-0.390093	0.0107061	3811.81	2908.72	4057.63	3667.28	3710.53	2927.27	2822.48	2976.41	5115	4184.5	3824.5	2213.5	3148	2538.5	middle
153	hsa-miR-891a-5p	TGCAACGAACCTGAGCCACTGA	up	inf	inf	0.0108061	0	395.906	0	0	0	453.604	418.71	315.404	0	0	0	343	467	269	middle
154	pal-miR-339b-5p_R+1	TCCCTGTCCTCCAGGAGCTT	up	2.45616	1.29641	0.0115489	3.44659	8.46539	1.9832	3.50558	4.85099	9.25723	8.51766	7.62129	2.5	4	5	7	9.5	6.5	low
155	hsa-miR-4423-5p_L-1R+1	GTTGCCTTTTTGTTCCCATGCT	up	inf	inf	0.0116381	0	13.2553	0	0	0	11.9022	16.1387	11.7251	0	0	0	9	18	10	middle
156	hsa-miR-98-5p	TGAGGTAGTAAGTTGTATTGTT	down	0.681643	-0.552911	0.0117215	1648.78	1123.88	1562.01	1672.91	1711.43	1173.02	1240.22	958.406	1969.05	1908.85	1764	887	1383.25	817.4	middle
157	hsa-miR-10399-3p_L+1_1ss22CT	TCTCTCGGACAAGCTGTAGGTT	down	0.427031	-1.22759	0.0120371	164.376	70.1937	171.349	175.279	146.5	39.6739	92.3493	78.5579	216	200	151	30	103	67	middle
158	hsa-miR-186-5p	CAAAGAATTCTCCTTTTGGGCT	down	0.878987	-0.186086	0.0121449	4534.29	3985.58	4601.82	4473.12	4527.92	4144.6	3955.78	3856.37	5801	5104	4667	3134	4412	3289	middle
159	mmu-miR-452-3p_1ss20GA	TCAGTCTCATCTGCAAAGAAGT	down	0.481494	-1.05441	0.01236	158.594	76.3623	145.964	145.482	184.338	64.8006	83.3834	80.9029	184	166	190	49	93	69	middle
160	hsa-miR-326_R+1	CCTCTGGGCCCTTCCTCCAGT	down	0.515388	-0.956268	0.0124757	612.013	315.424	703.64	524.085	608.315	349.13	231.322	365.822	887	598	627	264	258	312	middle
161	hsa-miR-548b-3p	CAAGAACCTCAGTTGCTTTTGT	up	4.7355	2.24352	0.0125214	11.8254	55.9992	10.3127	9.64035	15.5232	51.576	48.4162	68.0053	13	11	16	39	54	58	middle
162	hsa-miR-137-3p	TTATTGCTTAAGAATACGCGTAG	down	0.38525	-1.37613	0.0127317	56.1556	21.6339	58.7028	62.2241	47.5397	30.4166	9.86255	24.6226	74	71	49	23	11	21	middle
163	mmu-miR-5106_L-4_1ss20CT	CTGTAGCTCAGTTGGTAGA	up	inf	inf	0.0127553	0	7.86366	0	0	0	7.93477	6.27617	9.38005	0	0	0	6	7	8	low
164	hsa-miR-216a-5p_R+1	TAATCTCAGCTGGCAACTGTGAG	up	4.9256	2.3003	0.0127601	4.30872	21.223	0	6.13477	6.79139	23.8043	15.2421	24.6226	0	7	7	18	17	21	middle
165	cja-miR-9933_L-4_1ss12AT	ATCACCCTTGACTGATGGCT	up	1.52388	0.607747	0.0127623	14.5229	22.1311	13.8824	12.7077	16.9785	23.8043	19.7251	22.8639	17.5	14.5	17.5	18	22	19.5	middle
166	hsa-miR-148a-5p	AAAGTTCTGAGACACTCCGACT	down	0.645459	-0.631602	0.012805	142.833	92.1927	137.238	134.089	157.172	107.119	93.2459	76.2129	173	153	162	81	104	65	middle
167	hsa-let-7a-2-3p	CTGTACAGCCTCCTAGCTTTCC	down	0.494388	-1.01628	0.0128293	224.174	110.829	223.705	212.088	236.729	96.5397	90.5561	145.391	282	242	244	73	101	124	middle
168	hsa-miR-548x-3p_R+2	TAAAAACTGCAATTACTTTCAC	down	0.347217	-1.52609	0.012928	134.434	46.6777	159.846	127.516	115.939	44.3025	39.4502	56.2803	201.5	145.5	119.5	33.5	44	48	middle
169	hsa-miR-452-5p_R+2	AACTGTTTGCAGAGGAAACTGAGA	down	0.708648	-0.496858	0.012964	1333.78	945.183	1287.5	1457.45	1256.41	969.365	1045.43	820.754	1623	1663	1295	733	1166	700	middle
170	hsa-miR-130b-5p_R+1	ACTCTTTCCCTGTTGCACTACT	down	0.740326	-0.433768	0.0130742	538.996	399.033	515.633	551.253	550.103	362.355	392.709	442.035	650	629	567	274	438	377	middle
171	hsa-miR-573_L-1R-2	TGAAGTGATGTGTAACTGATC	down	0.128515	-2.95999	0.0131497	18.6042	2.39092	16.6589	14.8987	24.255	0	7.17276	0	21	17	25	0	8	0	middle
172	mmu-mir-3535-p3	AGATAGTCAAGTTCTGATCCAG	up	4.20138	2.07086	0.0134903	5.94671	24.9844	0	10.0786	7.76159	28.4329	18.3802	28.1401	0	11.5	8	21.5	20.5	24	middle
173	pal-miR-9298-5p_R-5	ACAGATGATGAACTTATT	up	1.77778	0.830079	0.013566	189.759	337.351	155.483	212.964	200.831	370.289	356.845	284.919	196	243	207	280	398	243	middle
174	hsa-miR-30c-2-3p	CTGGGAGAAGGCTGTTTACTCT	up	2.43545	1.28419	0.0142423	208.045	506.682	182.455	197.189	244.49	532.952	572.028	415.067	230	225	252	403	638	354	middle
175	hsa-miR-4517_R+1	AAATATGATGAAACTCACAGCTGAGG	up	3.72569	1.89751	0.0143403	9.23464	34.4054	9.51937	11.3931	6.79139	34.384	27.7945	41.0377	12	13	7	26	31	35	middle
176	hsa-miR-128-3p	TCACAGTGAACCGGTCTCTTT	up	1.28529	0.362093	0.0144961	3150.02	4048.68	3025.57	3215.06	3209.42	3999.12	4323.38	3823.54	3814	3668.5	3308	3024	4822	3261	middle
177	sha-miR-125a_R+2_2	TCCCTGAGACCCTAACTTGTGAGA	up	1.63829	0.712194	0.0148339	7.59979	12.4507	7.93281	6.13477	8.73179	11.9022	12.5523	12.8976	10	7	9	9	14	11	middle
178	sha-miR-125a_R+2_1	TCCCTGAGACCCTAACTTGTGAAA	up	1.63829	0.712194	0.0148339	7.59979	12.4507	7.93281	6.13477	8.73179	11.9022	12.5523	12.8976	10	7	9	9	14	11	middle
179	hsa-miR-181b-3p	CTCACTGAACAATGAATGCAA	down	0.536208	-0.899135	0.014867	105.649	56.6496	99.9534	120.943	96.0497	46.2862	74.4174	49.2452	126	138	99	35	83	42	middle
180	hsa-miR-3940-5p_R-1	GTGGGTTGGGGCGGGCTCT	down	-inf	-inf	0.0155442	17.5018	0	15.0723	21.9099	15.5232	0	0	0	19	25	16	0	0	0	middle
181	pal-miR-9993b-3p	ATCTCGCTGGGGCCTCCA	down	0.638486	-0.647274	0.0160221	445.832	284.657	406.953	443.018	487.525	279.039	295.877	279.056	513	505.5	502.5	211	330	238	middle
182	hsa-miR-449a	TGGCAGTGTATTGTTAGCTGGT	up	12.9568	3.69563	0.0160291	12.6571	163.995	11.8992	19.2807	6.79139	138.859	147.938	205.189	15	22	7	105	165	175	middle
183	hsa-miR-3127-5p	ATCAGGGCTTGTGGAATGGGAAG	up	4.56016	2.18908	0.016128	4.79012	21.8437	9.51937	0	4.85099	23.8043	20.6217	21.1051	12	0	5	18	23	18	middle
184	hsa-miR-345-5p	GCTGACTCCTAGTCCAGGGCTC	up	1.26966	0.344437	0.0161355	670.935	851.857	654.457	706.375	651.974	912.499	798.867	844.204	825	806	672	690	891	720	middle
185	hsa-miR-3943	TAGCCCCCAGGCTTCACTTGGCG	up	30.6217	4.93648	0.016824	1.58656	48.5833	4.75969	0	0	39.6739	43.9332	62.1428	6	0	0	30	49	53	middle
186	hsa-miR-10a-3p_R-1	CAAATTCGTATCTAGGGGAAT	down	0.506645	-0.980954	0.0168247	182.498	92.4615	180.868	155.122	211.503	112.409	104.005	60.9703	228	177	218	85	116	52	middle
187	hsa-miR-301a-5p	GCTCTGACTTTATTGCACTACT	down	0.464503	-1.10624	0.0171646	66.1006	30.7039	54.7364	72.7409	70.8245	34.384	29.5877	28.1401	69	83	73	26	33	24	middle
188	hsa-miR-181b-2-3p_R+2	CTCACTGATCAATGAATGCAAA	down	-inf	-inf	0.0172038	28.0328	0	20.6253	32.4266	31.0464	0	0	0	26	37	32	0	0	0	middle
189	hsa-miR-3679-5p_R-4	TGAGGATATGGCAGGGAAG	up	1.9293	0.948077	0.0177174	18.2844	35.276	17.4522	13.1459	24.255	40.9963	33.174	31.6577	22	15	25	31	37	27	middle
190	hsa-miR-3912-3p_R+1	TAACGCATAATATGGACATGTT	down	0.151639	-2.72129	0.0178243	11.8254	1.79319	10.3127	9.64035	15.5232	0	5.37957	0	13	11	16	0	6	0	middle
191	hsa-miR-642a-3p_R-1	AGACACATTTGGAGAGGGAAC	up	3.48221	1.8	0.0180071	31.5079	109.717	27.7648	28.9211	37.8378	124.311	119.247	85.5929	35	33	39	94	133	73	middle
192	cpo-miR-7-3-3p_1ss20AT	CAACAAGTCACAGCCGGCCTCA	up	inf	inf	0.018031	0	41.2533	0	0	0	40.9963	51.1059	31.6577	0	0	0	31	57	27	middle
193	hsa-miR-196a-5p	TAGGTAGTTTCATGTTGTTGGG	up	1.23594	0.305604	0.0181094	242.865	300.166	254.643	253.717	220.235	317.391	294.083	289.023	321	289.5	227	240	328	246.5	middle
194	hsa-miR-182-5p	TTTGGCAATGGTAGAACTCACACT	up	2.81834	1.49485	0.0182909	3070.33	8653.25	3108.08	3323.29	2779.62	9230.78	9705.65	7023.31	3918	3792	2865	6980	10825	5990	high
195	hsa-mir-449c-p3_1ss5TA	CAGTAGCTAGTTGCACTCCTCT	up	inf	inf	0.018373	0	23.4841	0	0	0	26.4492	17.0353	26.9676	0	0	0	20	19	23	middle
196	bta-miR-2478_L-2	ATCCCACTTCTGACACCA	down	0.697397	-0.519949	0.0188082	1849.15	1289.59	1717.45	2070.05	1759.94	1110.87	1397.79	1360.11	2165	2362	1814	840	1559	1160	middle
197	bta-miR-1246_L+4	ATTAAATGGATTTTTGGAGCAGG	up	inf	inf	0.0188779	0	17.6095	0	0	0	22.4819	15.6904	14.6563	0	0	0	17	17.5	12.5	middle
198	hsa-miR-769-3p	CTGGGATCTCCGGGGTCTTGGTT	up	3.27902	1.71326	0.0192353	71.8269	235.522	68.2222	74.4936	72.7649	231.431	197.251	277.884	86	85	75	175	220	237	middle
199	mmu-mir-6236-p3_1ss21GC	AATGGATGGCGCTGGAGCGTC	up	4.45469	2.15533	0.0193257	7.22896	32.2028	14.6757	7.01117	0	39.6739	34.0706	22.8639	18.5	8	0	30	38	19.5	middle
200	mmu-miR-6240_L-1R-6_1ss20CA	CAAAGCATCGCGAAGGCCA	down	0.469613	-1.09046	0.0193371	143.855	67.5563	129.305	131.021	171.24	45.6249	95.4874	61.5566	163	149.5	176.5	34.5	106.5	52.5	middle
201	hsa-miR-146b-5p_R+1	TGAGAACTGAATTCCATAGGCTGT	up	2.90719	1.53962	0.0200053	146.972	427.274	146.757	156.875	137.283	494.601	436.642	350.579	185	179	141.5	374	487	299	middle
202	hsa-miR-101-5p_L+1	TCAGTTATCACAGTGCTGATGCT	down	-inf	-inf	0.0201466	8.855	0	6.34625	10.5168	9.70199	0	0	0	8	12	10	0	0	0	middle
203	hsa-miR-361-5p	TTATCAGAATCTCCAGGGGTAC	down	0.748641	-0.417653	0.0205449	3887	2909.97	3650.68	3722.05	4288.28	3127.62	2628.82	2973.47	4602	4247	4420	2365	2932	2536	middle
204	hsa-miR-580-3p	TTGAGAATGATGAATCATTAGG	up	5.84033	2.54605	0.0208958	1.32214	7.72171	3.96641	0	0	6.61231	7.17276	9.38005	5	0	0	5	8	8	low
205	hsa-miR-769-5p	TGAGACCTCTGGGTTCTGAGCT	up	3.39911	1.76516	0.0210092	1113.43	3784.68	1164.54	1028.01	1147.75	4321.81	4036.47	2995.75	1468	1173	1183	3268	4502	2555	middle
206	hsa-miR-23b-3p_R+1	ATCACATTGCCAGGGATTACCACT	down	0.671119	-0.575359	0.0211091	32689.4	21938.5	35181.2	34479.2	28407.9	21406.9	18859.9	25548.7	44349	39342	29280.5	16187.2	21035	21789.8	high
207	bta-miR-2478_L-1_1ss2TA	AATCCCACTTCTGACACCA	down	0.159399	-2.64929	0.0211302	12.1872	1.94262	10.7093	12.2695	13.5828	0	5.82787	0	13.5	14	14	0	6.5	0	middle
208	eca-mir-8986a-p3	TCGAAGAGTAACTGCTGACCT	up	inf	inf	0.021274	0	22.5553	0	0	0	15.8695	26.0013	25.7951	0	0	0	12	29	22	middle
209	eca-mir-8986a-p5_1ss1GA	ATCGAGGCTAGAGTCACGCT	up	2.16304	1.11306	0.0216045	23.4953	50.8212	25.385	22.7863	22.3146	42.3188	57.3821	52.7628	32	26	23	32	64	45	middle
210	hsa-miR-32-3p_R-1	CAATTTAGTGTGTGTGATATT	down	0.663578	-0.591663	0.021662	213.315	141.551	187.214	220.852	231.878	152.083	135.386	137.183	236	252	239	115	151	117	middle
211	hsa-miR-449c-5p_L-1	AGGCAGTGTATTGCTAGCGGCTGT	up	36.3623	5.18437	0.0218964	4.72319	171.746	3.96641	4.38198	5.82119	140.181	221.459	153.598	5	5	6	106	247	131	middle
212	hsa-miR-193b-3p	AACTGGCCCTCAAAGTCCCGCT	up	1.6925	0.759158	0.0221518	1935.12	3275.2	2156.93	1799.24	1849.2	3540.23	2756.13	3529.24	2719	2053	1906	2677	3074	3010	middle
213	ppy-miR-378d_R+2	ACTGGACTTGGAGTCAGAAT	down	-inf	-inf	0.0222145	5.63086	0	3.96641	6.13477	6.79139	0	0	0	5	7	7	0	0	0	low
214	hsa-miR-4785	AGAGTCGGCGACGCCGCCAGC	up	4.70326	2.23366	0.0223486	5.40838	25.437	5.55297	0	10.6722	18.5145	33.174	24.6226	7	0	11	14	37	21	middle
215	hsa-miR-126-3p	TCGTACCGTGAGTAATAATGCG	up	1.37674	0.461255	0.0225416	1077.94	1484.04	1068.55	1207.67	957.586	1519.51	1443.52	1489.08	1347	1378	987	1149	1610	1270	middle
216	PC-3p-45352_20	TACAGACCAAGAGCCACCA	up	inf	inf	0.0230786	0	7.5648	0	0	0	7.93477	5.37957	9.38005	0	0	0	6	6	8	low
217	mmu-mir-6240-p5_1	GTGATTTCTGCCCAGTGCTCT	down	0.661822	-0.595485	0.0233436	2091.72	1384.35	2328.68	2119.13	1827.37	1332.38	1292.89	1527.78	2935.5	2418	1883.5	1007.5	1442	1303	middle
218	mmu-mir-6240-p5_2	TGATTTCTGCCCAGTGCTCTG	down	0.661822	-0.595485	0.0233436	2091.72	1384.35	2328.68	2119.13	1827.37	1332.38	1292.89	1527.78	2935.5	2418	1883.5	1007.5	1442	1303	middle
219	hsa-miR-381-3p	TATACAAGGGCAAGCTCTCTGT	up	inf	inf	0.0233642	0	11.684	0	0	0	9.25723	15.2421	10.5526	0	0	0	7	17	9	middle
220	hsa-mir-941-3-p5	ACATGTGCCCAGGGCCCGGGACAGCG	up	2.37645	1.24881	0.0239473	11.2004	26.6172	15.0723	12.7077	5.82119	32.4003	21.07	26.3814	19	14.5	6	24.5	23.5	22.5	middle
221	hsa-mir-941-1-p5	ACATGTGCCCAGGGCCCGGGACAGCG	up	2.37645	1.24881	0.0239473	11.2004	26.6172	15.0723	12.7077	5.82119	32.4003	21.07	26.3814	19	14.5	6	24.5	23.5	22.5	middle
222	hsa-miR-378a-5p	CTCCTGACTCCAGGTCCTGTGT	up	1.58429	0.663832	0.0246759	536.015	849.2	537.051	499.546	571.447	931.013	732.519	884.069	677	570	589	704	817	754	middle
223	hsa-miR-374a-5p	TTATAATACAACCTGATAAGTG	down	0.63812	-0.648101	0.0249397	2136.12	1363.1	1990.34	2196.25	2221.76	1385.94	1075.91	1627.44	2509	2506	2290	1048	1200	1388	middle
224	hsa-miR-18a-5p	TAAGGTGCATCTAGTGCAGATAG	down	0.652552	-0.615835	0.0250974	1082.65	706.483	1170.88	1125.29	951.765	678.423	580.994	860.033	1476	1284	981	513	648	733.5	middle
225	hsa-miR-449b-3p	CAGCCACAACTACCCTGCCACT	up	inf	inf	0.0253561	0	9.10111	0	0	0	6.61231	8.96596	11.7251	0	0	0	5	10	10	middle
226	hsa-miR-149-5p_R-2	TCTGGCTCCGTGTCTTCACTC	up	1.45959	0.54556	0.0255006	662.725	967.304	626.692	740.555	620.927	932.336	873.284	1096.29	790	845	640	705	974	935	middle
227	bta-miR-1246_L+4R+1	ATTAAATGGATTTTTGGAGCAGGG	up	inf	inf	0.0259483	0	10.4181	0	0	0	12.5634	11.6557	7.03504	0	0	0	9.5	13	6	middle
228	hsa-miR-181a-3p	ACCATCGACCGTTGATTGTACC	down	0.453217	-1.14173	0.0262135	1150.4	521.38	1098.69	1416.26	936.242	588.496	647.342	328.302	1385	1616	965	445	722	280	middle
229	hsa-miR-450a-5p	TTTTGCGATGTGTTCCTAATAT	up	1.20642	0.270734	0.0264302	747.167	901.399	708.797	736.173	796.533	923.74	946.805	833.652	893.5	840	821	698.5	1056	711	middle
230	bta-miR-378_L-1R+1	CTGGACTTGGAGTCAGAAGGCT	up	1.77881	0.830909	0.0265557	41.665	74.1139	32.5245	42.5052	49.9652	85.2988	76.6589	60.3841	41	48.5	51.5	64.5	85.5	51.5	middle
231	bta-mir-1246-p3_1ss17AG	GGATTTTTGGAGCAGGGAG	up	inf	inf	0.0267021	0	11.8699	0	0	0	9.91846	9.86255	15.8288	0	0	0	7.5	11	13.5	middle
232	hsa-miR-26b-3p_R+1	CCTGTTCTCCATTACTTGGCTC	down	0.591087	-0.758557	0.0267414	53.9471	31.8875	59.4961	49.9546	52.3907	30.4166	24.2081	41.0377	75	57	54	23	27	35	middle
233	hsa-miR-556-5p_R-1	GATGAGCTCATTGTAATATGA	up	1.60486	0.682449	0.0268217	46.8183	75.1369	38.0775	58.7185	43.6589	70.0905	74.4174	80.9029	48	67	45	53	83	69	middle
234	bta-mir-2887-1-p3_1ss5CA	GGGAAACGGGGCGCGGCC	up	inf	inf	0.0268879	0	4.38413	0	0	0	5.28985	4.93128	2.93126	0	0	0	4	5.5	2.5	low
235	hsa-miR-31-5p_R+2	AGGCAAGATGCTGGCATAGCTGT	down	-inf	-inf	0.0269729	9.20966	0	6.34625	9.64035	11.6424	0	0	0	8	11	12	0	0	0	middle
236	hsa-miR-132-5p	ACCGTGGCTTTCGATTGTTACT	up	2.23362	1.15938	0.0270193	86.3825	192.946	77.7415	99.9091	81.4967	216.884	210.7	151.253	98	114	84	164	235	129	middle
237	hsa-miR-342-3p_R+1	TCTCACACAGAAATCGCACCCGTC	up	1.57061	0.651321	0.0271827	1208.93	1898.75	1384.28	1211.18	1031.32	1955.92	1604.01	2136.31	1745	1382	1063	1479	1789	1822	middle
238	hsa-miR-138-5p	AGCTGGTGTTGTGAATCAGGCCG	up	1.96437	0.974069	0.0274716	1204.35	2365.8	1311.69	1164.29	1137.07	2356.63	1993.58	2747.18	1653.5	1328.5	1172	1782	2223.5	2343	middle
239	hsa-miR-129-5p	CTTTTTGCGGTCTGGGCTTGC	up	35.0876	5.13289	0.0278289	0.808499	28.3683	0	0	2.4255	18.5145	33.174	33.4164	0	0	2.5	14	37	28.5	middle
240	hsa-miR-2110_R+1	TTGGGGAAACGGCCGCTGAGTGA	up	1.90503	0.929813	0.0280454	143.88	274.095	156.276	137.594	137.768	313.423	228.632	280.229	197	157	142	237	255	239	middle
241	hsa-miR-4326_R+3	TGTTCCTCTGTCTCCCAGACTCT	up	2.1169	1.08195	0.0284419	320.353	678.156	303.827	322.514	334.719	696.937	778.245	559.285	383	368	345	527	868	477	middle
242	hsa-miR-1283_L-1R+1	CTACAAAGGAAAGCGCTTTCTG	up	inf	inf	0.0293818	0	5.23278	0	0	0	4.62862	4.03468	7.03504	0	0	0	3.5	4.5	6	low
243	hsa-miR-24-3p_R+1	TGGCTCAGTTCAGCAGGAACAGT	up	1.66016	0.731323	0.0296054	18386.1	30524	18662.3	17692.7	18803.4	30263.9	26798.8	34509.2	23525.5	20188	19381	22884.5	29889.5	29432	high
244	hsa-miR-409-3p	GAATGTTGCTCGGTGAACCCCT	up	inf	inf	0.0296701	0	11.9828	0	0	0	9.25723	16.1387	10.5526	0	0	0	7	18	9	middle
245	hsa-miR-1301-3p_R-2	TTGCAGCTGCCTGGGAGTGACT	down	0.567584	-0.817094	0.0297857	328.036	186.188	389.501	309.368	285.238	194.402	157.801	206.361	491	353	294	147	176	176	middle
246	hsa-miR-29b-1-5p	GCTGGTTTCATATGGTGGTTTAGA	down	0.629496	-0.667731	0.0306747	174.783	110.025	161.036	204.2	159.113	104.474	101.315	124.286	203	233	164	79	113	106	middle
247	hsa-miR-19b-3p	TGTGCAAATCCATGCAAAACTGA	down	0.66736	-0.583462	0.0310586	2825.06	1885.33	2941.49	2989.82	2543.86	1936.75	1476.24	2243	3708	3411.5	2622	1464.5	1646.5	1913	middle
248	hsa-miR-22-5p	AGTTCTTCAGTGGCAAGCTTTA	up	3.07737	1.6217	0.032376	436.168	1342.25	466.449	481.141	360.914	1236.5	1098.33	1691.93	588	549	372	935	1225	1443	middle
249	ssc-mir-1285-p5	ATCGCGCCTGTGAATAGCCACT	down	0.226181	-2.14445	0.033103	437.359	98.9222	562.04	429.872	320.166	70.7517	92.3493	133.666	708.5	490.5	330	53.5	103	114	middle
250	hsa-miR-92b-3p	TATTGCACTCGTCCCGGCCTCC	down	0.836194	-0.258091	0.0331909	17524.7	14654	17394.5	16569.1	18610.4	14915.6	14379.6	14666.9	21927.3	18906	19182	11278.7	16038	12509	high
251	hsa-miR-23a-3p_R+1	ATCACATTGCCAGGGATTTCCA	up	2.4859	1.31377	0.0340297	71626.1	178055	76913.8	73764	64200.5	165211	149445	219509	96956.5	84167.5	66172.5	124927	166680	187214	high
252	hsa-miR-892b	CACTGGCTCCTTTCTGGGTAGA	up	inf	inf	0.0367097	0	11.5351	0	0	0	13.2246	14.3455	7.03504	0	0	0	10	16	6	middle
253	mmu-mir-1983-p3	TGCCGAGGTTGTGAGTTC	up	7.54609	2.91573	0.0371024	4.72319	35.6416	3.96641	4.38198	5.82119	25.1268	46.623	35.1752	5	5	6	19	52	30	middle
254	hsa-let-7g-5p	TGAGGTAGTAGTTTGTACAGTT	down	0.716699	-0.48056	0.0373552	23246.2	16660.6	21361.5	25662	22715.2	16890.8	19400.4	13690.5	26928	29281.3	23412.9	12772.2	21637.8	11676.2	high
255	hsa-miR-215-5p_L-1R+2_1ss20AC	TGACCTATGAATTGACAGCCAA	up	3.69118	1.88408	0.0373971	4.17912	15.4259	4.75969	4.38198	3.3957	11.2409	15.6904	19.3463	6	5	3.5	8.5	17.5	16.5	middle
256	hsa-miR-4521_R+3	GCTAAGGAAGTCCTGTGCTCAGTTT	up	1.50178	0.586672	0.0377548	2511.09	3771.1	2766.96	2432	2334.3	4081.12	4068.75	3163.42	3488	2775	2406	3086	4538	2698	middle
257	hsa-miR-660-5p_R+1	TACCCATTGCATATCGGAGTTGT	up	1.4354	0.521448	0.0378817	275.599	395.594	279.235	259.413	288.149	380.869	448.298	357.614	352	296	297	288	500	305	middle
258	hsa-miR-135b-3p	ATGTAGGGCTAAAAGCCATGGG	down	-inf	-inf	0.0383123	26.2405	0	34.9044	16.6515	27.1656	0	0	0	44	19	28	0	0	0	middle
259	hsa-let-7d-3p	CTATACGACCTGCTGCCTTTCT	down	0.7276	-0.458784	0.0393875	2151.7	1565.58	1943.54	2418.85	2092.72	1678.2	1720.57	1297.96	2450	2760	2157	1269	1919	1107	middle
260	bta-miR-11987_L-2R-1_1ss8TA	AGGAAACTCTGGTGGAGG	down	0.785781	-0.347802	0.0394167	84.6032	66.4795	88.0542	78.4374	87.3179	58.1883	74.4174	66.8328	111	89.5	90	44	83	57	middle
261	hsa-miR-1268b_R-2	CGGGCGTGGTGGTGGGGG	down	0.455098	-1.13575	0.040339	407.914	185.641	389.104	323.828	510.81	192.418	221.459	143.046	490.5	369.5	526.5	145.5	247	122	middle
262	hsa-miR-1268a	CGGGCGTGGTGGTGGGGG	down	0.455098	-1.13575	0.040339	407.914	185.641	389.104	323.828	510.81	192.418	221.459	143.046	490.5	369.5	526.5	145.5	247	122	middle
263	hsa-miR-126-5p	CATTATTACTTTTGGTACGCG	up	1.29479	0.372716	0.0416581	400.818	518.975	413.299	395.255	393.901	560.724	527.198	469.002	521	451	406	424	588	400	middle
264	hsa-miR-122-5p_R-1	TGGAGTGTGACAATGGTGTTT	up	4.09999	2.03562	0.0420597	11.1553	45.7366	16.6589	6.13477	10.6722	40.9963	34.0706	62.1428	21	7	11	31	38	53	middle
265	hsa-miR-183-3p_L-1	TGAATTACCGAAGGGCCATAA	up	1.57825	0.65833	0.0423174	79.7718	125.9	57.9095	99.9091	81.4967	108.442	130.903	138.356	73	114	84	82	146	118	middle
266	PC-3p-28457_52	GAATCCCTCCCCCTCCACCA	up	inf	inf	0.0429771	0	18.3321	0	0	0	10.5797	23.3115	21.1051	0	0	0	8	26	18	middle
267	PC-3p-41292_25	GCTCAGTACGAGAGGAACCA	down	0.177919	-2.4907	0.0433013	21.8371	3.88525	30.1447	14.0223	21.3444	0	11.6557	0	38	16	22	0	13	0	middle
268	hsa-miR-4508_L+2R-1	AAGCGGGGCTGGGCGCGC	up	1.55939	0.64098	0.0436357	15.8187	24.6674	16.6589	11.3931	19.404	22.4819	26.8979	24.6226	21	13	20	17	30	21	middle
269	hsa-miR-30a-5p_R+2	TGTAAACATCCTCGACTGGAAGCT	up	1.76129	0.81663	0.0441758	51208.1	90192.1	52984.8	50496.2	50143.3	100073	97471.1	73031.9	66792	57618	51683.5	75672	108712	62287	high
270	hsa-miR-324-3p_L-3R+1	ACTGCCCCAGGTGCTGCTGGT	up	1.82761	0.869955	0.0441962	268.845	491.343	266.542	311.997	227.997	485.344	395.399	593.288	336	356	235	367	441	506	middle
271	hsa-miR-4492_L+1	CGGGGCTGGGCGCGCGCC	up	inf	inf	0.0448033	0	8.73323	0	0	0	6.61231	12.5523	7.03504	0	0	0	5	14	6	middle
272	hsa-miR-200b-3p_R+1	TAATACTGCCTGGTAATGATGAC	down	0.429134	-1.2205	0.0460527	372.639	159.912	318.899	439.074	359.944	187.79	243.874	48.0727	402	501	371	142	272	41	middle
273	hsa-miR-3681-5p	TAGTGGATGATGCACTCTGTGC	down	0.397205	-1.33205	0.0463754	185.392	73.6385	151.517	234.874	169.785	68.768	77.1072	75.0404	191	268	175	52	86	64	middle
274	hsa-miR-27a-5p	AGGGCTTAGCTGCTTGTGAGCA	up	1.16937	0.225734	0.0473624	2504.53	2928.73	2319.55	2532.78	2661.26	2930.58	3120.15	2735.46	2924	2890	2743	2216	3480	2333	middle
275	hsa-miR-579-3p	TTCATTTGGTATAAACCGCGATT	down	0.215357	-2.2152	0.0483663	9.71438	2.09206	9.51937	7.01117	12.6126	0	6.27617	0	12	8	13	0	7	0	middle
276	hsa-miR-6720-3p	CGCGCCTGCAGGAACTGGTAGA	down	0.216	-2.21089	0.0484267	6.91816	1.49433	7.13953	8.76396	4.85099	0	4.48298	0	9	10	5	0	5	0	low
277	hsa-miR-101-3p_R+1	TACAGTACTGTGATAACTGAAG	down	0.770681	-0.375794	0.0484566	3654.21	2816.23	3253.64	4053.77	3655.22	2966.94	3014.8	2466.95	4101.5	4625.5	3767.5	2243.5	3362.5	2104	middle
278	hsa-let-7f-5p	TGAGGTAGTAGATTGTATAGTT	down	0.674106	-0.568953	0.0485618	42831.6	28873.1	39698.4	46760.6	42036	30442.5	34643.6	21533.1	50043.3	53355.5	43327.2	23019.6	38639	18365	high
279	pal-mir-9298-p3	GATTGTCACGTTCTGATT	up	1.61988	0.695886	0.0493937	321.629	521	288.754	290.963	385.169	607.01	539.751	416.24	364	332	397	459	602	355	middle
280	PC-5p-24439_67	AGCCTGGAAGCTGGAGCCTGCAGT	down	0.626927	-0.673632	0.049805	16.4798	10.3316	17.4522	18.4043	13.5828	10.5797	9.86255	10.5526	22	21	14	8	11	9	middle
Following miRNAs do not show significant difference (p-value<0.05).
281	hsa-miR-152-3p	TCAGTGCATGACAGAACTTGG	up	1.73408	0.794174	0.0509184	315.587	547.254	326.832	335.66	284.268	546.177	650.032	445.552	412	383	293	413	725	380	middle
282	hsa-miR-27a-3p_R-1	TTCACAGTGGCTAAGTTCCG	up	2.05483	1.03902	0.0512406	50000.9	102743	49846.7	49149	51006.9	94098.9	86835.1	127296	62836.2	56080.8	52573.7	71154.3	96849.8	108568	high
283	hsa-miR-503-3p	GGGGTATTGTTTCCGCTGCCAGG	down	0.1668	-2.58381	0.0515226	35.5599	5.93139	51.5633	28.9211	26.1954	0	10.7591	7.03504	65	33	27	0	12	6	middle
284	hsa-miR-339-3p_R-1	TGAGCGCCTCGACGACAGAGCC	up	1.26694	0.341347	0.0516359	480.949	609.333	470.416	423.299	549.133	585.851	589.063	653.086	593	483	566	443	657	557	middle
285	hsa-miR-340-5p	TTATAAAGCAATGAGACTGATT	down	0.721669	-0.47059	0.0517465	803.708	580.012	744.891	902.688	763.546	666.521	615.065	458.45	939	1030	787	504	686	391	middle
286	mmu-miR-218-1-3p	AAACATGGTTCCGTCAAGCACC	up	3.22061	1.68733	0.0524526	5.38428	17.3407	4.75969	11.3931	0	17.192	12.5523	22.2776	6	13	0	13	14	19	middle
287	hsa-miR-616-5p	ACTCAAAACCCTTCAGTGACTT	up	2.84025	1.50602	0.0530828	5.51018	15.6503	9.51937	7.01117	0	13.2246	16.1387	17.5876	12	8	0	10	18	15	middle
288	hsa-miR-455-3p	GCAGTCCATGGGCATATACAC	down	0.796152	-0.328883	0.0531969	1520.62	1210.65	1632.57	1393.47	1535.82	1195.51	1066.95	1369.49	2058	1590	1583	904	1190	1168	middle
289	ssc-miR-30a-3p_R+1	CTTTCAGTCGGATGTTTGCAGCC	up	1.93697	0.9538	0.0546472	15.8768	30.7529	11.1059	12.2695	24.255	27.7717	30.4842	34.0027	14	14	25	21	34	29	middle
290	hsa-miR-127-3p	TCGGATCCGTCTGAGCTTGGCT	up	3.56583	1.83424	0.0546815	3.89591	13.8921	5.55297	6.13477	0	17.192	8.06936	16.4151	7	7	0	13	9	14	middle
291	hsa-miR-532-3p	CCTCCCACACCCAAGGCTTGCA	up	2.3239	1.21655	0.0553296	41.6359	96.7579	34.1111	49.0782	41.7186	88.6049	76.2106	125.458	43	56	43	67	85	107	middle
292	PC-5p-44764_21	CAAGCCTCACCCCACACCA	up	inf	inf	0.055408	0	7.90565	0	0	0	6.61231	5.37957	11.7251	0	0	0	5	6	10	middle
293	hsa-miR-185-5p	TGGAGAGAAAGGCAGTTCCTGA	up	1.34011	0.422355	0.0564831	2122.24	2844.04	2041.11	2162.07	2163.54	2934.54	3116.57	2481.02	2573	2467	2230	2219	3476	2116	middle
294	hsa-miR-378a-3p	ACTGGACTTGGAGTCAGAAGGC	up	1.17161	0.22849	0.0564845	11515.1	13491.2	11367.6	11451	11726.8	14026.9	13988	12458.8	14329.8	13066	12087	10606.7	15601.2	10625.8	high
295	hsa-miR-491-5p_R+1	AGTGGGGAACCCTTCCATGAGGA	up	2.24789	1.16857	0.0569868	176.132	395.925	164.209	177.908	186.278	353.097	328.154	506.523	207	203	192	267	366	432	middle
296	hsa-miR-30e-5p_R+2	TGTAAACATCCTTGACTGGAAGCT	down	0.724979	-0.463988	0.0573554	13681	9918.46	13522.7	14632.3	12888.1	11152.3	10873.9	7729.16	17046.5	16696	13284	8433	12128	6592	high
297	hsa-miR-450a-1-3p	ATTGGGAACATTTTGCATGTAT	up	1.56219	0.643571	0.0575045	16.6317	25.9819	11.8992	16.6515	21.3444	23.8043	26.0013	28.1401	15	19	22	18	29	24	middle
298	hsa-miR-509-3-5p	TACTGCAGACGTGGCAATCATG	up	inf	inf	0.0579526	0	31.1935	0	0	0	29.0942	45.7264	18.7601	0	0	0	22	51	16	middle
299	bta-miR-11987_L-3_1ss8TA	GGAAACTCTGGTGGAGGT	down	0.709199	-0.495738	0.0583305	300.91	213.405	344.681	274.75	283.298	197.047	181.112	262.055	434.5	313.5	292	149	202	223.5	middle
300	hsa-miR-589-5p_R-1	TGAGAACCACGTCTGCTCTGA	up	1.95425	0.966615	0.0583972	736.561	1439.42	758.377	762.464	688.841	1622.66	1619.25	1076.36	956	870	710	1227	1806	918	middle
301	hsa-miR-324-5p_R+1	CGCATCCCCTAGGGCATTGGTGT	up	1.6011	0.67906	0.0588211	558.336	893.95	650.49	498.669	525.848	919.111	711	1051.74	820	569	542	695	793	897	middle
302	hsa-miR-888-5p_R+2	TACTCAAAAAGCTGTCAGTCACT	up	inf	inf	0.0588384	0	42.5797	0	0	0	46.2862	59.1753	22.2776	0	0	0	35	66	19	middle
303	hsa-miR-26a-5p	TTCAAGTAATCCAGGATAGGCT	down	0.785127	-0.349003	0.0589134	36665.7	28787.3	36478.1	37068.8	36450.4	30665.7	30958.5	24737.5	45983.8	42296.8	37570	23188.3	34529	21098	high
304	hsa-miR-16-2-3p_L+1R-1	ACCAATATTACTGTGCTGCTTT	down	0.785273	-0.348734	0.0591469	1162.29	912.716	1101.87	1311.96	1073.04	868.857	1008.67	860.619	1389	1497	1106	657	1125	734	middle
305	hsa-miR-1294	TGTGAGGTTGGCATTGTTGTCT	down	0.49591	-1.01185	0.0600607	21.7828	10.8023	15.8656	27.1683	22.3146	6.61231	15.2421	10.5526	20	31	23	5	17	9	middle
306	hsa-miR-378e_R-1_1ss18GT	ACTGGACTTGGAGTCAGT	down	-inf	-inf	0.0609557	2.35598	0	1.42791	3.50558	2.13444	0	0	0	1.8	4	2.2	0	0	0	low
307	bta-miR-1246_L+6	ATATTAAATGGATTTTTGGAGCAGG	up	inf	inf	0.061213	0	4.89593	0	0	0	7.27354	4.48298	2.93126	0	0	0	5.5	5	2.5	low
308	cja-miR-151_R+2	TCGAGGAGCTCACAGTCTAGCA	down	0.665215	-0.588106	0.0623458	368.587	245.19	322.865	381.232	401.662	212.916	320.981	201.671	407	435	414	161	358	172	middle
309	hsa-miR-455-5p	TATGTGCCTTTGGACTACATCG	down	0.717146	-0.479661	0.062688	438.822	314.7	407.746	510.939	397.782	292.264	316.498	335.337	514	583	410	221	353	286	middle
310	mmu-mir-3968-p3_1ss11AT	ATCCCACTCCTGACACCAT	up	1.05286	0.0743128	0.0637234	115.336	121.432	115.026	112.617	118.364	121.005	121.937	121.354	145	128.5	122	91.5	136	103.5	middle
311	hsa-miR-576-3p	AAGATGTGGAAAAATTGGAATC	down	0.449497	-1.15362	0.0644165	43.5923	19.5946	44.4237	54.3365	32.0166	25.1268	27.7945	5.86253	56	62	33	19	31	5	middle
312	hsa-miR-504-5p	AGACCCTGGTCTGCACTCTATC	down	0.689831	-0.535686	0.0645317	895.201	617.537	724.266	973.676	987.662	653.296	663.481	535.835	913	1111	1018	494	740	457	middle
313	hsa-miR-3195_L+3R-1	CGGCGCGCCGGGCCCGGGT	down	0.19875	-2.33097	0.0648148	9.83232	1.95418	7.93281	7.01117	14.553	0	0	5.86253	10	8	15	0	0	5	middle
314	cja-miR-9933	ATCTATCACCCATGACTGATGGCT	up	1.39047	0.475578	0.0650765	164.548	228.8	142.791	166.515	184.338	266.476	222.356	197.567	180	190	190	201.5	248	168.5	middle
315	hsa-miR-509-5p_R+2	TACTGCAGACAGTGGCAATCATG	up	inf	inf	0.0653252	0	15.003	0	0	0	15.8695	21.5183	7.62129	0	0	0	12	24	6.5	middle
316	hsa-miR-1224-5p_R+6	GTGAGGACTCGGGAGGTGGAGGGTT	up	17.7382	4.14878	0.0658391	1.617	28.6826	0	0	4.85099	19.8369	43.9332	22.2776	0	0	5	15	49	19	middle
317	hsa-miR-508-5p_R-1	TACTCCAGAGGGCGTCACTCAT	up	inf	inf	0.066192	0	10.1206	0	0	0	9.25723	15.2421	5.86253	0	0	0	7	17	5	middle
318	PC-3p-26625_59	GAAGCAGCGCCTGTCGCAACTCG	up	5.67628	2.50495	0.0664899	5.80504	32.9511	5.55297	7.01117	4.85099	47.6086	27.7945	23.4501	7	8	5	36	31	20	middle
319	hsa-miR-346	TGTCTGCCCGCATGCCTGCCTCT	up	inf	inf	0.0664899	0	28.8239	0	0	0	43.6412	17.0353	25.7951	0	0	0	33	19	22	middle
320	PC-5p-36752_32	AACAGGGCCCTGAAGCACCA	up	inf	inf	0.0670689	0	11.1092	0	0	0	9.25723	17.0353	7.03504	0	0	0	7	19	6	middle
321	mmr-miR-1839_L+1R-1	AAGGTAGATAGAACAGGTCTTG	up	1.62243	0.698161	0.0674496	2145.32	3480.64	2049.05	2287.39	2099.51	3632.8	4049.03	2760.08	2583	2610	2164	2747	4516	2354	middle
322	bta-miR-11980_R-2_1ss4CG	AGGGAACGGGCTTGGCGG	down	0.7241	-0.465739	0.0684121	186.351	134.936	211.013	192.807	155.232	146.793	140.765	117.251	266	220	160	111	157	100	middle
323	hsa-miR-877-5p_R+3	GTAGAGGAGATGGCGCAGGGGAC	down	0.86673	-0.206345	0.0695472	381.176	330.376	360.943	402.266	380.318	329.293	303.049	358.787	455	459	392	249	338	306	middle
324	hsa-miR-1180-3p	TTTCCGGCTCGCGTGGGTGTGT	up	1.15252	0.204787	0.069799	1330.17	1533.04	1356.51	1242.73	1391.27	1645.14	1534.07	1419.9	1710	1418	1434	1244	1711	1211	middle
325	hsa-miR-3940-3p	CAGCCCGGATCCCAGCCCACTT	down	0.640652	-0.642387	0.0698444	117.55	75.309	136.444	92.0216	124.185	66.1231	63.6583	96.1455	172	105	128	50	71	82	middle
326	PC-3p-25934_61	CGCCGCTTTCTGGGCTCGCTC	up	1.4074	0.493036	0.0698577	32.1761	45.2847	30.1447	32.4266	33.957	43.6412	39.4502	52.7628	38	37	35	33	44	45	middle
327	hsa-miR-193a-5p	TGGGTCTTTGCGGGCGAGATGA	down	0.779325	-0.359703	0.0703618	128.814	100.388	133.271	118.313	134.858	103.152	114.764	83.2479	168	135	139	78	128	71	middle
328	bta-miR-378_R+2_2	ACTGGACTTGGAGTCAGAAGGCTA	up	inf	inf	0.071352	0	8.45444	0	0	0	13.2246	6.27617	5.86253	0	0	0	10	7	5	middle
329	bta-miR-378_R+2_1	ACTGGACTTGGAGTCAGAAGGCAG	up	inf	inf	0.071352	0	8.45444	0	0	0	13.2246	6.27617	5.86253	0	0	0	10	7	5	middle
330	hsa-miR-542-5p	TCGGGGATCATCATGTCACGAGA	up	1.65489	0.726733	0.0716418	55.9904	92.6577	52.3566	43.8198	71.7947	116.377	80.6936	80.9029	66	50	74	88	90	69	middle
331	hsa-let-7i-3p	CTGCGCAAGCTACTGCCTTGCT	down	0.70686	-0.500504	0.0727531	482.232	340.871	515.633	492.534	438.53	378.224	249.254	395.134	650	562	452	286	278	337	middle
332	bta-miR-378c	ACTGGACTTGGAGTCAGAAGT	up	1.34462	0.427196	0.0728051	16.1854	21.7632	14.6757	18.8425	15.0381	23.8043	23.3115	18.1738	18.5	21.5	15.5	18	26	15.5	middle
333	hsa-miR-32-5p_R-1	TATTGCACATTACTAAGTTGC	up	2.12874	1.09	0.0729077	145.243	309.184	114.232	150.74	170.755	247.3	269.875	410.377	144	172	176	187	301	350	middle
334	hsa-miR-1249-3p	ACGCCCTTCCCCCCCTTCTTCA	up	2.18462	1.12738	0.0729984	94.5468	206.549	92.8139	102.538	88.2881	244.655	141.662	233.329	117	117	91	185	158	199	middle
335	PC-3p-19480_95	ATCACCTGAGCTCACCCCA	up	inf	inf	0.0732108	0	46.362	0	0	0	19.8369	58.2787	60.9703	0	0	0	15	65	52	middle
336	hsa-miR-19a-3p	TGTGCAAATCTATGCAAAACTGA	down	0.665223	-0.588089	0.0741172	1167.98	776.97	1099.88	1337.82	1066.25	810.669	538.854	981.387	1386.5	1526.5	1099	613	601	837	middle
337	hsa-miR-296-3p_L-1R-2	AGGGTTGGGTGGAGGCTCT	down	0.717118	-0.479719	0.0747336	708.405	508.009	667.149	753.7	704.364	599.075	541.544	383.409	841	860	726	453	604	327	middle
338	hsa-miR-210-3p	CTGTGCGTGTGACAGCGGCTGA	up	1.24272	0.313504	0.0754913	2895.84	3598.73	2594.03	3320.66	2772.83	3946.23	3581	3268.95	3270	3789	2858	2984	3994	2788	middle
339	hsa-miR-4435	ATGGCCAGAGCTCACACAGAGG	down	0.243946	-2.03537	0.075703	8.0107	1.95418	11.1059	6.13477	6.79139	0	0	5.86253	14	7	7	0	0	5	middle
340	mdo-miR-26-5p_R+3	TTCAAGTAATCCAGGATAGGCTAG	down	0.655223	-0.609942	0.0761538	31.08	20.3643	25.385	36.8086	31.0464	21.1594	18.8285	21.1051	32	42	32	16	21	18	middle
341	hsa-miR-130a-5p	GCTCTTTTCACATTGTGCTACT	down	0.254343	-1.97515	0.0764745	27.0267	6.87405	33.3178	34.1794	13.5828	0	5.37957	15.2426	42	39	14	0	6	13	middle
342	hsa-mir-2110-p3	CACCGCGGTCTTTTCCTCCCA	up	3.61	1.852	0.0785139	12.5605	45.3435	18.2455	8.76396	10.6722	25.1268	51.1059	59.7978	23	10	11	19	57	51	middle
343	efu-mir-9298-p3_1ss15TC	TGTGCTGATTGTCACGTTCTGATT	up	2.10627	1.07469	0.0794981	12.205	25.707	13.4858	10.5168	12.6126	31.7391	27.7945	17.5876	17	12	13	24	31	15	middle
344	hsa-miR-34a-5p_R+1	TGGCAGTGTCTTAGCTGGTTGTT	up	1.77729	0.829679	0.0803535	87.4339	155.395	84.0878	102.538	75.6755	183.822	111.178	171.186	106	117	78	139	124	146	middle
345	hsa-miR-138-1-3p_R-1	GCTACTTCACAACACCAGGGC	up	2.69375	1.42961	0.0812085	43.9987	118.521	46.8036	28.9211	56.2715	85.96	103.108	166.496	59	33	58	65	115	142	middle
346	hsa-miR-20b-5p_1ss10CT	CAAAGTGCTTATAGTGCAGGTAG	down	0.252484	-1.98574	0.0818158	2.3674	0.59773	2.11542	1.75279	3.234	0	1.79319	0	2.66667	2	3.33333	0	2	0	low
347	hsa-miR-2355-5p_R+1	ATCCCCAGATACAATGGACAAT	up	1.61145	0.68836	0.0823458	21.1012	34.0035	15.0723	29.7975	18.4338	38.3514	33.174	30.4852	19	34	19	29	37	26	middle
348	pal-miR-9226-5p_L-3_1ss4AT	TGTCCCTGTTCGGGCGCCA	down	0.253922	-1.97754	0.082367	4.70797	1.19546	6.34625	4.38198	3.3957	0	3.58638	0	8	5	3.5	0	4	0	low
349	dno-miR-138-5p_R+1	AGCTGGTGTTGTGAATCAGGCCGG	up	2.60566	1.38165	0.0829994	1.92518	5.01637	2.37984	0	3.3957	5.28985	4.48298	5.27628	3	0	3.5	4	5	4.5	low
350	hsa-miR-501-5p_R+2	AATCCTTTGTCCCTGGGTGAGAGT	up	1.7609	0.816315	0.0838071	22.6447	39.8751	33.3178	21.0335	13.5828	48.9311	33.174	37.5202	42	24	14	37	37	32	middle
351	hsa-miR-10527-5p_R+1	AAAGCAAATGTTGGGTGAACGGCT	up	2.06235	1.04429	0.0849342	27.4109	56.531	23.7984	34.1794	24.255	75.3803	52.0025	42.2102	30	39	25	57	58	36	middle
352	hsa-miR-451a_R+4	AAACCGTTACCATTACTGAGTTTAGT	up	9.47063	3.24346	0.0850039	2.04492	19.3667	0	6.13477	0	10.5797	17.0353	30.4852	0	7	0	8	19	26	middle
353	hsa-miR-5001-3p_R+1	TTCTGCCTCTGTCCAGGTCCTTT	down	0.727105	-0.459764	0.0863325	33.3455	24.2457	34.9044	35.0558	30.0762	19.8369	22.4149	30.4852	44	40	31	15	25	26	middle
354	hsa-miR-221-3p_R-1	AGCTACATTGTCTGCTGGGTTT	up	1.07645	0.106284	0.0865665	42931.8	46214	44277.8	43702.4	40815.3	44908.2	48117.6	45616.3	55816	49866	42069	33958	53667	38905	high
355	hsa-miR-12135_1ss9TC	TAAAGGTTCGTTTGTAAA	up	1.2717	0.346753	0.0868108	93.7858	119.267	76.9483	102.538	101.871	104.474	125.523	127.803	97	117	105	79	140	109	middle
356	bta-miR-2478_L+2	TCGTATCCCACTTCTGACACCA	down	-inf	-inf	0.08706	3.53012	0	1.9832	5.69657	2.9106	0	0	0	2.5	6.5	3	0	0	0	low
357	hsa-miR-28-5p_R-1	AAGGAGCTCACAGTCTATTGA	up	1.10238	0.140624	0.0871402	984.255	1085.02	964.233	1033.86	954.676	1133.35	1016.44	1105.28	1215.5	1179.67	984	857	1133.67	942.667	middle
358	PC-5p-42486_24	ATGATGTATGCTTTGACA	up	inf	inf	0.087723	0	17.3126	0	0	0	7.93477	17.0353	26.9676	0	0	0	6	19	23	middle
359	PC-3p-43035_23	GGGATCCAACAGCTGCTCTGT	down	-inf	-inf	0.0882645	10.816	0	3.96641	14.8987	13.5828	0	0	0	5	17	14	0	0	0	middle
360	hsa-miR-23a-5p	GGGGTTCCTGGGGATGGGATTT	up	1.30431	0.383281	0.0883766	274.1	357.511	307.793	214.717	299.791	346.485	334.43	391.617	388	245	309	262	373	334	middle
361	hsa-miR-2277-5p_R-1	AGCGCGGGCTGAGCGCTGCCAGT	down	0.792759	-0.335046	0.0893038	99.5289	78.9024	107.886	94.6508	96.0497	91.2499	79.797	65.6603	136	108	99	69	89	56	middle
362	hsa-miR-151a-3p	CTAGACTGAAGCTCCTTGAGG	down	0.887586	-0.172042	0.0893135	13613.1	12082.8	13504.8	13921.5	13413	12129.6	12964.8	11154	17024	15885	13825	9172	14460	9513	high
363	mmu-miR-3968_L-2_1ss14AT	AATCCCACTCCTGACACCA	down	0.758008	-0.399715	0.0897645	33.9119	25.7055	33.3178	31.5503	36.8676	19.8369	29.1394	28.1401	42	36	38	15	32.5	24	middle
364	hsa-miR-195-3p_R+1	CCAATATTGGCTGTGCTGCTCCA	down	0.178514	-2.48589	0.0911841	30.7629	5.49162	19.832	48.2018	24.255	6.61231	9.86255	0	25	55	25	5	11	0	middle
365	hsa-miR-589-3p	TCAGAACAAATGCCGGTTCCCAGA	up	2.66449	1.41386	0.0913339	66.6157	177.497	80.9147	49.0782	69.8543	156.051	125.523	250.916	102	56	72	118	140	214	middle
366	hsa-miR-210-5p_R-1	AGCCCCTGCCCACCGCACACT	up	2.14723	1.10248	0.0917292	15.85	34.0336	14.2791	24.5391	8.73179	33.0615	23.3115	45.7277	18	28	9	25	26	39	middle
367	hsa-miR-615-5p	GGGGGTCCCCGGTGCTCGGATC	down	-inf	-inf	0.0917584	8.3681	0	7.13953	4.38198	13.5828	0	0	0	9	5	14	0	0	0	middle
368	hsa-miR-21-5p_R+1	TAGCTTATCAGACTGATGTTGAC	down	0.737919	-0.438465	0.091895	941425	694695	896851	1.11412e+06	813299	654608	792941	636537	1130559	1271256	838281	494992	884391	542886	high
369	hsa-miR-4284_L+3R-1	GACGGGCTCACATCACCCCA	up	inf	inf	0.0926631	0	16.0123	0	0	0	26.4492	9.86255	11.7251	0	0	0	20	11	10	middle
370	hsa-miR-506-3p_L+1	GTAAGGCACCCTTCTGAGTAGA	up	inf	inf	0.0926855	0	28.3077	0	0	0	25.1268	45.7264	14.0701	0	0	0	19	51	12	middle
371	rno-miR-1843b-3p_R+1	TCTGATCGTTCCCCTCCATACA	up	1.44944	0.535499	0.0935967	20.9081	30.3051	25.385	22.7863	14.553	31.7391	28.6911	30.4852	32	26	15	24	32	26	middle
372	hsa-miR-3909	TGTCCTCTAGGGCCTGCAGTCT	up	1.32126	0.401916	0.0945667	25.7144	33.9755	26.9716	29.7975	20.3742	29.0942	37.657	35.1752	34	34	21	22	42	30	middle
373	hsa-miR-501-3p	AATGCACCCGGGCAAGGATTCT	up	1.89855	0.924894	0.0947982	273.753	519.732	284.788	233.121	303.349	638.749	566.35	354.097	359	266	312.667	483	631.667	302	middle
374	hsa-miR-219a-5p_R+2	TGATTGTCCAAACGCAATTCTCG	up	5.25165	2.39277	0.0948946	3.234	16.9838	0	0	9.70199	13.2246	10.7591	26.9676	0	0	10	10	12	23	middle
375	mmu-miR-3968_L-3_1ss14AT	ATCCCACTCCTGACACCA	down	0.878732	-0.186505	0.0961844	2014.1	1769.85	1924.5	2041.56	2076.23	1604.15	1915.58	1789.83	2426	2329.5	2140	1213	2136.5	1526.5	middle
376	hsa-miR-10b-5p_R-1	TACCCTGTAGAACCGAATTTGT	down	0.411358	-1.28153	0.0968282	73.8328	30.3717	43.6305	87.6396	90.2285	15.8695	56.4855	18.7601	55	100	93	12	63	16	middle
377	oga-miR-100_R+1	AACCCGTAGATCCGAACTTGTGA	down	0.696536	-0.52173	0.0978115	37381.1	26037.3	35668.3	41133.6	35341.4	29033.3	31346.8	17731.8	44963	46935	36427	21954	34962	15123	high
378	hsa-miR-191-5p	CAACGGAATCCCAAAAGCAGCTG	up	1.30227	0.381024	0.0984479	43939.4	57220.8	43792.3	40927.7	47098.3	61187.7	62928.5	47546.3	55204	46700	48545	46268	70186	40551	high
379	hsa-miR-2116-3p_L+1R-1	TCCTCCCATGCCAAGAACTCC	up	7.43251	2.89385	0.0997624	2.2638	16.8257	0	0	6.79139	6.61231	25.1047	18.7601	0	0	7	5	28	16	middle
380	hsa-miR-1257_L-1	GTGAATGATGGGTTCTGACC	up	2.43137	1.28177	0.10033	7.3318	17.8263	6.34625	7.88756	7.76159	10.5797	20.6217	22.2776	8	9	8	8	23	19	middle
381	hsa-miR-941	CACCCGGCTGTGTGCACATGTGC	up	1.20086	0.264073	0.10123	863.886	1037.41	856.744	755.015	979.901	1102.93	1056.64	952.661	1080	861.5	1010	834	1178.5	812.5	middle
382	eca-mir-1543-p5	TAGTCTGGGTGCAAACAATT	up	1.80691	0.853522	0.101714	19.8139	35.8018	11.8992	27.1683	20.3742	47.6086	30.4842	29.3126	15	31	21	36	34	25	middle
383	hsa-miR-1343-3p_R-1	CTCCTGGGGCCCGCACTCTCG	down	0.229199	-2.12533	0.101789	23.4712	5.37957	24.5917	34.1794	11.6424	0	16.1387	0	31	39	12	0	18	0	middle
384	hsa-miR-542-3p	TGTGACAGATTGATAACTGAAA	down	0.821995	-0.282798	0.101943	552.29	453.98	527.532	588.938	540.401	461.539	514.646	385.754	665	672	557	349	574	329	middle
385	mmu-miR-146a-5p_R+1	TGAGAACTGAATTCCATGGGTTT	up	1.28895	0.366192	0.104271	159.131	205.111	169.762	153.369	154.262	218.206	225.942	171.186	214	175	159	165	252	146	middle
386	hsa-miR-2355-3p_L-2	TGTCCTTGCTGTTTGGAGAT	up	5.07708	2.344	0.104395	1.46066	7.41589	0	4.38198	0	11.9022	4.48298	5.86253	0	5	0	9	5	5	middle
387	bta-miR-1246_L+4R+2	ATTAAATGGATTTTTGGAGCAGGGA	up	inf	inf	0.104572	0	11.3301	0	0	0	13.8859	16.587	3.51752	0	0	0	10.5	18.5	3	middle
388	hsa-miR-449b-5p_R+3	AGGCAGTGTATTGTTAGCTGGCTGT	up	inf	inf	0.104851	0	19.3166	0	0	0	9.25723	32.2774	16.4151	0	0	0	7	36	14	middle
389	hsa-miR-548aa_R-3_1ss4AG	AAAGACCACAATTACTTTTGCA	up	1.73298	0.793253	0.105513	3.17573	5.50347	3.96641	3.94378	1.617	4.1878	6.94862	5.37399	5	4.5	1.66667	3.16667	7.75	4.58333	low
390	hsa-mir-548h-2-p3_1ss4CG	AAAGACCACAATTACTTTTGCA	up	1.73298	0.793253	0.105513	3.17573	5.50347	3.96641	3.94378	1.617	4.1878	6.94862	5.37399	5	4.5	1.66667	3.16667	7.75	4.58333	low
391	pal-miR-9226-5p_1ss15GA	TCAAGTCCCTGTTCAGGCGCCA	down	0.734968	-0.444247	0.105801	18.6323	13.6942	17.0555	22.3481	16.4934	12.5634	12.104	16.4151	21.5	25.5	17	9.5	13.5	14	middle
392	mmu-miR-6239_R-2_1ss6TG	TAGCGGTGGATCACTCGG	down	0.692971	-0.529134	0.105929	21.3597	14.8017	22.6085	24.9773	16.4934	13.8859	17.0353	13.4838	28.5	28.5	17	10.5	19	11.5	middle
393	mdo-miR-200a-3p_R+2	TAACACTGTCTGGTAACGATGTTT	down	0.428172	-1.22374	0.106572	26.681	11.4241	26.1783	31.5503	22.3146	14.5471	19.7251	0	33	36	23	11	22	0	middle
394	mmu-mir-6240-p3_1ss10TG_2	GGTGTTGACGCGATGTGATTTCTGCC	up	1.23182	0.300794	0.107134	1347.04	1659.31	1491.37	1404.42	1145.32	1477.85	1855.06	1645.03	1880	1602.5	1180.5	1117.5	2069	1403	middle
395	mmu-mir-6240-p3_1ss10TG_1	GGTGTTGACGCGATGTGATTTC	up	1.23182	0.300794	0.107134	1347.04	1659.31	1491.37	1404.42	1145.32	1477.85	1855.06	1645.03	1880	1602.5	1180.5	1117.5	2069	1403	middle
396	hsa-miR-877-3p_R+1	TCCTCTTCTCCCTCCTCCCAGT	up	1.09687	0.133387	0.107617	47.4596	52.0568	48.3901	46.449	47.5397	55.5434	50.2093	50.4178	61	53	49	42	56	43	middle
397	hsa-miR-200c-3p	TAATACTGCCGGGTAATGATGGA	down	0.685267	-0.545261	0.107786	218.672	149.849	215.772	228.739	211.503	144.148	196.354	109.043	272	261	218	109	219	93	middle
398	hsa-miR-624-5p	TAGTACCAGTACCTTGTGTTCA	up	1.54025	0.623164	0.108331	15.6999	24.1818	13.4858	12.2695	21.3444	29.0942	18.8285	24.6226	17	14	22	22	21	21	middle
399	hsa-miR-33b-5p	GTGCATTGCTGTTGCATTGC	up	6.03642	2.59369	0.108908	7.00484	42.2842	5.55297	9.64035	5.82119	39.6739	21.5183	65.6603	7	11	6	30	24	56	middle
400	hsa-miR-183-5p	TATGGCACTGGTAGAATTCACT	up	1.59181	0.670666	0.110596	3049.23	4853.78	3038.27	2927.16	3182.25	5726.26	5280.05	3555.04	3830	3340	3280	4330	5889	3032	high
401	hsa-miR-652-5p_L+1R-2	ACAACCCTAGGAGAGGGTGCCATT	down	0.239124	-2.06417	0.110774	14.4214	3.4485	19.0387	18.4043	5.82119	0	4.48298	5.86253	24	21	6	0	5	5	middle
402	hsa-miR-1306-3p_R+4	ACGTTGGCTCTGGTGGTGATGT	down	0.433033	-1.20745	0.111641	24.6388	10.6694	22.2119	24.5391	27.1656	15.8695	16.1387	0	28	28	28	12	18	0	middle
403	hsa-miR-378d_1ss20AG	ACTGGACTTGGAGTCAGAAG	up	1.20484	0.268841	0.112199	523.335	630.534	487.709	548.653	533.642	688.562	655.187	547.853	614.8	626.033	550.033	520.667	730.75	467.25	middle
404	hsa-miR-378c_R-5	ACTGGACTTGGAGTCAGAAG	up	1.20484	0.268841	0.112199	523.335	630.534	487.709	548.653	533.642	688.562	655.187	547.853	614.8	626.033	550.033	520.667	730.75	467.25	middle
405	hsa-miR-96-3p_L+1R-1	CAATCATGTGCAGTGCCAATAT	down	0.387274	-1.36857	0.11278	16.7406	6.48321	17.4522	20.1571	12.6126	0	5.37957	14.0701	22	23	13	0	6	12	middle
406	PC-5p-29700_49	TGTTGTAAGCCCTCTGAGT	up	inf	inf	0.113425	0	16.7077	0	0	0	13.2246	28.6911	8.20754	0	0	0	10	32	7	middle
407	hsa-miR-4516_L-1R+2	GGAGAAGGGTCGGGGCGG	up	2.30352	1.20384	0.11515	26.9222	62.0157	33.3178	28.0447	19.404	56.8659	41.2434	87.9379	42	32	20	43	46	75	middle
408	mmu-miR-5099_L+2R-1	TCTTAGATCGATGTGGTGCTC	down	0.2684	-1.89755	0.115363	7.79456	2.09206	7.13953	11.3931	4.85099	0	6.27617	0	9	13	5	0	7	0	middle
409	hsa-miR-191-3p_R-1	GCTGCGCTTGGATTTCGTCCC	down	0.632502	-0.660858	0.116984	25.2714	15.9842	19.0387	31.5503	25.2252	17.192	14.3455	16.4151	24	36	26	13	16	14	middle
410	hsa-miR-199a-5p	CCCAGTGTTCAGACTACCTGTTC	down	0.578506	-0.789596	0.117045	20.8421	12.0573	15.469	27.1683	19.8891	7.27354	16.587	12.3113	19.5	31	20.5	5.5	18.5	10.5	middle
411	hsa-miR-219b-5p	AGATGTCCAGCCACAATTCTCG	down	0.687927	-0.539672	0.117459	13.6032	9.35799	13.4858	16.6515	10.6722	7.93477	10.7591	9.38005	17	19	11	6	12	8	middle
412	eca-mir-8986b-p5_1ss1CG	GCCGAGACTAGAGTCACATC	up	1.85027	0.887737	0.118762	11.9505	22.1116	10.3127	6.13477	19.404	21.1594	17.0353	28.1401	13	7	20	16	19	24	middle
413	hsa-miR-92b-5p_R+2	AGGGACGGGACGCGGTGCAGTGTT	down	0.864148	-0.210649	0.119031	499.71	431.824	459.31	491.658	548.162	448.315	459.057	388.099	579	561	565	339	512	331	middle
414	hsa-miR-331-5p_R-1	CTAGGTATGGTCCCAGGGATC	down	0.719015	-0.475907	0.119126	518.153	372.56	502.94	427.681	623.838	396.739	434.849	286.091	634	488	643	300	485	244	middle
415	hsa-miR-145-5p	GTCCAGTTTTCCCAGGAATCCCT	down	0.487014	-1.03796	0.119271	115.236	56.1216	102.333	119.19	124.185	54.2209	97.7289	16.4151	129	136	128	41	109	14	middle
416	hsa-let-7g-3p_R+1	CTGTACAGGCCACTGCCTTGCT	down	0.66493	-0.588725	0.119354	83.3432	55.4174	76.9483	105.168	67.9139	56.8659	48.4162	60.9703	97	120	70	43	54	52	middle
417	hsa-miR-4677-3p	TCTGTGAGACCAAAGAACTACT	down	0.290707	-1.78236	0.120032	14.3929	4.18411	15.0723	18.4043	9.70199	0	12.5523	0	19	21	10	0	14	0	middle
418	hsa-miR-29a-3p	TAGCACCATCTGAAATCGGTTA	up	1.0886	0.122472	0.120452	71267	77581.2	70320.2	67303.3	76177.6	80002	77530.9	75210.7	88644.8	76795.5	78517.5	60494.8	86472.5	64145.2	high
419	hsa-miR-222-5p_L+2R-1	GGCTCAGTAGCCAGTGTAGATCC	down	0.67283	-0.571687	0.121317	190.131	127.926	234.811	182.29	153.291	124.311	94.1425	165.323	296	208	158	94	105	141	middle
420	hsa-miR-4484_L+2R-4	AAAAAAGGCGGGAGAAGC	up	3.8584	1.948	0.122004	35.1375	135.574	41.2506	35.0558	29.106	99.1846	94.1425	213.396	52	40	30	75	105	182	middle
421	hsa-miR-26a-2-3p	CCTATTCTTGATTACTTGTTTC	down	0.616119	-0.698719	0.122035	38.9549	24.0009	36.4909	37.685	42.6887	22.4819	14.3455	35.1752	46	43	44	17	16	30	middle
422	hsa-miR-425-3p_L+1R-1	CATCGGGAATGTCGTGTCCGCC	up	1.21449	0.280348	0.122512	515.848	626.491	456.137	589.814	501.593	694.293	553.199	631.981	575	673	517	525	617	539	middle
423	bta-mir-1246-p3_1ss16AG	GATTTTTGGAGCAGGGAG	up	2.30828	1.20682	0.12262	2.88469	6.65869	0	5.25838	3.3957	8.596	4.93128	6.44878	0	6	3.5	6.5	5.5	5.5	low
424	hsa-miR-3944-5p	TGTGCAGCAGGCCAACCGAGA	up	4.75647	2.24989	0.122624	2.78279	13.2363	3.96641	4.38198	0	13.2246	20.6217	5.86253	5	5	0	10	23	5	middle
425	hsa-miR-494-3p_R+1	TGAAACATACACGGGAAACCTCT	up	inf	inf	0.125083	0	12.6207	0	0	0	22.4819	7.17276	8.20754	0	0	0	17	8	7	middle
426	hsa-miR-3662	GAAAATGATGAGTAGTGACTGATG	up	4.38361	2.13212	0.126043	2.9087	12.7506	8.72609	0	0	19.8369	12.5523	5.86253	11	0	0	15	14	5	middle
427	hsa-miR-642a-5p	GTCCCTCTCCAAATGTGTCTTG	up	5.22707	2.386	0.126368	7.45687	38.9776	6.34625	4.38198	11.6424	40.9963	16.1387	59.7978	8	5	12	31	18	51	middle
428	hsa-miR-216b-5p	AAATCTCTGCAGGCAAATGTGA	up	4.33154	2.11488	0.126702	6.01679	26.062	3.96641	4.38198	9.70199	19.8369	16.1387	42.2102	5	5	10	15	18	36	middle
429	hsa-miR-1260b_R-1	ATCCCACCACTGCCACCA	up	1.39074	0.475856	0.127318	383.951	533.978	407.35	336.536	407.969	454.927	488.645	658.362	513.5	384	420.5	344	545	561.5	middle
430	hsa-miR-5587-5p_R+2	ATGGTCACCTCCGGGACTCT	down	0.273945	-1.86804	0.12734	7.13347	1.95418	6.34625	4.38198	10.6722	0	0	5.86253	8	5	11	0	0	5	middle
431	mmu-miR-215-5p_R+1	ATGACCTATGATTTGACAGACC	down	0.287489	-1.79842	0.12958	9.35615	2.68979	8.72609	9.64035	9.70199	0	8.06936	0	11	11	10	0	9	0	low
432	mmu-mir-6236-p5	CTGAAAATGGATGGCGCTGGA	up	2.2442	1.1662	0.129761	18.0947	40.6082	36.4909	10.5168	7.27649	44.3025	37.657	39.8652	46	12	7.5	33.5	42	34	middle
433	hsa-miR-181c-5p_R+2	AACATTCAACCTGTCGGTGAGTTT	up	1.16608	0.221668	0.130262	153.564	179.067	170.555	144.605	145.53	158.695	187.388	191.118	215	165	150	120	209	163	middle
434	hsa-miR-192-3p_R+1	CTGCCAATTCCATAGGTCACAGT	up	17.6338	4.14027	0.130567	1.617	28.5139	0	0	4.85099	17.192	17.9319	50.4178	0	0	5	13	20	43	middle
435	hsa-miR-3605-3p_R-2	CCTCCGTGTTACCTGTCCTCT	down	0.479618	-1.06004	0.130645	29.2021	14.0059	25.385	35.0558	27.1656	9.25723	26.8979	5.86253	32	40	28	7	30	5	middle
436	hsa-miR-548j-5p	AAAAGTAATTGCGGTCTTTGGT	up	1.95419	0.966573	0.131622	18.255	35.6738	8.72609	14.0223	32.0166	35.7065	34.9672	36.3477	11	16	33	27	39	31	middle
437	hsa-miR-486-3p	CGGGGCAGCTCAGTACAGGAT	down	0.439404	-1.18638	0.132737	51.5239	22.6398	56.7196	28.4829	69.3692	17.192	23.7598	26.9676	71.5	32.5	71.5	13	26.5	23	middle
438	hsa-miR-628-5p	ATGCTGACATATTTACTAGAGG	up	1.55938	0.640977	0.135177	33.3989	52.0818	44.4237	22.7863	32.9868	40.9963	48.4162	66.8328	56	26	34	31	54	57	middle
439	PC-3p-9781_230	TCGACTCCCGGTATGGGAACCA	up	1.61534	0.691838	0.136255	30.8825	49.8857	32.5245	18.4043	41.7186	37.0289	49.3128	63.3153	41	21	43	28	55	54	middle
440	cgr-miR-1260_L-1R+1	TCCCACCGCTGCCACCAA	up	1.53391	0.61721	0.137184	7.37021	11.3052	6.74289	10.5168	4.85099	13.2246	8.96596	11.7251	8.5	12	5	10	10	10	middle
441	hsa-miR-106b-5p	TAAAGTGCTGACAGTGCAGAT	down	0.837227	-0.256309	0.137281	8586.68	7189	8494.45	8385.36	8880.23	7102.94	6199.06	8264.99	10708	9568	9153	5371	6914	7049	high
442	hsa-miR-625-3p	GACTATAGAACTTTCCCCCTCA	up	1.30646	0.385664	0.137501	179.556	234.583	176.108	184.043	178.517	202.337	222.356	279.056	222	210	184	153	248	238	middle
443	hsa-miR-375-3p	TTTGTTCGTTCGGCTCGCGTGA	up	2.29448	1.19817	0.139897	76.5976	175.751	64.2558	85.0104	80.5265	179.855	246.564	100.836	81	97	83	136	275	86	middle
444	hsa-miR-30e-3p_1ss22CT	CTTTCAGTCGGATGTTTACAGT	down	0.932873	-0.100247	0.141586	866.786	808.601	885.302	881.654	833.401	859.6	787.659	778.544	1116	1006	859	650	878.5	664	middle
445	hsa-miR-9-5p	TCTTTGGTTATCTAGCTGTATGA	down	0.852384	-0.230424	0.142993	73.7872	62.8951	69.5443	74.2015	77.6159	63.919	70.831	53.9353	87.6667	84.6667	80	48.3333	79	46	middle
446	hsa-miR-454-5p	ACCCTATCAATATTGTCTCTGC	down	0.564745	-0.824329	0.14356	101.158	57.1285	135.651	99.9091	67.9139	44.9637	65.4515	60.9703	171	114	70	34	73	52	middle
447	efu-mir-9298-p5_1ss18CT	CACAGATGATGAACTTATT	up	1.49681	0.581895	0.144605	203.096	303.997	214.583	219.099	175.606	318.713	373.432	219.845	270.5	250	181	241	416.5	187.5	middle
448	efu-mir-9298-p3_1ss18CT_1	CACAGATGATGAACTTATT	up	1.49681	0.581895	0.144605	203.096	303.997	214.583	219.099	175.606	318.713	373.432	219.845	270.5	250	181	241	416.5	187.5	middle
449	hsa-miR-598-3p	TACGTCATCGTTGTCATCGTCA	up	1.28466	0.361383	0.147224	491.304	631.158	452.17	615.23	406.513	641.394	663.481	588.598	570	702	419	485	740	502	middle
450	hsa-miR-10401-3p_L+1R-1	GACCTCGCCGTCCCGCCCGCC	up	1.2718	0.346874	0.14744	267.9	340.716	245.124	247.144	311.434	342.518	283.324	396.307	309	282	321	259	316	338	middle
451	hsa-miR-1180-5p_R-1	GGACCCACCCGGCCGGGAAT	down	0.476794	-1.06856	0.148061	13.0296	6.21243	15.8656	9.64035	13.5828	9.25723	0	9.38005	20	11	14	7	0	8	middle
452	hsa-miR-3619-5p_R-1	TCAGCAGGCAGGCTGGTGCAG	down	0.240939	-2.05326	0.148531	16.4663	3.96739	19.0387	24.5391	5.82119	11.9022	0	0	24	28	6	9	0	0	middle
453	PC-3p-35866_34	ATGTTATGATGATGGGCGA	up	1.90346	0.928625	0.148973	14.9889	28.5308	3.96641	15.7751	25.2252	30.4166	34.0706	21.1051	5	18	26	23	38	18	middle
454	cgr-miR-1260_1ss18AT	ATCCCACCGCTGCCACCT	down	0.793022	-0.334568	0.150396	117.131	92.8875	101.54	113.055	136.798	85.96	82.4868	110.216	128	129	141	65	92	94	middle
455	hsa-miR-212-3p_R+1	TAACAGTCTCCAGTCACGGCCA	up	1.73254	0.792891	0.151148	33.1792	57.4844	39.6641	29.7975	30.0762	40.9963	52.8991	78.5579	50	34	31	31	59	67	middle
456	hsa-let-7a-3p_R+1_1	CTATACAATCTACTGTCTTTCC	down	0.810914	-0.302378	0.154943	132.907	107.776	147.55	141.538	109.632	107.119	115.96	100.249	186	161.5	113	81	129.333	85.5	middle
457	hsa-let-7a-3p_R+1_2	CTATACAATCTACTGTCTTTCT	down	0.810914	-0.302378	0.154943	132.907	107.776	147.55	141.538	109.632	107.119	115.96	100.249	186	161.5	113	81	129.333	85.5	middle
458	hsa-mir-4485-p5	AGAGGCACCGCCTGCCCA	up	inf	inf	0.154977	0	16.1142	0	0	0	14.5471	4.48298	29.3126	0	0	0	11	5	25	middle
459	mmu-mir-6236-p3	CGAATCAACTAGCCCTGAAA	up	1.6417	0.715194	0.155465	37.8321	62.109	60.2894	24.1009	29.106	68.768	61.8651	55.694	76	27.5	30	52	69	47.5	middle
460	hsa-miR-450a-2-3p_L-1	TTGGGGACATTTTGCATTCAT	up	1.52011	0.604176	0.156917	20.5858	31.2926	11.8992	23.6627	26.1954	23.8043	31.3808	38.6927	15	27	27	18	35	33	middle
461	hsa-miR-1287-5p	TGCTGGATCAGTGGTTCGAGTC	down	0.735227	-0.443738	0.15765	143.72	105.667	132.478	173.526	125.156	122.989	120.144	73.8679	167	198	129	93	134	63	middle
462	hsa-miR-576-5p	ATTCTAATTTCTCCACGTCTTT	up	1.43739	0.523456	0.157654	62.6494	90.0519	64.2558	77.1228	46.5695	113.732	70.831	85.5929	81	88	48	86	79	73	middle
463	pal-miR-9993b-3p_L+1_2	CATCTCGCTGGGGCCTCCA	down	-inf	-inf	0.159702	5.67912	0	1.9832	4.38198	10.6722	0	0	0	2.5	5	11	0	0	0	middle
464	pal-miR-9993b-3p_L+1_1	AATCTCGCTGGGGCCTCCA	down	-inf	-inf	0.159702	5.67912	0	1.9832	4.38198	10.6722	0	0	0	2.5	5	11	0	0	0	middle
465	hsa-miR-24-1-5p_L+1	GTGCCTACTGAGCTGATATCAGT	down	0.530438	-0.914743	0.159756	50.0502	26.5485	65.049	56.9657	28.1358	21.1594	38.5536	19.9326	82	65	29	16	43	17	middle
466	hsa-miR-185-3p_R-1	AGGGGCTGGCTTTCCTCTGGT	up	1.7182	0.7809	0.163163	19.9647	34.3034	22.2119	10.5168	27.1656	46.2862	33.174	23.4501	28	12	28	35	37	20	middle
467	hsa-miR-30b-5p	TGTAAACATCCTACACTCAGCT	up	1.2487	0.320425	0.165628	5782.79	7220.96	6140	6012.95	5195.41	7337.9	5952.5	8372.47	7740	6861	5355	5548.67	6639	7140.67	high
468	hsa-miR-140-5p	CAGTGGTTTTACCCTATGGTAG	up	1.2188	0.285459	0.166794	596.153	726.59	549.744	545.995	692.722	671.811	662.584	845.377	693	623	714	508	739	721	middle
469	ssc-miR-339_R+1_1ss21AT	TCCCTGTCCTCCAGGAGCTCTT	up	3.05383	1.61062	0.167159	1.85099	5.65261	5.55297	0	0	6.61231	4.48298	5.86253	7	0	0	5	5	5	low
470	mmu-miR-146a-5p_R+2	TGAGAACTGAATTCCATGGGTTAA	up	2.57105	1.36236	0.168864	7.58281	19.4958	8.72609	14.0223	0	30.4166	11.6557	16.4151	11	16	0	23	13	14	middle
471	hsa-miR-532-5p	CATGCCTTGAGTGTAGGACCGT	up	1.37889	0.463504	0.169431	486.101	670.278	476.762	446.962	534.58	729.999	787.211	493.625	601	510	551	552	878	421	middle
472	hsa-miR-582-5p	TTACAGTTGTTCAACCAGTTACT	down	0.740686	-0.433067	0.171642	358.528	265.556	370.462	364.581	340.54	242.011	201.734	352.924	467	416	351	183	225	301	middle
473	hsa-miR-629-3p	GTTCTCCCAACGTAAGCCCAGC	up	1.71055	0.774461	0.17277	42.8184	73.2431	57.9095	29.7975	40.7484	89.9274	43.0366	86.7654	73	34	42	68	48	74	middle
474	hsa-mir-588-p3	TTCTTACCCACCATGGCCAA	up	3.0701	1.61828	0.173643	4.52759	13.9001	0	0	13.5828	19.8369	8.96596	12.8976	0	0	14	15	10	11	middle
475	efu-mir-9298-p3_1ss18CT_2	CACAGATGATGAACTTATTG	up	1.32632	0.407429	0.174616	95.9851	127.307	94.7971	103.415	89.7434	128.94	153.318	99.663	119.5	118	92.5	97.5	171	85	middle
476	hsa-miR-641_R-1	AAAGACATAGGATAGAGTCACCT	down	0.569873	-0.811287	0.175014	69.9838	39.8819	73.7751	42.067	94.1093	43.6412	50.2093	25.7951	93	48	97	33	56	22	middle
477	hsa-miR-3928-3p_1ss22CT	GGAGGAACCTTGGAGCTTCGGT	up	2.30337	1.20374	0.178124	8.41888	19.3918	18.2455	7.01117	0	26.4492	18.8285	12.8976	23	8	0	20	21	11	middle
478	hsa-miR-181d-5p_R+1	AACATTCATTGTTGTCGGTGGGTT	down	0.809664	-0.304605	0.17919	235.199	190.432	232.431	229.324	243.843	191.757	228.482	151.058	293	261.667	251.333	145	254.833	128.833	middle
479	hsa-let-7b-3p_1ss22CT	CTATACAACCTACTGCCTTCCT	down	0.905958	-0.142484	0.179434	819.109	742.078	876.576	794.891	785.861	790.832	669.757	765.646	1105	907	810	598	747	653	middle
480	hsa-miR-143-3p_R+1	TGAGATGAAGCACTGTAGCTCT	down	0.477782	-1.06557	0.179513	2680.58	1280.73	2220.39	3162.04	2659.32	1318.49	2497.92	25.7951	2799	3608	2741	997	2786	22	middle
481	cja-mir-103a-1-p5	CTGCGTCTTTGTGCTTTC	up	1.62093	0.696818	0.180452	168.261	272.738	197.527	156.875	150.381	252.59	192.768	372.857	249	179	155	191	215	318	middle
482	hsa-miR-29a-5p_R+1	ACTGATTTCTTTTGGTGTTCAGA	up	1.49908	0.584078	0.181224	186.64	279.789	191.974	224.357	143.589	227.463	236.701	375.202	242	256	148	172	264	320	middle
483	pal-miR-9226-5p_L-4_1ss15GA	GTCCCTGTTCAGGCGCCA	down	0.625323	-0.677326	0.182438	42.6001	26.6388	52.3566	29.3593	46.0844	35.7065	12.5523	31.6577	66	33.5	47.5	27	14	27	middle
484	hsa-miR-1224-3p_R+1	CCCCACCTCCTCTCTCCTCAGT	up	inf	inf	0.183533	0	5.42563	0	0	0	0	8.06936	8.20754	0	0	0	0	9	7	low
485	hsa-mir-1294-p3	ACAACAGTGCCAACCTCACAGG	down	-inf	-inf	0.183537	4.7169	0	7.13953	7.01117	0	0	0	0	9	8	0	0	0	0	low
486	hsa-miR-483-3p_L-1R+2	CACTCCTCTCCTCCCGTCTTCT	up	inf	inf	0.183542	0	4.73593	0	0	0	0	7.17276	7.03504	0	0	0	0	8	6	low
487	hsa-miR-519a-3p	AAAGTGCATCCTTTTAGAGTGT	up	inf	inf	0.183781	0	2.14808	0	0	0	3.30615	3.13808	0	0	0	0	2.5	3.5	0	low
488	hsa-miR-1295a	TTAGGCCGCAGATCTGGGTGA	up	inf	inf	0.183781	0	4.29616	0	0	0	6.61231	6.27617	0	0	0	0	5	7	0	low
489	hsa-miR-5585-3p_L-3R-1_1ss5AG	AGTAGCTGGGACTACAGG	up	inf	inf	0.183977	0	2.02312	0	0	0	0	3.13808	2.93126	0	0	0	0	3.5	2.5	low
490	hsa-mir-7851-p5_1ss12AC	AGTAGCTGGGACTACAGG	up	inf	inf	0.183977	0	2.02312	0	0	0	0	3.13808	2.93126	0	0	0	0	3.5	2.5	low
491	hsa-miR-378h_R-2_1ss12TA	ACTGGACTTGGAGTCAGAT	down	-inf	-inf	0.184166	0.673958	0	0	1.05168	0.970199	0	0	0	0	1.2	1	0	0	0	low
492	hsa-miR-154-3p	AATCATACACGGTTGACCTATT	up	inf	inf	0.184177	0	4.59502	0	0	0	6.61231	7.17276	0	0	0	0	5	8	0	low
493	hsa-miR-199b-5p_1ss17TC	CCCAGTGTTTAGACTACCTGTTC	down	-inf	-inf	0.184199	3.04722	0	4.75969	4.38198	0	0	0	0	6	5	0	0	0	0	low
494	hsa-miR-320a-5p	GCCTTCTCTTCCCGGTTCTTCC	up	inf	inf	0.184256	0	3.74737	0	0	0	0	5.37957	5.86253	0	0	0	0	6	5	low
495	ppy-mir-4484-p3_1ss24AT	AAGGCGGGAGAAGCCCCGGCAGGT	up	inf	inf	0.184298	0	2.86225	0	0	0	0	4.48298	4.10377	0	0	0	0	5	3.5	low
496	ppy-mir-4484-p5_1ss24AT	AAGGCGGGAGAAGCCCCGGCAGGT	up	inf	inf	0.184298	0	2.86225	0	0	0	0	4.48298	4.10377	0	0	0	0	5	3.5	low
497	hsa-miR-18a-3p_R-2	ACTGCCCTAAGTGCTCCTTCT	down	0.819186	-0.287736	0.184464	198.155	162.326	228.465	170.021	195.98	179.855	133.593	173.531	288	194	202	136	149	148	middle
498	hsa-mir-653-p5	TTGAAACAATCTCTACTGAACC	down	-inf	-inf	0.184513	2.78279	0	3.96641	4.38198	0	0	0	0	5	5	0	0	0	0	low
499	hsa-miR-659-5p_L+2R-1	TCAGGACCTTCCCTGAACCAAGG	down	-inf	-inf	0.184513	2.78279	0	3.96641	4.38198	0	0	0	0	5	5	0	0	0	0	low
500	PC-3p-69665_6	TATTTCTGCTTACATGATCTCT	down	-inf	-inf	0.184513	3.33935	0	4.75969	5.25838	0	0	0	0	6	6	0	0	0	0	low
501	hsa-miR-374c-5p_R-2	ATAATACAACCTGCTAAGTG	down	-inf	-inf	0.184555	2.15436	0	0	3.06739	3.3957	0	0	0	0	3.5	3.5	0	0	0	low
502	hsa-miR-6716-3p	TCCGAACTCTCCATTCCTCTGC	down	-inf	-inf	0.184555	3.07766	0	0	4.38198	4.85099	0	0	0	0	5	5	0	0	0	low
503	hsa-miR-6886-3p_R+1	TGCCCTTCTCTCCTCCTGCCTT	down	-inf	-inf	0.184555	3.69319	0	0	5.25838	5.82119	0	0	0	0	6	6	0	0	0	low
504	hsa-miR-365a-3p	TAATGCCCCTAAAAATCCTTAT	up	1.33442	0.416218	0.184664	480.691	641.446	512.063	443.456	486.555	648.668	495.369	780.303	645.5	506	501.5	490.5	552.5	665.5	middle
505	hsa-miR-592	TTGTGTCAATATGCGATGATGT	up	inf	inf	0.184974	0	4.15828	0	0	0	6.61231	0	5.86253	0	0	0	5	0	5	low
506	bta-miR-339b_R+4	TCCCTGTCCTCCAGGAGCTCACTT	up	inf	inf	0.184974	0	4.98994	0	0	0	7.93477	0	7.03504	0	0	0	6	0	6	low
507	PC-3p-56374_12	AAGTCCCCTCCTTCCCCAGTGA	up	inf	inf	0.184974	0	4.98994	0	0	0	7.93477	0	7.03504	0	0	0	6	0	6	low
508	hsa-miR-654-3p_R-2	TATGTCTGCTGACCATCACC	up	inf	inf	0.185411	0	8.39133	0	0	0	0	13.4489	11.7251	0	0	0	0	15	10	middle
509	hsa-miR-18b-5p_R-4	TAAGGTGCATCTAGTGCAG	up	inf	inf	0.185547	0	4.74453	0	0	0	6.61231	0	7.62129	0	0	0	5	0	6.5	low
510	hsa-miR-9901_L+4R-2	GTCCCGGTCGCCGCGGTTCGCCG	down	-inf	-inf	0.185609	10.2575	0	14.2791	0	16.4934	0	0	0	18	0	17	0	0	0	middle
511	mmu-miR-106a-5p	CAAAGTGCTAACAGTGCAGGTAG	down	-inf	-inf	0.185771	4.89298	0	0	7.88756	6.79139	0	0	0	0	9	7	0	0	0	low
512	bta-miR-429	TAATACTGTCTGGTAATGCCGT	down	0.494084	-1.01717	0.185773	18.9177	9.34696	19.0387	19.2807	18.4338	11.9022	16.1387	0	24	22	19	9	18	0	middle
513	hsa-miR-15b-3p_R-1	CGAATCATTATTTGCTGCTCT	down	0.819699	-0.286834	0.185948	974.281	798.617	883.715	1153.34	885.792	777.608	711.897	906.347	1114	1316	913	588	794	773	middle
514	hsa-miR-892a_R+1	CACTGTGTCCTTTCTGCGTAGA	up	inf	inf	0.186323	0	9.3799	0	0	0	0	15.2421	12.8976	0	0	0	0	17	11	middle
515	hsa-mir-1269a-p5	AGTTGGCATGGCTCAGTCCAAGT	down	-inf	-inf	0.187582	2.93913	0	3.96641	0	4.85099	0	0	0	5	0	5	0	0	0	low
516	hsa-miR-3681-3p	ACACAGTGCTTCATCCACTACT	down	-inf	-inf	0.187582	4.11479	0	5.55297	0	6.79139	0	0	0	7	0	7	0	0	0	low
517	hsa-miR-2276-3p_R+1	TCTGCAAGTGTCAGAGGCGAGGA	up	inf	inf	0.187784	0	3.99729	0	0	0	6.61231	5.37957	0	0	0	0	5	6	0	low
518	hsa-miR-148b-3p	TCAGTGCATCACAGAACTTTGT	up	1.09165	0.12651	0.188058	3238.42	3535.22	3486.47	3017.43	3211.36	3761.08	3316.51	3528.07	4395	3443	3310	2844	3699	3009	middle
519	hsa-mir-33a-p3	TGTTCTGGTGGTACCCATG	up	2.26914	1.18215	0.18854	40.6923	92.3367	49.1834	35.0558	37.8378	63.4782	68.1413	145.391	62	40	39	48	76	124	middle
520	hsa-miR-133a-3p_L-1R+1	TTGGTCCCCTTCAACCAGCTGT	down	-inf	-inf	0.189042	2.31606	0	0	3.06739	3.8808	0	0	0	0	3.5	4	0	0	0	low
521	hsa-miR-143-5p_R-1	GGTGCAGTGCTGCATCTCTGG	down	-inf	-inf	0.189042	4.63212	0	0	6.13477	7.76159	0	0	0	0	7	8	0	0	0	low
522	hsa-miR-890_R+1	TACTTGGAAAGGCATCAGTTGC	up	inf	inf	0.189093	0	6.9941	0	0	0	9.25723	0	11.7251	0	0	0	7	0	10	middle
523	nle-miR-378d_R+3	ACTGGACTTGGAGTCAGAAGGCT	up	1.35179	0.434873	0.189365	159.001	214.936	149.137	168.268	159.598	236.059	251.047	157.702	188	192	164.5	178.5	280	134.5	middle
524	hsa-miR-1908-5p	CGGCGGGGACGGCGATTGGTC	down	0.807373	-0.308693	0.190175	424.841	343.005	424.405	351.435	498.682	354.42	326.361	348.234	535	401	514	268	364	297	middle
525	hsa-miR-514b-5p	TTCTCAAGAGGGAGGCAATCAT	up	inf	inf	0.190667	0	4.1382	0	0	0	0	5.37957	7.03504	0	0	0	0	6	6	low
526	hsa-miR-7111-3p	ATCCTCTCTTCCCTCCTCCCAG	up	inf	inf	0.190667	0	3.4485	0	0	0	0	4.48298	5.86253	0	0	0	0	5	5	low
527	efu-miR-9341_L-2R+1	TCGGCCTTTTGGCTAAGATC	up	1.43116	0.517181	0.190892	144.539	206.858	126.925	162.133	144.56	271.105	186.492	162.978	160	185	149	205	208	139	middle
528	hsa-miR-4775	TTAATTTTTTGTTTCGGTCACT	up	1.99415	0.995774	0.191132	10.9668	21.8695	11.8992	12.2695	8.73179	17.192	33.174	15.2426	15	14	9	13	37	13	middle
529	hsa-miR-204-3p	GCTGGGAAGGCAAAGGGACGT	down	-inf	-inf	0.191395	3.07493	0	3.96641	5.25838	0	0	0	0	5	6	0	0	0	0	low
530	hsa-miR-365a-5p	AGGGACTTTTGGGGGCAGATGTG	up	1.59683	0.675207	0.192379	10.2191	16.3181	12.6925	4.38198	13.5828	21.1594	12.5523	15.2426	16	5	14	16	14	13	middle
531	hsa-miR-204-5p	TTCCCTTTGTCATCCTATGCCT	down	0.562385	-0.83037	0.193882	25.7366	14.4739	36.4909	18.4043	22.3146	11.9022	8.06936	23.4501	46	21	23	9	9	20	middle
532	hsa-miR-1323	TCAAAACTGAGGGGCATTTTCT	up	inf	inf	0.194307	0	7.38493	0	0	0	9.25723	0	12.8976	0	0	0	7	0	11	middle
533	hsa-miR-211-5p	TTCCCTTTGTCATCCTTCGCCT	up	inf	inf	0.194664	0	10.0466	0	0	0	0	12.5523	17.5876	0	0	0	0	14	15	middle
534	hsa-miR-671-3p	TCCGGTTCTCAGGGCTCCACC	down	0.833684	-0.262427	0.195555	223.156	186.042	188.008	224.357	257.103	191.757	196.354	170.013	237	256	265	145	219	145	middle
535	hsa-miR-584-3p	TCAGTTCCAGGCCAACCAGGCT	down	0.600025	-0.736905	0.195618	33.366	20.0205	32.5245	39.4378	28.1358	29.0942	25.1047	5.86253	41	45	29	22	28	5	middle
536	hsa-miR-151b_R+2	TCGAGGAGCTCACAGTCTAG	up	1.1988	0.261591	0.195708	646.655	775.21	623.916	640.791	675.258	796.122	881.503	648.005	786.5	731.167	696	602	983.167	552.667	middle
537	hsa-miR-296-5p	AGGGCCCCCCCTCAATCCTGT	up	1.40453	0.490088	0.195771	225.069	316.116	250.677	203.324	221.205	304.166	238.494	405.687	316	232	228	230	266	346	middle
538	pal-miR-9226-5p_L-3_1ss19GA	AGTCCCTGTTCGGGCACCA	down	-inf	-inf	0.196854	1.78804	0	3.17312	2.19099	0	0	0	0	4	2.5	0	0	0	0	low
539	hsa-miR-105-5p	TCAAATGCTCAGACTCCTGTGGT	up	1.21355	0.279234	0.19763	171.514	208.141	175.315	170.897	168.329	189.773	187.837	246.812	221	195	173.5	143.5	209.5	210.5	middle
540	hsa-miR-423-5p	TGAGGGGCAGAGAGCGAGACTTT	up	1.10797	0.14792	0.197668	7151.49	7923.64	6877.75	6785.06	7791.67	8449.21	8136.6	7185.12	8670	7742	8031	6389	9075	6128	high
541	hsa-miR-25-3p	CATTGCACTTGTCTCGGTCTGA	down	0.889289	-0.169276	0.197749	35774	31813.5	34877.4	38968.9	33475.7	30851.7	35567.9	29020.7	43966	44465	34504	23329	39670	24751	high
542	PC-5p-55259_12	GTCCCCAGACTCTCCCGGGCTGT	up	inf	inf	0.198136	0	4.43811	0	0	0	7.93477	5.37957	0	0	0	0	6	6	0	low
543	PC-3p-60233_10	TTGCTCTGCTCTCCCTTGTACT	up	inf	inf	0.198136	0	3.69843	0	0	0	6.61231	4.48298	0	0	0	0	5	5	0	low
544	hsa-miR-1269b	CTGGACTGAGCCATGCTACTGG	down	0.325903	-1.61749	0.198559	10.0874	3.28752	4.36305	11.8313	14.0679	0	9.86255	0	5.5	13.5	14.5	0	11	0	middle
545	hsa-miR-4661-5p_R-1	AACTAGCTCTGTGGATCCTGA	up	2.07093	1.05028	0.199077	5.30746	10.9914	3.96641	6.13477	5.82119	15.8695	5.37957	11.7251	5	7	6	12	6	10	middle
546	hsa-miR-1307-3p_R+1	ACTCGGCGTGGCGTCGGTCGTGG	down	0.84666	-0.240145	0.200111	6403.72	5421.78	6573.92	5688.69	6948.56	6400.72	5161.7	4702.92	8287	6491	7162	4840	5757	4011	high
547	hsa-miR-548b-5p	AAAAGTAATTGTGGTTTTGGCC	up	inf	inf	0.200634	0	4.52904	0	0	0	0	5.37957	8.20754	0	0	0	0	6	7	low
548	hsa-miR-935_L-1	CAGTTACCGCTTCCGCTACCGC	up	inf	inf	0.200634	0	4.52904	0	0	0	0	5.37957	8.20754	0	0	0	0	6	7	low
549	PC-3p-66837_7	TGCCCACAGAACCCTCTAA	up	inf	inf	0.200634	0	4.52904	0	0	0	0	5.37957	8.20754	0	0	0	0	6	7	low
550	hsa-miR-200a-3p_R+1	TAACACTGTCTGGTAACGATGTT	down	0.555679	-0.847677	0.200723	330.097	183.428	299.067	358.446	332.778	224.819	294.98	30.4852	377	409	343	170	329	26	middle
551	mdo-miR-153-1-5p_L+1	GTCATTTTTGTGATCTGCAGCT	up	inf	inf	0.200818	0	6.91996	0	0	0	0	12.5523	8.20754	0	0	0	0	14	7	middle
552	hsa-miR-675-3p_R+2	CTGTATGCCCTCACCGCTCAGC	up	inf	inf	0.200818	0	7.90853	0	0	0	0	14.3455	9.38005	0	0	0	0	16	8	middle
553	PC-5p-92194_5	AGTACTGCGGCAAGTAAAA	up	inf	inf	0.200818	0	4.94283	0	0	0	0	8.96596	5.86253	0	0	0	0	10	5	low
554	hsa-miR-379-5p	TGGTAGACTATGGAACGTAGG	up	inf	inf	0.20163	0	8.36838	0	0	0	0	9.86255	15.2426	0	0	0	0	11	13	middle
555	hsa-miR-1973_L+2	TAACCGTGCAAAGGTAGCATA	up	inf	inf	0.203336	0	5.03992	0	0	0	9.25723	0	5.86253	0	0	0	7	0	5	low
556	hsa-miR-338-5p_R-1	AACAATATCCTGGTGCTGAGT	up	inf	inf	0.203484	0	6.82904	0	0	0	7.93477	12.5523	0	0	0	0	6	14	0	middle
557	mdo-miR-106-5p_R+2_1ss1AT	TAAAGTGCTTATAGTGCAGGTAGGT	down	-inf	-inf	0.204887	6.86002	0	12.6925	7.88756	0	0	0	0	16	9	0	0	0	0	middle
558	hsa-miR-513c-5p	TTCTCAAGGAGGTGTCGTTTAT	up	inf	inf	0.204996	0	7.14405	0	0	0	13.2246	0	8.20754	0	0	0	10	0	7	middle
559	hsa-miR-203a-3p	GTGAAATGTTTAGGACCACTAG	down	0.516834	-0.952228	0.205745	23.6588	12.2276	26.9716	14.8987	29.106	6.61231	24.2081	5.86253	34	17	30	5	27	5	middle
560	hsa-miR-1260a_L+1_1ss10TG	CATCCCACCGCTGCCACCA	up	1.74111	0.800007	0.205778	28.6671	49.9125	20.2287	24.5391	41.2335	64.8006	26.8979	58.039	25.5	28	42.5	49	30	49.5	middle
561	hsa-miR-3661_R-1	TGACCTGGGACTCGGACAGCT	down	-inf	-inf	0.206243	4.26127	0	7.93281	0	4.85099	0	0	0	10	0	5	0	0	0	low
562	hsa-miR-561-3p	CAAAGTTTAAGATCCTTGAAGT	down	-inf	-inf	0.207384	5.621	0	6.34625	10.5168	0	0	0	0	8	12	0	0	0	0	middle
563	PC-3p-43231_23	TGCTGCGCTCCGCGGGCTCTCAGA	up	inf	inf	0.207658	0	9.38909	0	0	0	10.5797	0	17.5876	0	0	0	8	0	15	middle
564	hsa-miR-429	TAATACTGTCTGGTAAAACCGT	down	-inf	-inf	0.209485	6.30346	0	11.8992	7.01117	0	0	0	0	15	8	0	0	0	0	middle
565	bta-miR-339b_R+3_1	TCCCTGTCCTCCAGGAGCTCAAT	down	0.890602	-0.167147	0.211727	19.7249	17.567	21.0219	19.7189	18.4338	19.8369	17.0353	15.8288	26.5	22.5	19	15	19	13.5	middle
566	bta-miR-339b_R+3_2	TCCCTGTCCTCCAGGAGCTCAGT	down	0.890602	-0.167147	0.211727	19.7249	17.567	21.0219	19.7189	18.4338	19.8369	17.0353	15.8288	26.5	22.5	19	15	19	13.5	middle
567	hsa-miR-548w_R-1	AAAAGTAACTGCGGTTTTTGCC	up	1.39747	0.482813	0.212159	43.845	61.2719	50.77	38.5614	42.2036	68.1068	41.8411	73.8679	64	44	43.5	51.5	46.6667	63	middle
568	hsa-mir-4301-p5_1ss9AG	CTCCCACTGCTTCACTTG	up	inf	inf	0.21216	0	7.51769	0	0	0	0	14.3455	8.20754	0	0	0	0	16	7	middle
569	hsa-miR-3136-5p_R-1	CTGACTGAATAGGTAGGGTCAT	down	-inf	-inf	0.213207	7.31838	0	7.93281	14.0223	0	0	0	0	10	16	0	0	0	0	middle
570	hsa-miR-489-3p	GTGACATCACATATACGGCAGC	up	inf	inf	0.215164	0	5.48074	0	0	0	10.5797	0	5.86253	0	0	0	8	0	5	middle
571	hsa-miR-504-3p_L+1	AGGGAGTGCAGGGCAGGGTTTC	up	inf	inf	0.216549	0	4.23017	0	0	0	0	4.48298	8.20754	0	0	0	0	5	7	low
572	hsa-miR-5690_R+1	TCAGCTACTACCTCTATTAGGA	up	inf	inf	0.216549	0	4.23017	0	0	0	0	4.48298	8.20754	0	0	0	0	5	7	low
573	hsa-miR-6777-5p	ACGGGGAGTCAGGCAGTGGTGGA	up	inf	inf	0.220005	0	6.05944	0	0	0	11.9022	6.27617	0	0	0	0	9	7	0	middle
574	dno-miR-138-5p_R+2	AGCTGGTGTTGTGAATCAGGCCGGA	up	inf	inf	0.223413	0	5.31071	0	0	0	0	5.37957	10.5526	0	0	0	0	6	9	middle
575	PC-3p-52607_14	AGCTCGGTCTGAGGCCAAA	down	-inf	-inf	0.224814	3.95132	0	3.96641	7.88756	0	0	0	0	5	9	0	0	0	0	low
576	bta-miR-1246_L+6R+1	ATATTAAATGGATTTTTGGAGCAGGG	up	1.91696	0.938817	0.226881	2.67471	5.12729	3.17312	0	4.85099	3.96739	6.72447	4.69002	4	0	5	3	7.5	4	low
577	hsa-miR-3923	AACTAGTAATGTTGGATTAGGG	up	inf	inf	0.227149	0	10.6993	0	0	0	10.5797	21.5183	0	0	0	0	8	24	0	middle
578	PC-3p-61291_9	GGAGGAACCTTGGAGCTTCGGCA	up	inf	inf	0.227149	0	6.68708	0	0	0	6.61231	13.4489	0	0	0	0	5	15	0	middle
579	hsa-miR-33a-5p_R-1	GTGCATTGTAGTTGCATTGC	up	2.55646	1.35415	0.227588	20.2632	51.8021	16.6589	22.7863	21.3444	39.6739	27.7945	87.9379	21	26	22	30	31	75	middle
580	hsa-miR-1285-3p	TCTGGGCAACAAAGTGAGACCT	down	0.836069	-0.258306	0.228757	41.6314	34.8067	40.0607	36.8086	48.0248	41.6576	32.2774	30.4852	50.5	42	49.5	31.5	36	26	middle
581	hsa-mir-663a-p5	GGACCGCCCTCGTGTCTGTGG	down	-inf	-inf	0.229594	9.00314	0	18.2455	8.76396	0	0	0	0	23	10	0	0	0	0	middle
582	hsa-miR-4683	TGGAGATCCAGTGCTCGCCCGAT	up	inf	inf	0.230125	0	4.62101	0	0	0	0	4.48298	9.38005	0	0	0	0	5	8	low
583	hsa-miR-148b-5p_L+1	GAAGTTCTGTTATACACTCAGGC	down	0.733084	-0.447949	0.23425	51.4645	37.7278	59.4961	56.0893	38.808	38.3514	50.2093	24.6226	75	64	40	29	56	21	middle
584	PC-3p-50144_16	CTGGATGTCAGGAGCAGATGAT	up	inf	inf	0.234484	0	5.70154	0	0	0	0	5.37957	11.7251	0	0	0	0	6	10	middle
585	hsa-miR-194-3p_R+1	CCAGTGGGGCTGCTGTTATCTGT	up	inf	inf	0.238405	0	8.62223	0	0	0	7.93477	17.9319	0	0	0	0	6	20	0	middle
586	age-miR-27a_L+3R-2	ATCTTCACAGTGGCTAAGTTCCG	up	inf	inf	0.240571	0	7.28496	0	0	0	6.61231	0	15.2426	0	0	0	5	0	13	middle
587	mdo-miR-22-3p	AAGCTGCCAGTTGAAGAACTGC	up	1.40335	0.488874	0.243663	99.7881	140.037	100.747	84.134	114.483	183.822	138.972	97.318	127	96	118	139	155	83	middle
588	hsa-miR-590-3p	TAATTTTATGTATAAGCTAGT	up	1.20294	0.26657	0.244496	103.061	123.976	97.5736	107.797	103.811	103.152	121.04	147.736	123	123	107	78	135	126	middle
589	hsa-miR-93-5p	CAAAGTGCTGTTCGTGCAGGTAG	down	0.922031	-0.117113	0.246448	31022.7	28603.8	31472.6	32230.3	29365	29968.3	30194.6	25648.6	39674	36776	30267	22661	33677	21875	high
590	mmu-mir-6240-p5_1ss19TA	GTGATTTCTGCCCAGTGCA	down	0.295605	-1.75826	0.251712	9.56107	2.8263	17.0555	9.20216	2.4255	3.30615	2.24149	2.93126	21.5	10.5	2.5	2.5	2.5	2.5	middle
591	hsa-miR-3176_R+2	ACTGGCCTGGGACTACCGGGG	down	-inf	-inf	0.252354	6.24805	0	13.4858	5.25838	0	0	0	0	17	6	0	0	0	0	middle
592	hsa-miR-5699-5p	TGCCCCAACAAGGAAGGACAAG	down	0.398266	-1.32819	0.254157	10.3905	4.1382	18.2455	6.13477	6.79139	0	5.37957	7.03504	23	7	7	0	6	6	middle
593	hsa-miR-3194-3p	AGCTCTGCTGCTCACTGGCAGT	up	inf	inf	0.256404	0	8.06663	0	0	0	6.61231	0	17.5876	0	0	0	5	0	15	middle
594	hsa-miR-548x-3p	TAAAAACTGCAATTACTTTC	down	0.621481	-0.686217	0.258444	7.88343	4.8994	8.32945	10.9549	4.36589	4.62862	5.37957	4.69002	10.5	12.5	4.5	3.5	6	4	middle
595	cgr-miR-1260_1ss1AG	GTCCCACCGCTGCCACCA	down	0.556054	-0.846704	0.258859	5.60315	3.11565	4.75969	5.25838	6.79139	3.96739	5.37957	0	6	6	7	3	6	0	low
596	PC-3p-44306_21	TTATGGCCCTGAAGTAGGAACC	down	0.222683	-2.16694	0.265065	8.05266	1.79319	13.4858	0	10.6722	0	5.37957	0	17	0	11	0	6	0	middle
597	hsa-miR-942-3p	CACATGGCCGAAACAGAGAAGT	down	0.570366	-0.81004	0.265361	29.5458	16.8519	43.6305	23.6627	21.3444	30.4166	10.7591	9.38005	55	27	22	23	12	8	middle
598	hsa-miR-4423-3p	ATAGGCACCAAAAAGCAACAA	up	inf	inf	0.267575	0	9.42596	0	0	0	0	7.17276	21.1051	0	0	0	0	8	18	middle
599	hsa-mir-892a-p5	TACTCAGAAAGGTGCCAGTCA	up	inf	inf	0.267858	0	5.90253	0	0	0	13.2246	4.48298	0	0	0	0	10	5	0	middle
600	hsa-miR-1248_R-4	ACCTTCTTGTATAAGCACTGTGC	up	inf	inf	0.267858	0	5.90253	0	0	0	13.2246	4.48298	0	0	0	0	10	5	0	middle
601	hsa-miR-3677-5p_R-3	CAGTGGCCAGAGCCCTGCA	down	-inf	-inf	0.268608	7.34878	0	5.55297	0	16.4934	0	0	0	7	0	17	0	0	0	middle
602	hsa-miR-30d-3p	CTTTCAGTCAGATGTTTGCTGC	up	1.34894	0.43183	0.269791	63.4974	85.6544	46.8036	53.4601	90.2285	96.5397	95.9357	64.4878	59	61	93	73	107	55	middle
603	oga-miR-100_R+2	AACCCGTAGATCCGAACTTGTGAA	down	0.77139	-0.374468	0.270981	1055.61	814.285	970.183	1113.9	1082.74	919.111	1026.6	497.142	1223	1271	1116	695	1145	424	middle
604	mmu-miR-3535	TGGATATGATGACTGATTACCTGAGA	up	1.33718	0.419194	0.271001	109.379	146.26	119.785	106.482	101.871	128.279	195.01	115.492	151	121.5	105	97	217.5	98.5	middle
605	hsa-miR-181c-3p_L-1R+1	ACCATCGACCGTTGAGTGGACC	down	0.603117	-0.72949	0.271685	22.787	13.7432	11.8992	25.4155	31.0464	21.1594	7.17276	12.8976	15	29	32	16	8	11	middle
606	hsa-miR-3944-3p	TTCGGGCTGGCCTGCTGCTCCGG	up	4.12373	2.04395	0.273707	1.46066	6.02336	0	4.38198	0	0	9.86255	8.20754	0	5	0	0	11	7	low
607	hsa-miR-188-5p_R+1	CATCCCTTGCATGGTGGAGGGT	up	1.87026	0.903239	0.274125	18.2111	34.0596	15.0723	20.1571	19.404	26.4492	20.6217	55.1078	19	23	20	20	23	47	middle
608	hsa-miR-1284	TCTATACAGACCCTGGCTTTTC	down	-inf	-inf	0.274335	6.55281	0	4.75969	14.8987	0	0	0	0	6	17	0	0	0	0	middle
609	hsa-miR-3158-3p_R-1	AAGGGCTTCCTCTCTGCAGGA	up	1.3576	0.441064	0.276411	13.4518	18.2622	12.2959	18.8425	9.21689	17.8532	22.8632	14.0701	15.5	21.5	9.5	13.5	25.5	12	middle
610	hsa-miR-4707-3p	AGCCCGCCCCAGCCGAGGTTCT	up	1.45273	0.538769	0.278319	35.5709	51.6749	33.3178	39.4378	33.957	35.7065	46.623	72.6954	42	45	35	27	52	62	middle
611	hsa-miR-1275_R+1	GTGGGGGAGAGGCTGTCG	down	0.697273	-0.520205	0.278912	59.3934	41.4134	38.8708	76.2464	63.0629	33.0615	31.3808	59.7978	49	87	65	25	35	51	middle
612	hsa-miR-328-3p	CTGGCCCTCTCTGCCCTTCCGT	down	0.90322	-0.146851	0.279126	260.72	235.488	262.576	276.065	243.52	265.815	233.115	207.534	331	315	251	201	260	177	middle
613	hsa-miR-9-3p_L-1R+1	TAAAGCTAGATAACCGAAAGTA	up	1.54059	0.623486	0.279678	9.98629	15.3848	6.61068	8.47183	14.8764	14.1063	10.1614	21.8868	8.33333	9.66667	15.3333	10.6667	11.3333	18.6667	middle
614	hsa-miR-1287-3p	CTCTAGCCACAGATGCAGTGAT	up	4.44098	2.15088	0.279967	1.32214	5.87158	3.96641	0	0	10.5797	0	7.03504	5	0	0	8	0	6	middle
615	mmu-let-7c-5p_R+2	TGAGGTAGTAGGTTGTATGGTTAT	up	1.76756	0.82176	0.280253	7.2657	12.8426	5.55297	11.3931	4.85099	19.8369	11.6557	7.03504	7	13	5	15	13	6	middle
616	hsa-miR-1915-5p_R+1	ACCTTGCCTTGCTGCCCGGGCCT	down	0.230543	-2.11689	0.28192	10.1717	2.34501	18.2455	12.2695	0	0	0	7.03504	23	14	0	0	0	6	middle
617	bta-mir-1246-p3_1ss2CT	ATATATTAAATGGATTTTTGGAGC	up	1.33814	0.420234	0.28203	105.81	141.589	73.7751	89.3924	154.262	149.438	141.662	133.666	93	102	159	113	158	114	middle
618	ssc-miR-339_R+2	TCCCTGTCCTCCAGGAGCTCATA	up	3.80197	1.92675	0.29026	1.18992	4.52405	3.56976	0	0	5.95108	7.62106	0	4.5	0	0	4.5	8.5	0	low
619	hsa-miR-130b-3p	CAGTGCAATGATGAAAGGGCAT	down	0.876444	-0.190266	0.292144	1335.6	1170.58	1402.52	1239.22	1365.07	1220.63	948.598	1342.52	1768	1414	1407	923	1058	1145	middle
620	hsa-mir-8485-p5_1ss20AG	TACGTGTGTGTGTGTGTGTGT	up	1.33495	0.416784	0.292594	16.8586	22.5053	15.8656	20.1571	14.553	14.5471	26.0013	26.9676	20	23	15	11	29	23	middle
621	mmu-mir-6240-p3_1ss21TA	GTGATTTCTGCCCAGTGCTCA	down	0.151614	-2.72153	0.295737	6.44458	0.977088	14.2791	2.62919	2.4255	0	0	2.93126	18	3	2.5	0	0	2.5	middle
622	hsa-miR-193b-5p	CGGGGTTTTGAGGGCGAGATGA	up	1.50274	0.587597	0.295888	25.3035	38.0246	26.1783	15.7751	33.957	22.4819	52.8991	38.6927	33	18	35	17	59	33	middle
623	eca-mir-8969-p3_1ss14GT	GGTGGTTCAGTGGTAGAA	down	0.736275	-0.441684	0.296297	6.84712	5.04136	8.72609	7.44936	4.36589	5.95108	4.48298	4.69002	11	8.5	4.5	4.5	5	4	low
624	eca-mir-8969-p5_1ss14GT	GGTGGTTCAGTGGTAGAA	down	0.736275	-0.441684	0.296297	6.84712	5.04136	8.72609	7.44936	4.36589	5.95108	4.48298	4.69002	11	8.5	4.5	4.5	5	4	low
625	hsa-miR-744-5p_R-1	TGCGGGGCTAGGGCTAACAGC	down	0.940606	-0.0883375	0.299938	2360.98	2220.75	2316.38	2212.02	2554.53	2232.32	2193.97	2235.97	2920	2524	2633	1688	2447	1907	middle
626	hsa-miR-766-5p_R-1	AGGAGGAATTGGTGCTGGTCT	up	3.47546	1.7972	0.300865	1.32214	4.59502	3.96641	0	0	6.61231	7.17276	0	5	0	0	5	8	0	low
627	hsa-mir-548n-p3_1ss8CT	CAAAACCTGCAATTACTTTTGC	down	-inf	-inf	0.302005	2.74256	0	6.61068	0	1.617	0	0	0	8.33333	0	1.66667	0	0	0	low
628	hsa-miR-548aq-3p_1ss6AC	CAAAACCTGCAATTACTTTTGC	down	-inf	-inf	0.302005	2.74256	0	6.61068	0	1.617	0	0	0	8.33333	0	1.66667	0	0	0	low
629	hsa-miR-3074-3p	GATATCAGCTCAGTAGGCACCG	up	3.44073	1.78272	0.302712	1.32214	4.54911	3.96641	0	0	6.61231	0	7.03504	5	0	0	5	0	6	low
630	PC-3p-46004_19	TACCCCAGGATGCCAGCATAGTT	up	3.61277	1.85311	0.303657	2.5872	9.34696	0	0	7.76159	11.9022	16.1387	0	0	0	8	9	18	0	middle
631	hsa-miR-671-5p_R+1	AGGAAGCCCTGGAGGGGCTGGAGG	down	0.878334	-0.187159	0.303704	436.789	383.646	491.041	394.378	424.947	428.478	315.602	406.86	619	450	438	324	352	347	middle
632	PC-3p-42955_23	CTCGGCCTTTGCTCGCAGCACT	up	4.35493	2.12265	0.306095	2.78279	12.1189	3.96641	4.38198	0	23.8043	12.5523	0	5	5	0	18	14	0	middle
633	mmu-miR-5126_L-2R-2_1ss18CT	GGGCGGGGCCGGGGGTGG	down	0.595422	-0.748016	0.307406	15.2514	9.08103	13.4858	15.7751	16.4934	0	14.3455	12.8976	17	18	17	0	16	11	middle
634	hsa-miR-548at-5p	AAAAGTTATTGCGGTTTTGGCT	up	3.96457	1.98716	0.307473	1.32214	5.24169	3.96641	0	0	0	9.86255	5.86253	5	0	0	0	11	5	low
635	PC-3p-36115_34	TTCAGTGTCTGGTGAGGGTCCCT	up	1.77998	0.831863	0.308962	4.79012	8.52633	9.51937	0	4.85099	6.61231	10.7591	8.20754	12	0	5	5	12	7	middle
636	PC-5p-56390_12	TATCCGCTGGCTTACTCTCTCT	up	3.84044	1.94127	0.312621	1.46066	5.60957	0	4.38198	0	0	6.27617	10.5526	0	5	0	0	7	9	middle
637	hsa-miR-937-3p	ATCCGCGCTCTGACTCTCTGCC	down	0.547934	-0.867925	0.31287	8.64325	4.73593	7.93281	13.1459	4.85099	0	7.17276	7.03504	10	15	5	0	8	6	middle
638	hsa-miR-195-5p_R+1	TAGCAGCACAGAAATATTGGCA	down	0.829986	-0.268841	0.316766	358.884	297.868	405.367	318.132	353.152	268.46	239.391	385.754	511	363	364	203	267	329	middle
639	hsa-miR-7976_R+3	TGCCCTGAGACTTTTGCTCTAA	up	1.51535	0.599655	0.318379	24.771	37.5369	23.7984	17.5279	32.9868	43.6412	50.2093	18.7601	30	20	34	33	56	16	middle
640	hsa-miR-1271-5p	CTTGGCACCTAGCAAGCACTCA	up	inf	inf	0.320116	0	14.0008	0	0	0	0	34.9672	7.03504	0	0	0	0	39	6	middle
641	hsa-miR-181a-5p_R+2	AACATTCAACGCTGTCGGTGAGTTT	up	1.13048	0.176941	0.322506	7549.43	8534.52	7785.26	8728.46	6134.57	8759.99	8270.2	8573.36	9814	9959.5	6323	6624	9224	7312	high
642	hsa-miR-550a-3-5p_R+1	AGTGCCTGAGGGAGTAAGAGC	down	0.80982	-0.304326	0.323662	15.0191	12.1628	17.4522	14.0223	13.5828	7.93477	13.8972	14.6563	22	16	14	6	15.5	12.5	middle
643	hsa-miR-550a-3p	TGTCTTACTCCCTCAGGCACAT	down	0.773738	-0.370082	0.328285	50.9043	39.3866	58.7028	52.2916	41.7186	34.384	27.4956	56.2803	74	59.6667	43	26	30.6667	48	middle
644	hsa-miR-29b-2-5p_R+1	CTGGTTTCACATGGTGGCTTAGA	down	0.850923	-0.232899	0.328675	102.296	87.0459	96.7803	121.819	88.2881	100.507	91.4527	69.1778	122	139	91	76	102	59	middle
645	PC-3p-44548_21	TCGACTCCCGGTGTGGGAAC	up	6.86617	2.77951	0.329361	1.32214	9.078	3.96641	0	0	6.61231	20.6217	0	5	0	0	5	23	0	middle
646	hsa-miR-664a-5p_R-2	ACTGGCTAGGGAAAATGATTGG	up	1.37905	0.463676	0.329703	17.3589	23.9388	13.4858	20.1571	18.4338	17.192	20.6217	34.0027	17	23	19	13	23	29	middle
647	PC-5p-6727_350	AATGATGATGACATACTGATA	down	0.780601	-0.357342	0.330016	102.783	80.2327	123.752	97.2799	87.3179	97.8622	95.9357	46.9002	156	111	90	74	107	40	middle
648	hsa-miR-3177-3p	TGCACGGCACTGGGGACACGT	up	1.53661	0.619753	0.333189	23.3167	35.8287	18.2455	24.5391	27.1656	48.9311	42.14	16.4151	23	28	28	37	47	14	middle
649	mmu-let-7j_1ss8TG	TGAGGTAGTAGTTTGTGCTGTTAT	up	1.17856	0.237025	0.335184	105.514	124.354	104.713	114.808	97.0199	152.083	120.144	100.836	132	131	100	115	134	86	middle
650	bta-miR-2404_R-2	TTGCACTGCATGGTATCT	down	0.615056	-0.701209	0.337682	12.6714	7.7936	15.0723	12.2695	10.6722	0	11.6557	11.7251	19	14	11	0	13	10	middle
651	efu-miR-9277_L-3R+1	TCGAATCCTGCCGACTACGCC	up	3.02336	1.59615	0.340725	1.32214	3.99729	3.96641	0	0	6.61231	5.37957	0	5	0	0	5	6	0	low
652	hsa-miR-19b-1-5p	AGTTTTGCAGGTTTGCATCCAGC	down	0.649914	-0.621678	0.340981	52.0863	33.8516	56.323	54.3365	45.5993	18.5145	19.7251	63.3153	71	62	47	14	22	54	middle
653	bta-miR-4286_R+2	ACCCCACTCCTGGTACCAA	up	3.9399	1.97816	0.341935	8.09298	31.8855	3.96641	9.64035	10.6722	14.5471	10.7591	70.3504	5	11	11	11	12	60	middle
654	hsa-miR-10523-5p_R-1	GACAATGATGAGAAGACCTGAGG	up	1.79163	0.841275	0.34199	8.41888	15.0835	18.2455	7.01117	0	15.8695	18.8285	10.5526	23	8	0	12	21	9	middle
655	hsa-miR-3194-5p_R+1	GGCCAGCCACCAGGAGGGCTGC	down	0.670738	-0.576178	0.346182	11.5868	7.77169	17.4522	10.5168	6.79139	7.93477	7.17276	8.20754	22	12	7	6	8	7	middle
656	hsa-miR-4473_R-1	CTAGTGCTCTCCGTTACAAGT	up	3.45124	1.78712	0.346831	1.85099	6.38822	5.55297	0	0	6.61231	12.5523	0	7	0	0	5	14	0	middle
657	hsa-miR-342-5p_R+2	AGGGGTGCTATCTGTGATTGAGG	down	0.273948	-1.86802	0.348984	5.45477	1.49433	11.1059	5.25838	0	0	4.48298	0	14	6	0	0	5	0	middle
658	hsa-miR-107_R-2	AGCAGCATTGTACAGGGCTAT	up	1.06228	0.0871602	0.349342	4515.75	4796.98	4433.91	4451.21	4662.13	4958.35	5092.36	4340.23	5589.33	5079	4805.33	3749.33	5679.67	3701.67	middle
659	ssc-miR-30a-3p_R+2	CTTTCAGTCGGATGTTTGCAGCCA	up	6.0241	2.59075	0.350297	1.32214	7.96468	3.96641	0	0	18.5145	5.37957	0	5	0	0	14	6	0	middle
660	eca-miR-296_R-3	GAGGGTTGGGTGGAGGCTT	up	3.83999	1.9411	0.356418	1.58656	6.09238	4.75969	0	0	0	5.37957	12.8976	6	0	0	0	6	11	middle
661	hsa-miR-548k	AAAAGTACTTGCGGATTTTGCT	up	1.15147	0.203473	0.356749	59.6262	68.6576	62.6692	47.3254	68.8841	71.4129	77.1072	57.4528	79	54	71	54	86	49	middle
662	mdo-miR-106-5p	AAAAGTGCTTATAGTGCAGGTAG	down	0.35557	-1.49179	0.360307	5.49589	1.95418	8.72609	0	7.76159	0	0	5.86253	11	0	8	0	0	5	low
663	pal-miR-9993b-3p_1ss1AC	CTCTCGCTGGGGCCTCCA	down	0.27267	-1.87477	0.360952	4.85004	1.32246	4.36305	0	10.1871	3.96739	0	0	5.5	0	10.5	3	0	0	middle
664	cgr-miR-1260_R+2_5	ATCCCACCGCTGCCACCATA	down	0.711334	-0.491402	0.365206	10.2468	7.28889	11.8992	5.25838	13.5828	7.93477	8.06936	5.86253	15	6	14	6	9	5	middle
665	cgr-miR-1260_R+2_4	ATCCCACCGCTGCCACCACA	down	0.711334	-0.491402	0.365206	10.2468	7.28889	11.8992	5.25838	13.5828	7.93477	8.06936	5.86253	15	6	14	6	9	5	middle
666	cgr-miR-1260_R+2_3	ATCCCACCGCTGCCACCAAT	down	0.711334	-0.491402	0.365206	10.2468	7.28889	11.8992	5.25838	13.5828	7.93477	8.06936	5.86253	15	6	14	6	9	5	middle
667	cgr-miR-1260_R+2_2	ATCCCACCGCTGCCACCAAG	down	0.711334	-0.491402	0.365206	10.2468	7.28889	11.8992	5.25838	13.5828	7.93477	8.06936	5.86253	15	6	14	6	9	5	middle
668	cgr-miR-1260_R+2_1	ATCCCACCGCTGCCACCAAA	down	0.711334	-0.491402	0.365206	10.2468	7.28889	11.8992	5.25838	13.5828	7.93477	8.06936	5.86253	15	6	14	6	9	5	middle
669	ppy-miR-1976_R+1	CTCCTGCCCTCCTTGCTGTAGT	up	2.64508	1.40331	0.365934	3.36706	8.90614	3.96641	6.13477	0	10.5797	16.1387	0	5	7	0	8	18	0	middle
670	hsa-miR-205-5p	TCCTTCATTCCACCGGAGTCTG	down	0.575816	-0.79632	0.36764	14.7725	8.50626	18.2455	19.2807	6.79139	0	16.1387	9.38005	23	22	7	0	18	8	middle
671	hsa-miR-140-3p_L-1R+2	ACCACAGGGTAGAACCACGGAC	down	0.889721	-0.168575	0.370484	8358.54	7436.77	8210.46	7929.63	8935.53	8558.97	7855.97	5895.36	10350	9048	9210	6472	8762	5028	high
672	PC-3p-4985_491	TCGTGAAGCGTTCCATATTTTTT	down	0.873513	-0.195099	0.373462	134.924	117.858	111.853	136.718	156.202	140.181	106.695	106.698	141	156	161	106	119	91	middle
673	PC-3p-48579_17	CATGTCCCTGCCACCTGCCAGT	up	3.13562	1.64875	0.379001	1.46066	4.58007	0	4.38198	0	9.25723	4.48298	0	0	5	0	7	5	0	low
674	hsa-miR-4741_R-1_1ss22CT	CGGGCTGTCCGGAGGGGTCGGT	down	0.352057	-1.50612	0.381052	6.26064	2.2041	7.13953	0	11.6424	6.61231	0	0	9	0	12	5	0	0	middle
675	mmu-miR-2137_L-2R-1_1ss16AG	CGGCGGGAGCCCCGGGGA	down	0.771109	-0.374993	0.384043	16.2806	12.5541	11.5026	22.7863	14.553	11.9022	13.4489	12.3113	14.5	26	15	9	15	10.5	middle
676	cgr-miR-1260_1ss1AT	TTCCCACCGCTGCCACCA	up	3.06951	1.61801	0.384672	1.32214	4.05831	3.96641	0	0	3.96739	0	8.20754	5	0	0	3	0	7	low
677	hsa-miR-6500-3p	ACACTTGTTGGGATGACCTGC	down	0.35448	-1.49622	0.385005	6.21785	2.2041	0	7.01117	11.6424	6.61231	0	0	0	8	12	5	0	0	middle
678	hsa-miR-4664-5p	TGGGGTGCCCACTCCGCAAGTT	up	3.02127	1.59516	0.388082	2.11542	6.39124	6.34625	0	0	0	6.27617	12.8976	8	0	0	0	7	11	middle
679	hsa-miR-29b-3p	TAGCACCATTTGAAATCAGTGTT	up	1.25953	0.33288	0.38873	588.065	740.682	602.695	614.792	546.707	689.995	528.095	1003.96	759.75	701.5	563.5	521.75	589	856.25	middle
680	hsa-miR-933_R-3	TGTGCGCAGGGAGACCTCT	down	0.641968	-0.639427	0.395483	17.8655	11.4691	7.93281	17.5279	28.1358	6.61231	12.5523	15.2426	10	20	29	5	14	13	middle
681	hsa-miR-224-3p_L-1	AAATGGTGCCCTAGTGACTACA	up	1.0767	0.106616	0.396196	206.984	222.859	219.739	194.56	206.652	240.688	194.561	233.329	277	222	213	182	217	199	middle
682	hsa-miR-505-5p_R+1	GGGAGCCAGGAAGTATTGATGTT	down	0.814889	-0.295325	0.40139	47.1398	38.4137	46.8036	58.7185	35.8974	37.0289	27.7945	50.4178	59	67	37	28	31	43	middle
683	hsa-miR-1291_L+1R+1	GTGGCCCTGACTGAAGACCAGCAGTT	up	2.15255	1.10605	0.403477	8.268	17.7973	10.3127	9.64035	4.85099	23.8043	29.5877	0	13	11	5	18	33	0	middle
684	hsa-miR-196a-3p_L+1R-1_1ss18CT	TCGGCAACAAGAAACTGTCTGA	down	0.554393	-0.851019	0.408238	19.3262	10.7143	7.93281	21.9099	28.1358	7.93477	24.2081	0	10	25	29	6	27	0	middle
685	PC-3p-38236_30	TGAGCAAACTCACAAGGCTGGT	up	2.26863	1.18182	0.412527	1.73399	3.93379	2.77648	0	2.4255	4.62862	7.17276	0	3.5	0	2.5	3.5	8	0	low
686	hsa-miR-676-3p	CTGTCCTAAGGTTGTTGAGTT	up	1.63788	0.711829	0.413991	5.95699	9.75682	0	5.25838	12.6126	10.5797	11.6557	7.03504	0	6	13	8	13	6	middle
687	hsa-miR-942-5p_L-2R+3	TTCTCTGTTTTGGCCATGTGTGT	up	1.15726	0.210711	0.418171	98.7239	114.249	116.612	99.0327	80.5265	87.2825	130.006	125.458	147	113	83	66	145	107	middle
688	bta-miR-1260b_L+1_1ss10AG	GATCCCACCGCTGCCACCA	down	0.408071	-1.29311	0.418427	1.83096	0.747163	0	3.06739	2.4255	0	2.24149	0	0	3.5	2.5	0	2.5	0	low
689	hsa-miR-15a-3p_1ss22AT	CAGGCCATATTGTGCTGCCTCT	down	-inf	-inf	0.42265	1.46066	0	0	4.38198	0	0	0	0	0	5	0	0	0	0	low
690	hsa-miR-34c-5p	AGGCAGTGTAGTTAGCTGATTGC	up	inf	inf	0.42265	0	6.25336	0	0	0	0	0	18.7601	0	0	0	0	0	16	middle
691	hsa-miR-101-2-5p_L-1R+2	CGGTTATCATGGTACCGATGCTT	up	inf	inf	0.42265	0	1.95418	0	0	0	0	0	5.86253	0	0	0	0	0	5	low
692	hsa-miR-103a-1-5p	GGCTTCTTTACAGTGCTGCCTTG	up	inf	inf	0.42265	0	2.64492	0	0	0	7.93477	0	0	0	0	0	6	0	0	low
693	hsa-miR-129-1-3p_L+2R-2	GGAAGCCCTTACCCCAAAAAGT	up	inf	inf	0.42265	0	1.49433	0	0	0	0	4.48298	0	0	0	0	0	5	0	low
694	hsa-miR-136-3p	CATCATCGTCTCAAATGAGTCT	up	inf	inf	0.42265	0	1.49433	0	0	0	0	4.48298	0	0	0	0	0	5	0	low
695	hsa-miR-144-5p	GGATATCATCATATACTGTAAG	up	inf	inf	0.42265	0	1.49433	0	0	0	0	4.48298	0	0	0	0	0	5	0	low
696	hsa-miR-150-5p	TCTCCCAACCCTTGTACCAGTG	up	inf	inf	0.42265	0	3.90835	0	0	0	0	0	11.7251	0	0	0	0	0	10	middle
697	hsa-miR-190a-3p_L+1	ACTATATATCAAACATATTCCT	up	inf	inf	0.42265	0	2.34501	0	0	0	0	0	7.03504	0	0	0	0	0	6	low
698	hsa-miR-200b-5p	CATCTTACTGGGCAGCATTGGA	up	inf	inf	0.42265	0	1.49433	0	0	0	0	4.48298	0	0	0	0	0	5	0	low
699	hsa-miR-200a-5p	CATCTTACCGGACAGTGCTGGA	down	-inf	-inf	0.42265	1.46066	0	0	4.38198	0	0	0	0	0	5	0	0	0	0	low
700	hsa-miR-214-3p_L+1	TACAGCAGGCACAGACAGGCAGT	down	-inf	-inf	0.42265	1.617	0	0	0	4.85099	0	0	0	0	0	5	0	0	0	low
701	hsa-miR-219a-1-3p	AGAGTTGAGTCTGGACGTCCCG	up	inf	inf	0.42265	0	2.34501	0	0	0	0	0	7.03504	0	0	0	0	0	6	low
702	hsa-miR-219b-3p	AGAATTGCGTTTGGACAATCAGT	down	-inf	-inf	0.42265	1.75279	0	0	5.25838	0	0	0	0	0	6	0	0	0	0	low
703	hsa-miR-301b-5p	GCTCTGACGAGGTTGCACTACT	down	-inf	-inf	0.42265	1.32214	0	3.96641	0	0	0	0	0	5	0	0	0	0	0	low
704	chi-miR-326-5p_1ss5GA	CCTCATCTGTCTGTTGGGCT	up	inf	inf	0.42265	0	2.73585	0	0	0	0	0	8.20754	0	0	0	0	0	7	low
705	hsa-miR-338-3p_R+1	TCCAGCATCAGTGATTTTGTTGA	up	inf	inf	0.42265	0	4.48298	0	0	0	0	13.4489	0	0	0	0	0	15	0	middle
706	hsa-miR-372-3p	AAAGTGCTGCGACATTTGAGCGT	up	inf	inf	0.42265	0	1.79319	0	0	0	0	5.37957	0	0	0	0	0	6	0	low
707	hsa-miR-373-3p	GAAGTGCTTCGATTTTGGGGTGT	up	inf	inf	0.42265	0	3.96739	0	0	0	11.9022	0	0	0	0	0	9	0	0	middle
708	hsa-miR-376c-3p	AACATAGAGGAAATTCCACGT	up	inf	inf	0.42265	0	4.29919	0	0	0	0	0	12.8976	0	0	0	0	0	11	middle
709	hsa-miR-378f_R+2_1ss14CT	ACTGGACTTGGAGTCAGAAGTC	up	inf	inf	0.42265	0	1.10205	0	0	0	3.30615	0	0	0	0	0	2.5	0	0	low
710	hsa-miR-409-5p	AGGTTACCCGAGCAACTTTGCAT	up	inf	inf	0.42265	0	2.2041	0	0	0	6.61231	0	0	0	0	0	5	0	0	low
711	hsa-miR-485-3p	GTCATACACGGCTCTCCTCTCT	up	inf	inf	0.42265	0	2.2041	0	0	0	6.61231	0	0	0	0	0	5	0	0	low
712	hsa-miR-487b-3p	AATCGTACAGGGTCATCCACTT	up	inf	inf	0.42265	0	1.95418	0	0	0	0	0	5.86253	0	0	0	0	0	5	low
713	hsa-miR-499b-3p_L+1R-1	AAACATCACTGCAAGTCTTAAC	down	-inf	-inf	0.42265	2.92132	0	0	8.76396	0	0	0	0	0	10	0	0	0	0	low
714	hsa-miR-500b-3p_L+3R-1	AGTGCACCCAGGCAAGGATTCT	up	inf	inf	0.42265	0	6.27617	0	0	0	0	18.8285	0	0	0	0	0	21	0	middle
715	hsa-miR-507	TTTTGCACCTTTTGGAGTGAA	up	inf	inf	0.42265	0	1.95418	0	0	0	0	0	5.86253	0	0	0	0	0	5	low
716	hsa-miR-510-5p_R+1	TACTCAGGAGAGTGGCAATCACA	up	inf	inf	0.42265	0	2.64492	0	0	0	7.93477	0	0	0	0	0	6	0	0	low
717	hsa-miR-513b-5p	TTCACAAGGAGGTGTCATTTAT	up	inf	inf	0.42265	0	1.56334	0	0	0	0	0	4.69002	0	0	0	0	0	4	low
718	hsa-miR-513c-3p_R-1	TAAATTTCACCTTTCTGAGAAG	up	inf	inf	0.42265	0	0.59773	0	0	0	0	1.79319	0	0	0	0	0	2	0	low
719	hsa-miR-513a-3p_R-1	TAAATTTCACCTTTCTGAGAAG	up	inf	inf	0.42265	0	0.59773	0	0	0	0	1.79319	0	0	0	0	0	2	0	low
720	hsa-miR-516a-5p_R-1	TTCTCGAGGAAAGAAGCACTTT	up	inf	inf	0.42265	0	1.32246	0	0	0	3.96739	0	0	0	0	0	3	0	0	low
721	hsa-miR-517a-3p	ATCGTGCATCCCTTTAGAGTGT	up	inf	inf	0.42265	0	1.56334	0	0	0	0	0	4.69002	0	0	0	0	0	4	low
722	hsa-miR-518b	CAAAGCGCTCCCCTTTAGAGGT	up	inf	inf	0.42265	0	2.39092	0	0	0	0	7.17276	0	0	0	0	0	8	0	low
723	hsa-miR-519a-2-5p_R+1	CCTCTACAGGGAAGCGCTTTCT	up	inf	inf	0.42265	0	0.747163	0	0	0	0	2.24149	0	0	0	0	0	2.5	0	low
724	hsa-miR-519d-3p_R+1	CAAAGTGCCTCCCTTTAGAGTGT	up	inf	inf	0.42265	0	3.08574	0	0	0	9.25723	0	0	0	0	0	7	0	0	low
725	hsa-miR-521	AACGCACTTCCCTTTAGAGTGT	up	inf	inf	0.42265	0	0.747163	0	0	0	0	2.24149	0	0	0	0	0	2.5	0	low
726	hsa-miR-543	AAACATTCGCGGTGCACTTCTT	up	inf	inf	0.42265	0	1.79319	0	0	0	0	5.37957	0	0	0	0	0	6	0	low
727	hsa-miR-548au-5p_R-1	AAAAGTAATTGCGGTTTTTG	down	-inf	-inf	0.42265	0.462747	0	1.38824	0	0	0	0	0	1.75	0	0	0	0	0	low
728	hsa-miR-548ar-5p_L+1	CAAAAGTAATTGCAGTTTTTGC	down	-inf	-inf	0.42265	0.584264	0	0	1.75279	0	0	0	0	0	2	0	0	0	0	low
729	hsa-miR-548ay-3p_L+1R-1	CCAAAACCGCGATTACTCTTGC	down	-inf	-inf	0.42265	1.32214	0	3.96641	0	0	0	0	0	5	0	0	0	0	0	low
730	hsa-miR-548i_R-1_1ss21CT	AAAAGTAATTGCGGATTTTGT	up	inf	inf	0.42265	0	0.390835	0	0	0	0	0	1.17251	0	0	0	0	0	1	low
731	hsa-miR-548ah-3p	CAAAAACTGCAGTTACTTTTGC	up	inf	inf	0.42265	0	0.747163	0	0	0	0	2.24149	0	0	0	0	0	2.5	0	low
732	hsa-mir-548f-1-p3	AAACTGTAATTACTTTTGGACCAA	up	inf	inf	0.42265	0	1.95418	0	0	0	0	0	5.86253	0	0	0	0	0	5	low
733	hsa-miR-548ae-5p	AAAAGTAATTGTGGTTTTTG	up	inf	inf	0.42265	0	0.249054	0	0	0	0	0.747163	0	0	0	0	0	0.833333	0	low
734	hsa-miR-548e-5p_R-2	CAAAAGCAATCGCGGTTTTT	down	-inf	-inf	0.42265	2.33706	0	0	7.01117	0	0	0	0	0	8	0	0	0	0	low
735	hsa-miR-548y_1ss13TG	AAAAGTAATCACGGTTTTTGCC	up	inf	inf	0.42265	0	2.34501	0	0	0	0	0	7.03504	0	0	0	0	0	6	low
736	hsa-miR-548l	AAAAGTATTTGCGGGTTTTGTC	up	inf	inf	0.42265	0	3.90835	0	0	0	0	0	11.7251	0	0	0	0	0	10	middle
737	hsa-miR-549a-3p_L+1	GTGACAACTATGGATGAGCTCT	up	inf	inf	0.42265	0	1.49433	0	0	0	0	4.48298	0	0	0	0	0	5	0	low
738	hsa-miR-550a-3-5p	AGTGCCTGAGGGAGTAAGAG	down	-inf	-inf	0.42265	0.876396	0	0	2.62919	0	0	0	0	0	3	0	0	0	0	low
739	hsa-miR-579-5p	TCGCGGTTTGTGCCAGATGACG	up	inf	inf	0.42265	0	4.29919	0	0	0	0	0	12.8976	0	0	0	0	0	11	middle
740	hsa-miR-597-5p	TGTGTCACTCGATGACCACTGT	up	inf	inf	0.42265	0	2.34501	0	0	0	0	0	7.03504	0	0	0	0	0	6	low
741	hsa-miR-598-5p	GCGGTGATCCCGATGGTGTGAGC	down	-inf	-inf	0.42265	1.46066	0	0	4.38198	0	0	0	0	0	5	0	0	0	0	low
742	hsa-miR-610_R+1	TGAGCTAAATGTGTGCTGGGAC	down	-inf	-inf	0.42265	1.617	0	0	0	4.85099	0	0	0	0	0	5	0	0	0	low
743	hsa-miR-618	AAACTCTACTTGTCCTTCTGAGT	up	inf	inf	0.42265	0	3.08574	0	0	0	9.25723	0	0	0	0	0	7	0	0	low
744	hsa-mir-619-p5_1ss6AG	CCAAAGTGCTGGGATTAC	up	inf	inf	0.42265	0	2.2041	0	0	0	6.61231	0	0	0	0	0	5	0	0	low
745	hsa-miR-627-3p_L+1	CTCTTTTCTTTGAGACTCACT	down	-inf	-inf	0.42265	1.58656	0	4.75969	0	0	0	0	0	6	0	0	0	0	0	low
746	hsa-miR-643_L+1R-2	CACTTGTATGCTAGCTCAGGT	up	inf	inf	0.42265	0	1.95418	0	0	0	0	0	5.86253	0	0	0	0	0	5	low
747	hsa-miR-653-3p_R-1	TTCACTGGAGTTTGTTTCAAT	up	inf	inf	0.42265	0	3.12668	0	0	0	0	0	9.38005	0	0	0	0	0	8	low
748	hsa-miR-660-3p_R+1	ACCTCCTGTGTGCATGGATTAC	up	inf	inf	0.42265	0	1.49433	0	0	0	0	4.48298	0	0	0	0	0	5	0	low
749	hsa-miR-675-5p_R+1	TGGTGCGGAGAGGGCCCACAGTGT	down	-inf	-inf	0.42265	1.58656	0	4.75969	0	0	0	0	0	6	0	0	0	0	0	low
750	cpo-miR-760-5p_L-1_2ss12TC13GA	CCCCTCAGTCCACCAGAGCCCGGA	down	-inf	-inf	0.42265	2.2638	0	0	0	6.79139	0	0	0	0	0	7	0	0	0	low
751	hsa-miR-876-3p_R-1	TGGTGGTTTACAAAGTAATTC	down	-inf	-inf	0.42265	1.617	0	0	0	4.85099	0	0	0	0	0	5	0	0	0	low
752	hsa-miR-885-3p_R-1	AGGCAGCGGGGTGTAGTGGAT	up	inf	inf	0.42265	0	1.95418	0	0	0	0	0	5.86253	0	0	0	0	0	5	low
753	hsa-miR-1234-3p_R+1	TCGGCCTGACCACCCACCCCACA	down	-inf	-inf	0.42265	1.617	0	0	0	4.85099	0	0	0	0	0	5	0	0	0	low
754	hsa-miR-1252-5p	AGAAGGAAATTGAATTCATTTA	down	-inf	-inf	0.42265	2.04492	0	0	6.13477	0	0	0	0	0	7	0	0	0	0	low
755	hsa-miR-1272	GATGATGATGGCAGCAAATTCTGAAA	down	-inf	-inf	0.42265	1.75279	0	0	5.25838	0	0	0	0	0	6	0	0	0	0	low
756	hsa-miR-1276_R+2	TAAAGAGCCCTGTGGAGACACC	up	inf	inf	0.42265	0	2.2041	0	0	0	6.61231	0	0	0	0	0	5	0	0	low
757	hsa-mir-1292-p3_1ss22GT	GCGCCCCGGCTCCCGTTCCAGT	down	-inf	-inf	0.42265	1.75279	0	0	5.25838	0	0	0	0	0	6	0	0	0	0	low
758	hsa-miR-1293_L+1R-1	CTGGGTGGTCTGGAGATTTGTG	down	-inf	-inf	0.42265	1.46066	0	0	4.38198	0	0	0	0	0	5	0	0	0	0	low
759	hsa-mir-1302-1-p5_1ss9AG	GAATTTCAGGTAAACAATGAAT	down	-inf	-inf	0.42265	1.46066	0	0	4.38198	0	0	0	0	0	5	0	0	0	0	low
760	hsa-miR-1468-5p_R+1	CTCCGTTTGCCTGTTTCGCTGA	up	inf	inf	0.42265	0	1.49433	0	0	0	0	4.48298	0	0	0	0	0	5	0	low
761	hsa-miR-1538	CGGCCCGGGCTGCTGCTGTTCCT	up	inf	inf	0.42265	0	4.40821	0	0	0	13.2246	0	0	0	0	0	10	0	0	middle
762	hsa-miR-1913_1ss22AT	TCTGCCCCCTCCGCTGCTGCCT	up	inf	inf	0.42265	0	1.79319	0	0	0	0	5.37957	0	0	0	0	0	6	0	low
763	hsa-miR-1914-5p_R+1	CCCTGTGCCCGGCCCACTTCTGT	up	inf	inf	0.42265	0	5.08086	0	0	0	0	0	15.2426	0	0	0	0	0	13	middle
764	hsa-miR-2278_R+1	GAGAGCAGTGTGTGTTGCCTGGG	down	-inf	-inf	0.42265	4.08985	0	0	12.2695	0	0	0	0	0	14	0	0	0	0	middle
765	hsa-miR-2467-5p_R+1	TGAGGCTCTGTTAGCCTTGGCTCT	down	-inf	-inf	0.42265	1.46066	0	0	4.38198	0	0	0	0	0	5	0	0	0	0	low
766	hsa-miR-2682-3p_L+1R-1_1ss22CT	ACGCCTCTTCAGCGCTGTCTTT	up	inf	inf	0.42265	0	2.09206	0	0	0	0	6.27617	0	0	0	0	0	7	0	low
767	hsa-miR-3074-5p_R+1	GTTCCTGCTGAACTGAGCCAGT	up	inf	inf	0.42265	0	2.64492	0	0	0	7.93477	0	0	0	0	0	6	0	0	low
768	hsa-miR-3115	ATATGGGTTTACTAGTTGGT	down	-inf	-inf	0.42265	1.85099	0	5.55297	0	0	0	0	0	7	0	0	0	0	0	low
769	hsa-miR-3127-3p_R+1	TCCCCTTCTGCAGGCCTGCTGGA	up	inf	inf	0.42265	0	2.34501	0	0	0	0	0	7.03504	0	0	0	0	0	6	low
770	hsa-miR-3128_L-2R+1	TGGCAAGTAAAAAACTCTCATT	down	-inf	-inf	0.42265	1.617	0	0	0	4.85099	0	0	0	0	0	5	0	0	0	low
771	hsa-miR-3131_R+1	TCGAGGACTGGTGGAAGGGCCTTT	down	-inf	-inf	0.42265	1.32214	0	3.96641	0	0	0	0	0	5	0	0	0	0	0	low
772	hsa-mir-3138-p5	ACTTCCCCCACCTCACTGCC	up	inf	inf	0.42265	0	1.49433	0	0	0	0	4.48298	0	0	0	0	0	5	0	low
773	hsa-miR-3138_L-5R+2	ACAGTGAGGTAGAGGGAGTGC	up	inf	inf	0.42265	0	3.08574	0	0	0	9.25723	0	0	0	0	0	7	0	0	low
774	hsa-mir-3159-p3_1ss16TC	CCTGTAATCCCAGCACTTTGG	up	inf	inf	0.42265	0	1.56334	0	0	0	0	0	4.69002	0	0	0	0	0	4	low
775	hsa-miR-3165	AGGTGGATGCAATGTGACCTCA	down	-inf	-inf	0.42265	2.04492	0	0	6.13477	0	0	0	0	0	7	0	0	0	0	low
776	hsa-miR-3173-5p	TGCCCTGCCTGTTTTCTCCTTT	up	inf	inf	0.42265	0	5.28985	0	0	0	15.8695	0	0	0	0	0	12	0	0	middle
777	hsa-miR-3179	AGAAGGGGTGAAATTTAAACGT	up	inf	inf	0.42265	0	2.09206	0	0	0	0	6.27617	0	0	0	0	0	7	0	low
778	hsa-miR-3181_R+2	ATCGGGCCCTCGGCGCCGGCC	up	inf	inf	0.42265	0	1.49433	0	0	0	0	4.48298	0	0	0	0	0	5	0	low
779	hsa-mir-3199-1-p5	ACTGCCTTAGGAGAAAGTTTCT	up	inf	inf	0.42265	0	1.54287	0	0	0	4.62862	0	0	0	0	0	3.5	0	0	low
780	hsa-mir-3199-2-p5	ACTGCCTTAGGAGAAAGTTTCT	up	inf	inf	0.42265	0	1.54287	0	0	0	4.62862	0	0	0	0	0	3.5	0	0	low
781	hsa-miR-3200-5p_R+2	AATCTGAGAAGGCGCACAAGGTTT	down	-inf	-inf	0.42265	2.33706	0	0	7.01117	0	0	0	0	0	8	0	0	0	0	low
782	hsa-miR-3659	TGAGTGTTGTCTACGAGGGCA	up	inf	inf	0.42265	0	1.95418	0	0	0	0	0	5.86253	0	0	0	0	0	5	low
783	hsa-miR-3682-3p	TGATGATACAGGTGGAGGTAG	up	inf	inf	0.42265	0	2.2041	0	0	0	6.61231	0	0	0	0	0	5	0	0	low
784	hsa-miR-3689f	TGTGATATCGTGCTTCCTGGGA	up	inf	inf	0.42265	0	3.96739	0	0	0	11.9022	0	0	0	0	0	9	0	0	middle
785	hsa-miR-3690_R+1	ACCTGGACCCAGCGTAGACAAAGA	down	-inf	-inf	0.42265	1.9404	0	0	0	5.82119	0	0	0	0	0	6	0	0	0	low
786	hsa-miR-3928-5p_L-1	GAAGCTCTAAGGTTCCGCCTGC	down	-inf	-inf	0.42265	1.46066	0	0	4.38198	0	0	0	0	0	5	0	0	0	0	low
787	hsa-mir-3929-p5_1ss3AT	CCTGTAATCCCAGCACTTTGG	up	inf	inf	0.42265	0	1.56334	0	0	0	0	0	4.69002	0	0	0	0	0	4	low
788	hsa-mir-3929-p3_1ss2CT	CTCAGCACTTTGGGAGGC	up	inf	inf	0.42265	0	1.95418	0	0	0	0	0	5.86253	0	0	0	0	0	5	low
789	hsa-miR-3936_R+1	TAAGGGGTGTATGGCAGATGCAT	up	inf	inf	0.42265	0	1.95418	0	0	0	0	0	5.86253	0	0	0	0	0	5	low
790	hsa-miR-4424	AGAGTTAACTCAAAATGGACTA	down	-inf	-inf	0.42265	1.58656	0	4.75969	0	0	0	0	0	6	0	0	0	0	0	low
791	hsa-miR-4429_R-1_1ss11CT	AAAAGCTGGGTTGAGAGGC	up	inf	inf	0.42265	0	0.186791	0	0	0	0	0.560372	0	0	0	0	0	0.625	0	low
792	hsa-miR-4446-3p	CAGGGCTGGCAGTGACATGGGT	down	-inf	-inf	0.42265	1.32214	0	3.96641	0	0	0	0	0	5	0	0	0	0	0	low
793	hsa-miR-4449_L-1R+5	GTCCCGGGGCTGCGCGAGGCACAGGC	up	inf	inf	0.42265	0	1.49433	0	0	0	0	4.48298	0	0	0	0	0	5	0	low
794	hsa-miR-4463_L-1R+2	AGACTGGGGTGGGGCCTA	up	inf	inf	0.42265	0	3.12668	0	0	0	0	0	9.38005	0	0	0	0	0	8	low
795	hsa-miR-4502	GCTGATGATGATGGTGCTGAAG	down	-inf	-inf	0.42265	1.46066	0	0	4.38198	0	0	0	0	0	5	0	0	0	0	low
796	hsa-miR-4504	TGTGACAATAGAGATGAACATG	up	inf	inf	0.42265	0	2.2041	0	0	0	6.61231	0	0	0	0	0	5	0	0	low
797	hsa-miR-4647_R-1	GAAGATGGTGCTGTGCTGAGGA	up	inf	inf	0.42265	0	1.49433	0	0	0	0	4.48298	0	0	0	0	0	5	0	low
798	hsa-miR-4654_R+1	TGTGGGATCTGGAGGCATCTGGG	up	inf	inf	0.42265	0	1.49433	0	0	0	0	4.48298	0	0	0	0	0	5	0	low
799	hsa-miR-4671-3p	TTAGTGCATAGTCTTTGGTCT	up	inf	inf	0.42265	0	2.34501	0	0	0	0	0	7.03504	0	0	0	0	0	6	low
800	hsa-miR-4674	CTGGGCTCGGGACGCGCGGCT	down	-inf	-inf	0.42265	1.32214	0	3.96641	0	0	0	0	0	5	0	0	0	0	0	low
801	hsa-miR-4685-3p_1ss22GT	TCTCCCTTCCTGCCCTGGCTAT	down	-inf	-inf	0.42265	1.617	0	0	0	4.85099	0	0	0	0	0	5	0	0	0	low
802	hsa-miR-4688_R-2	TAGGGGCAGCAGAGGACCTG	down	-inf	-inf	0.42265	1.32214	0	3.96641	0	0	0	0	0	5	0	0	0	0	0	low
803	hsa-miR-4690-5p_L-5R+1	GGCGAGGCTGGGCTGAAC	down	-inf	-inf	0.42265	1.58656	0	4.75969	0	0	0	0	0	6	0	0	0	0	0	low
804	hsa-miR-4699-3p	AATTTACTCTGCAATCTTCTCC	down	-inf	-inf	0.42265	1.46066	0	0	4.38198	0	0	0	0	0	5	0	0	0	0	low
805	hsa-miR-4714-5p	AACTCTGACCCCTTAGGTTGAT	up	inf	inf	0.42265	0	2.73585	0	0	0	0	0	8.20754	0	0	0	0	0	7	low
806	hsa-miR-4717-3p	ACACATGGGTGGCTGTGGCCT	up	inf	inf	0.42265	0	3.08574	0	0	0	9.25723	0	0	0	0	0	7	0	0	low
807	hsa-miR-4731-5p	TGCTGGGGGCCACATGAGTGTG	down	-inf	-inf	0.42265	1.58656	0	4.75969	0	0	0	0	0	6	0	0	0	0	0	low
808	hsa-miR-4747-5p_R-3	AGGGAAGGAGGCTTGGTCT	up	inf	inf	0.42265	0	3.08574	0	0	0	9.25723	0	0	0	0	0	7	0	0	low
809	hsa-mir-4748-p3_1ss22CT	CAGACCCTACCCAACCCCACGT	up	inf	inf	0.42265	0	1.49433	0	0	0	0	4.48298	0	0	0	0	0	5	0	low
810	hsa-miR-4758-5p_L-1R+1	TGAGTGGGAGCCGGTGGGGCTGG	down	-inf	-inf	0.42265	1.617	0	0	0	4.85099	0	0	0	0	0	5	0	0	0	low
811	hsa-miR-4788	TTACGGACCAGCTAAGGGAGGC	up	inf	inf	0.42265	0	3.51752	0	0	0	0	0	10.5526	0	0	0	0	0	9	middle
812	hsa-miR-4797-3p_L-2R+3	TCAGTAAGTGGCACTCTGTCTT	up	inf	inf	0.42265	0	2.73585	0	0	0	0	0	8.20754	0	0	0	0	0	7	low
813	hsa-miR-4799-5p_L-1	TCTAAATGCAGCATGCCAGTC	down	-inf	-inf	0.42265	1.32214	0	3.96641	0	0	0	0	0	5	0	0	0	0	0	low
814	hsa-miR-4804-5p_R+1_1ss6CG	TTGGAGGGTAAGGTTAAGCAAG	down	-inf	-inf	0.42265	2.04492	0	0	6.13477	0	0	0	0	0	7	0	0	0	0	low
815	hsa-miR-4804-3p_R+1	TGCTTAACCTTGCCCTCGAAAT	down	-inf	-inf	0.42265	2.64427	0	7.93281	0	0	0	0	0	10	0	0	0	0	0	low
816	hsa-miR-5000-3p	TCAGGACACTTCTGAACTTGGA	down	-inf	-inf	0.42265	2.2638	0	0	0	6.79139	0	0	0	0	0	7	0	0	0	low
817	hsa-miR-5001-5p	AGGGCTGGACTCAGCGGCGGAGCT	down	-inf	-inf	0.42265	1.46066	0	0	4.38198	0	0	0	0	0	5	0	0	0	0	low
818	hsa-miR-5008-5p	TGAGGCCCTTGGGGCACAGTGG	up	inf	inf	0.42265	0	2.64492	0	0	0	7.93477	0	0	0	0	0	6	0	0	low
819	hsa-miR-5091_R-5	ACGGAGACGACAAGACTG	down	-inf	-inf	0.42265	1.617	0	0	0	4.85099	0	0	0	0	0	5	0	0	0	low
820	hsa-miR-5189-3p	TGCCAACCGTCAGAGCCCAGA	up	inf	inf	0.42265	0	1.49433	0	0	0	0	4.48298	0	0	0	0	0	5	0	low
821	hsa-miR-5581-3p_L+1R-1	TTTCCATGCCTCCTAGAAGTTC	down	-inf	-inf	0.42265	2.64427	0	7.93281	0	0	0	0	0	10	0	0	0	0	0	low
822	hsa-miR-5582-3p_L+1R-3	TTAAAACTTTAAGTGTGCCT	down	-inf	-inf	0.42265	2.64427	0	7.93281	0	0	0	0	0	10	0	0	0	0	0	low
823	hsa-mir-5682-p5_1ss23AT	CTTATCCTGCAAGGTGCTGCAGT	up	inf	inf	0.42265	0	1.49433	0	0	0	0	4.48298	0	0	0	0	0	5	0	low
824	hsa-miR-5697_L-2R+2	AAGTAGTTTCATGATAAAGGGT	down	-inf	-inf	0.42265	1.617	0	0	0	4.85099	0	0	0	0	0	5	0	0	0	low
825	hsa-mir-5699-p3	TGTCTTTCCTTGTTGGAGCAGG	down	-inf	-inf	0.42265	1.9404	0	0	0	5.82119	0	0	0	0	0	6	0	0	0	low
826	hsa-miR-6501-3p_L-1	CAGAGCAGCCTGCGGTAACAGT	down	-inf	-inf	0.42265	2.04492	0	0	6.13477	0	0	0	0	0	7	0	0	0	0	low
827	hsa-miR-6510-3p_R+1	CACCGACTCTGTCTCCTGCAGT	up	inf	inf	0.42265	0	2.98865	0	0	0	0	8.96596	0	0	0	0	0	10	0	low
828	hsa-miR-6513-5p	TTTGGGATTGACGCCACATGTCT	down	-inf	-inf	0.42265	1.32214	0	3.96641	0	0	0	0	0	5	0	0	0	0	0	low
829	hsa-miR-6513-3p_R+1	TCAAGTGTCATCTGTCCCTAGA	down	-inf	-inf	0.42265	3.17312	0	9.51937	0	0	0	0	0	12	0	0	0	0	0	low
830	hsa-miR-6514-5p_L-1R-1	ATGGAGTGGACTTTCAGCTGG	up	inf	inf	0.42265	0	3.96739	0	0	0	11.9022	0	0	0	0	0	9	0	0	middle
831	hsa-miR-6516-5p_R-1	TTTGCAGTAACAGGTGTGAGC	up	inf	inf	0.42265	0	1.49433	0	0	0	0	4.48298	0	0	0	0	0	5	0	low
832	hsa-miR-6732-3p_R-1	TAACCCTGTCCTCTCCCTCCCA	up	inf	inf	0.42265	0	2.73585	0	0	0	0	0	8.20754	0	0	0	0	0	7	low
833	hsa-miR-6734-5p_L+1R-1	CTTGAGGGGAGAATGAGGTGGAG	down	-inf	-inf	0.42265	1.75279	0	0	5.25838	0	0	0	0	0	6	0	0	0	0	low
834	hsa-miR-6759-5p_R+1_1ss22TA	TTGTGGGTGGGCAGAAGTCTGAT	down	-inf	-inf	0.42265	2.04492	0	0	6.13477	0	0	0	0	0	7	0	0	0	0	low
835	hsa-miR-6766-3p	TGATTGTCTTCCCCCACCCTCA	up	inf	inf	0.42265	0	2.34501	0	0	0	0	0	7.03504	0	0	0	0	0	6	low
836	hsa-miR-6797-3p_R-1_1ss21AT	TGCATGACCCTTCCCTCCCCT	up	inf	inf	0.42265	0	3.08574	0	0	0	9.25723	0	0	0	0	0	7	0	0	low
837	hsa-miR-6799-3p_R-1_1ss22AT	TGCCCTGCATGGTGTCCCCACT	up	inf	inf	0.42265	0	1.95418	0	0	0	0	0	5.86253	0	0	0	0	0	5	low
838	hsa-miR-6819-3p	AAGCCTCTGTCCCCACCCCAG	up	inf	inf	0.42265	0	1.79319	0	0	0	0	5.37957	0	0	0	0	0	6	0	low
839	hsa-miR-6838-5p_R+1	AAGCAGCAGTGGCAAGACTCCTT	up	inf	inf	0.42265	0	2.2041	0	0	0	6.61231	0	0	0	0	0	5	0	0	low
840	hsa-miR-6851-5p_L+1_1ss24CT	GAGGAGGTGGTACTAGGGGCCAGT	down	-inf	-inf	0.42265	1.58656	0	4.75969	0	0	0	0	0	6	0	0	0	0	0	low
841	hsa-miR-6852-5p	CCCTGGGGTTCTGAGGACATG	down	-inf	-inf	0.42265	1.46066	0	0	4.38198	0	0	0	0	0	5	0	0	0	0	low
842	hsa-miR-6855-5p	TTGGGGTTTGGGGTGCAGACATTGC	up	inf	inf	0.42265	0	2.64492	0	0	0	7.93477	0	0	0	0	0	6	0	0	low
843	hsa-miR-6889-5p	TCGGGGAGTCTGGGGTCCGGAAT	down	-inf	-inf	0.42265	1.46066	0	0	4.38198	0	0	0	0	0	5	0	0	0	0	low
844	hsa-mir-7108-p3_1ss10GA	CCCCGCCCCACCCCGCGC	down	-inf	-inf	0.42265	1.32214	0	3.96641	0	0	0	0	0	5	0	0	0	0	0	low
845	hsa-miR-7854-3p_R+1_1ss8AG	TGAGGTGGCCGCAGATGGGAAG	up	inf	inf	0.42265	0	2.68979	0	0	0	0	8.06936	0	0	0	0	0	9	0	low
846	hsa-mir-7976-p3	TTTAGATCAAAAGCCTCAGGGCA	up	inf	inf	0.42265	0	2.73585	0	0	0	0	0	8.20754	0	0	0	0	0	7	low
847	hsa-mir-8072-p5	CGGCGGGGAGGTAGGCAGAGC	up	inf	inf	0.42265	0	2.2041	0	0	0	6.61231	0	0	0	0	0	5	0	0	low
848	hsa-miR-8485	CACACACACACACACACGTAT	up	inf	inf	0.42265	0	3.12668	0	0	0	0	0	9.38005	0	0	0	0	0	8	low
849	hsa-mir-9899-p5	CCAGCGGGAGCCGACCGCCCGGC	down	-inf	-inf	0.42265	1.58656	0	4.75969	0	0	0	0	0	6	0	0	0	0	0	low
850	hsa-miR-9899_1ss22CT	CGGGCGCCGCGCTCCCGCCCGT	up	inf	inf	0.42265	0	5.08086	0	0	0	0	0	15.2426	0	0	0	0	0	13	middle
851	hsa-mir-9902-2-p3_1ss13GC	CTCTCTCTCTCTCTCTCT	down	-inf	-inf	0.42265	0.661068	0	1.9832	0	0	0	0	0	2.5	0	0	0	0	0	low
852	hsa-mir-10395-p5	GGGGATGACTGTGACCACAT	down	-inf	-inf	0.42265	1.58656	0	4.75969	0	0	0	0	0	6	0	0	0	0	0	low
853	hsa-mir-10527-p3_1ss9TC	CATGCACCCTACTCTTGCTGGT	down	-inf	-inf	0.42265	1.75279	0	0	5.25838	0	0	0	0	0	6	0	0	0	0	low
854	hsa-miR-11401_R+1	TCACGTCTGCGGCTGTCACGT	up	inf	inf	0.42265	0	1.95418	0	0	0	0	0	5.86253	0	0	0	0	0	5	low
855	cgr-mir-1285-p5_1ss5TC	CTCCCGTGCTGATCAGTA	down	-inf	-inf	0.42265	1.32214	0	3.96641	0	0	0	0	0	5	0	0	0	0	0	low
856	bta-miR-3141_R+2	GAGGGCGGGTGGAGGAGGAA	down	-inf	-inf	0.42265	1.9404	0	0	0	5.82119	0	0	0	0	0	6	0	0	0	low
857	ptr-miR-4742_L+1	ATCAGGCAAAGGGATATTTACAGA	up	inf	inf	0.42265	0	2.2041	0	0	0	6.61231	0	0	0	0	0	5	0	0	low
858	cpo-miR-28-3p	CACTAGATTGGGAGCTCCTGGA	down	-inf	-inf	0.42265	3.70198	0	11.1059	0	0	0	0	0	14	0	0	0	0	0	middle
859	dno-miR-196c-5p	TAGGTAGTTTCATGTTGTTGGC	down	-inf	-inf	0.42265	0.73033	0	0	2.19099	0	0	0	0	0	2.5	0	0	0	0	low
860	mdo-miR-210-3p_L-1R+1	CTGTGCGTGTGACAGCGGCTA	up	inf	inf	0.42265	0	1.49433	0	0	0	0	4.48298	0	0	0	0	0	5	0	low
861	dno-miR-450c-5p	TTTTGTGATGTGTTCCTAATAT	down	-inf	-inf	0.42265	1.46066	0	0	4.38198	0	0	0	0	0	5	0	0	0	0	low
862	mmu-miR-486b-5p_R+2	TCCTGTACTGAGCTGCCCCGAGGT	down	-inf	-inf	0.42265	0.73033	0	0	2.19099	0	0	0	0	0	2.5	0	0	0	0	low
863	cja-miR-556_R+1	GATGAGCTCATTGTAATATGAA	up	inf	inf	0.42265	0	1.79319	0	0	0	0	5.37957	0	0	0	0	0	6	0	low
864	cgr-miR-1260_R+1	ATCCCACCGCTGCCACCAG	up	inf	inf	0.42265	0	2.73585	0	0	0	0	0	8.20754	0	0	0	0	0	7	low
865	bta-miR-1260b_R+1_1ss9AG	ATCCCACCGCTGCCACCAC	up	inf	inf	0.42265	0	1.04603	0	0	0	0	3.13808	0	0	0	0	0	3.5	0	low
866	bta-mir-1264-p3_1ss5AT	AAGATTAAGAGAACCAACA	down	-inf	-inf	0.42265	1.05771	0	3.17312	0	0	0	0	0	4	0	0	0	0	0	low
867	eca-mir-1543-p3_1ss21GA	TTTGCACCTCTGAGAGTGGAAT	up	inf	inf	0.42265	0	1.76328	0	0	0	5.28985	0	0	0	0	0	4	0	0	low
868	mmu-miR-2137_L-3_1ss16AG	GGCGGGAGCCCCGGGGAG	up	inf	inf	0.42265	0	1.36792	0	0	0	0	0	4.10377	0	0	0	0	0	3.5	low
869	bta-miR-2478_L-2_1ss8AG	ATCCCGCTTCTGACACCA	up	inf	inf	0.42265	0	1.17251	0	0	0	0	0	3.51752	0	0	0	0	0	3	low
870	bta-miR-2478_1ss2TA	GAATCCCACTTCTGACACCA	up	inf	inf	0.42265	0	1.54287	0	0	0	4.62862	0	0	0	0	0	3.5	0	0	low
871	mmu-mir-3535-p5_2	TAGTCAAGTTCTGATCCAG	up	inf	inf	0.42265	0	1.10205	0	0	0	3.30615	0	0	0	0	0	2.5	0	0	low
872	mmu-mir-3535-p5_1	AGATAGTCAAGTTCTGATC	up	inf	inf	0.42265	0	1.10205	0	0	0	3.30615	0	0	0	0	0	2.5	0	0	low
873	ppy-miR-4484_L-1R+6	AAAAGGCGGGAGAAGCCCCGGCAGGT	up	inf	inf	0.42265	0	1.49433	0	0	0	0	4.48298	0	0	0	0	0	5	0	low
874	mmu-mir-6240-p5_1ss18TA	ATTTCTGCCCAGTGCTCA	down	-inf	-inf	0.42265	1.46066	0	0	4.38198	0	0	0	0	0	5	0	0	0	0	low
875	mmu-miR-6923-3p_L-2R-1	ACTCCCTCCTCCTCCCCA	up	inf	inf	0.42265	0	1.17251	0	0	0	0	0	3.51752	0	0	0	0	0	3	low
876	efu-miR-9226_L-1R-2	CAAGTCCCTGTTCGGGCGC	up	inf	inf	0.42265	0	1.17251	0	0	0	0	0	3.51752	0	0	0	0	0	3	low
877	mmu-mir-12184-p3_1ss15CG	AACAGACGGGCTCTGATG	up	inf	inf	0.42265	0	1.49433	0	0	0	0	4.48298	0	0	0	0	0	5	0	low
878	mmu-miR-21a-3p_R-1_1ss1CT	TAACAGCAGTCGATGGGCTGT	down	-inf	-inf	0.42265	0.73033	0	0	2.19099	0	0	0	0	0	2.5	0	0	0	0	low
879	mdo-miR-210-3p_L-1R+2	CTGTGCGTGTGACAGCGGCTAT	down	-inf	-inf	0.42265	1.85099	0	5.55297	0	0	0	0	0	7	0	0	0	0	0	low
880	bta-miR-380-3p	TATGTAATGTGGTCCACGTCT	up	inf	inf	0.42265	0	1.79319	0	0	0	0	5.37957	0	0	0	0	0	6	0	low
881	cgr-miR-532-5p_R+2	CATGCCTTGAGTGTAGGACCGTAA	up	inf	inf	0.42265	0	2.2041	0	0	0	6.61231	0	0	0	0	0	5	0	0	low
882	mmu-miR-5106_L-1R-4_1ss3GC	GCTCTGTAGCTCAGTTGG	up	inf	inf	0.42265	0	6.27617	0	0	0	0	18.8285	0	0	0	0	0	21	0	middle
883	PC-5p-68325_7	TCCTGATGTGCGGGCGGTAGACGG	up	inf	inf	0.42265	0	1.36792	0	0	0	0	0	4.10377	0	0	0	0	0	3.5	low
884	PC-5p-93319_5	AGAGTTGCTGCCGCTGCTGTCC	up	inf	inf	0.42265	0	1.49433	0	0	0	0	4.48298	0	0	0	0	0	5	0	low
885	PC-5p-70396_6	AGCAGTGGCCAAAGTACAAAC	down	-inf	-inf	0.42265	1.9404	0	0	0	5.82119	0	0	0	0	0	6	0	0	0	low
886	PC-3p-80181_5	ACAGGGCTGGCTCCAAGGAGA	up	inf	inf	0.42265	0	1.95418	0	0	0	0	0	5.86253	0	0	0	0	0	5	low
887	PC-5p-72857_6	TTGCTTCTGGTAGGCTGAT	down	-inf	-inf	0.42265	1.58656	0	4.75969	0	0	0	0	0	6	0	0	0	0	0	low
888	PC-5p-71580_6	ACAGGATGCAGTGCTCAGTGAT	up	inf	inf	0.42265	0	1.79319	0	0	0	0	5.37957	0	0	0	0	0	6	0	low
889	PC-5p-84978_5	TCAGACACAGGTATGGCTGGCTCC	up	inf	inf	0.42265	0	4.40821	0	0	0	13.2246	0	0	0	0	0	10	0	0	middle
890	PC-3p-74214_6	TCTTTTCACCAGTGACACC	up	inf	inf	0.42265	0	2.34501	0	0	0	0	0	7.03504	0	0	0	0	0	6	low
891	PC-3p-89040_5	TGCCTTGCCCTCTCCCTCTAG	down	-inf	-inf	0.42265	1.46066	0	0	4.38198	0	0	0	0	0	5	0	0	0	0	low
892	PC-5p-60316_10	TTGATTAGGGTGCTTACCA	down	-inf	-inf	0.42265	2.92132	0	0	8.76396	0	0	0	0	0	10	0	0	0	0	low
893	PC-3p-75549_6	TCAGTCTGGTCTCCTCTTCAGT	down	-inf	-inf	0.42265	1.75279	0	0	5.25838	0	0	0	0	0	6	0	0	0	0	low
894	PC-3p-89531_5	TTTCTCAGCTCTATCAGGTCGGT	up	inf	inf	0.42265	0	1.49433	0	0	0	0	4.48298	0	0	0	0	0	5	0	low
895	PC-5p-74229_6	TAGCCACCATGCCTGGTTAGT	down	-inf	-inf	0.42265	1.9404	0	0	0	5.82119	0	0	0	0	0	6	0	0	0	low
896	PC-3p-85559_5	AGGAGTCCCGGCTGGAGCGTGT	up	inf	inf	0.42265	0	1.95418	0	0	0	0	0	5.86253	0	0	0	0	0	5	low
897	PC-3p-61083_9	TGGCCCTTTGTACCCCTCCAGT	up	inf	inf	0.42265	0	3.96739	0	0	0	11.9022	0	0	0	0	0	9	0	0	middle
898	PC-3p-67894_7	AAAGACAGGGGTTAGAAAA	up	inf	inf	0.42265	0	2.73585	0	0	0	0	0	8.20754	0	0	0	0	0	7	low
899	PC-3p-74697_6	CATCCCGATGGTGCAGCCA	up	inf	inf	0.42265	0	1.79319	0	0	0	0	5.37957	0	0	0	0	0	6	0	low
900	PC-3p-70087_6	AGGACTCCAGCTCACCACA	up	inf	inf	0.42265	0	1.79319	0	0	0	0	5.37957	0	0	0	0	0	6	0	low
901	PC-3p-79525_5	AGGGGAAGTAGCGTCTACA	up	inf	inf	0.42265	0	1.95418	0	0	0	0	0	5.86253	0	0	0	0	0	5	low
902	PC-5p-74733_6	AAACAGGTTCAAAGGAGGC	down	-inf	-inf	0.42265	1.58656	0	4.75969	0	0	0	0	0	6	0	0	0	0	0	low
903	PC-3p-92552_5	CTGCCTGTGGCATGTTACAGA	down	-inf	-inf	0.42265	1.617	0	0	0	4.85099	0	0	0	0	0	5	0	0	0	low
904	PC-5p-89166_5	CAGGGTTAGGGTGGTACCA	up	inf	inf	0.42265	0	1.95418	0	0	0	0	0	5.86253	0	0	0	0	0	5	low
905	PC-5p-81840_5	CCCTTCAGGGGCGCCCTCTGG	down	-inf	-inf	0.42265	1.32214	0	3.96641	0	0	0	0	0	5	0	0	0	0	0	low
906	PC-5p-75763_6	ATGTGGTCCTGCTATGGG	down	-inf	-inf	0.42265	1.9404	0	0	0	5.82119	0	0	0	0	0	6	0	0	0	low
907	PC-5p-86753_5	CCTCTCTAGGACTTGAGGCATG	up	inf	inf	0.42265	0	1.49433	0	0	0	0	4.48298	0	0	0	0	0	5	0	low
908	PC-3p-91514_5	CTCCTCTGCTCTGCCCTCTCCA	up	inf	inf	0.42265	0	2.2041	0	0	0	6.61231	0	0	0	0	0	5	0	0	low
909	PC-3p-91088_5	TCCCTCAGGTGCCCGAGGCCGA	up	inf	inf	0.42265	0	1.49433	0	0	0	0	4.48298	0	0	0	0	0	5	0	low
910	PC-5p-73062_6	ATAAGGGGTGTAGGTAACA	up	inf	inf	0.42265	0	1.79319	0	0	0	0	5.37957	0	0	0	0	0	6	0	low
911	PC-5p-82252_5	GGTGGGTGATGAGGAACCA	up	inf	inf	0.42265	0	1.49433	0	0	0	0	4.48298	0	0	0	0	0	5	0	low
912	PC-3p-68165_7	CTGCAGCCAGGTCCGGGAAGGAA	up	inf	inf	0.42265	0	2.73585	0	0	0	0	0	8.20754	0	0	0	0	0	7	low
913	PC-3p-91073_5	TTTCGGTGGCCAGATGGA	up	inf	inf	0.42265	0	1.49433	0	0	0	0	4.48298	0	0	0	0	0	5	0	low
914	PC-3p-94172_5	TGCAGCATGGTCGGGGCACTT	down	-inf	-inf	0.42265	1.32214	0	3.96641	0	0	0	0	0	5	0	0	0	0	0	low
915	PC-3p-80590_5	TTTCTTCGGGCTGGCCCTGATT	down	-inf	-inf	0.42265	1.46066	0	0	4.38198	0	0	0	0	0	5	0	0	0	0	low
916	PC-5p-82360_5	TGGGATGAAGGCAGCGGT	down	-inf	-inf	0.42265	1.32214	0	3.96641	0	0	0	0	0	5	0	0	0	0	0	low
917	PC-5p-76653_6	AACTCGTTATTAGGTTGGC	down	-inf	-inf	0.42265	1.75279	0	0	5.25838	0	0	0	0	0	6	0	0	0	0	low
918	PC-3p-86572_5	GACGGGCTTGGGTGGCCATG	down	-inf	-inf	0.42265	1.617	0	0	0	4.85099	0	0	0	0	0	5	0	0	0	low
919	PC-5p-73774_6	AGAGGGGCCTCGTGTCTGCTGAC	up	inf	inf	0.42265	0	2.64492	0	0	0	7.93477	0	0	0	0	0	6	0	0	low
920	PC-5p-70918_6	TACTGTGTAGCTTTGAGTAAGTG	up	inf	inf	0.42265	0	2.64492	0	0	0	7.93477	0	0	0	0	0	6	0	0	low
921	PC-3p-88680_5	ATCTCCAGACTGAGTAGGATGATAG	up	inf	inf	0.42265	0	2.2041	0	0	0	6.61231	0	0	0	0	0	5	0	0	low
922	PC-3p-71554_6	ATTCGCTGGGAATTCAGCCTCT	up	inf	inf	0.42265	0	1.79319	0	0	0	0	5.37957	0	0	0	0	0	6	0	low
923	PC-3p-86801_5	CTTGGGTCTCTCCTGCTTCCACT	up	inf	inf	0.42265	0	1.49433	0	0	0	0	4.48298	0	0	0	0	0	5	0	low
924	PC-5p-78208_5	GAAAGTAATGGTGGGTTTTGCC	up	inf	inf	0.42265	0	1.95418	0	0	0	0	0	5.86253	0	0	0	0	0	5	low
925	PC-3p-79467_5	GATTGTCTCATTTGGTTTCA	down	-inf	-inf	0.42265	1.46066	0	0	4.38198	0	0	0	0	0	5	0	0	0	0	low
926	PC-3p-93804_5	CATCTTCCCAAGCCTCCTCCAT	up	inf	inf	0.42265	0	1.95418	0	0	0	0	0	5.86253	0	0	0	0	0	5	low
927	PC-3p-71204_6	ATCTTTGAACCCACCTGATC	down	-inf	-inf	0.42265	1.75279	0	0	5.25838	0	0	0	0	0	6	0	0	0	0	low
928	PC-5p-70282_6	ATTTCTGCTTTGTTGGTCAGGT	down	-inf	-inf	0.42265	1.58656	0	4.75969	0	0	0	0	0	6	0	0	0	0	0	low
929	PC-3p-71508_6	GTTGCTTACCAGAAGTTCAAT	up	inf	inf	0.42265	0	2.34501	0	0	0	0	0	7.03504	0	0	0	0	0	6	low
930	PC-5p-84789_5	CACATTCCTAGGGACGGAAAA	down	-inf	-inf	0.42265	1.617	0	0	0	4.85099	0	0	0	0	0	5	0	0	0	low
931	PC-5p-84840_5	ATGTGCGGGCGGTAGACGG	up	inf	inf	0.42265	0	1.10205	0	0	0	3.30615	0	0	0	0	0	2.5	0	0	low
932	PC-5p-85253_5	GCCCCGTAGGTGATTCTGG	up	inf	inf	0.42265	0	1.95418	0	0	0	0	0	5.86253	0	0	0	0	0	5	low
933	PC-5p-66015_7	TAGCACCCCCTCTACCCCA	up	inf	inf	0.42265	0	2.09206	0	0	0	0	6.27617	0	0	0	0	0	7	0	low
934	PC-3p-85474_5	AGTAATGGGACCTTCCTCTT	up	inf	inf	0.42265	0	1.49433	0	0	0	0	4.48298	0	0	0	0	0	5	0	low
935	PC-3p-89903_5	TATCTGCTGTTGTCCCCTCAGT	down	-inf	-inf	0.42265	1.46066	0	0	4.38198	0	0	0	0	0	5	0	0	0	0	low
936	PC-3p-70671_6	ACAACTAATCTGACTGGGTTTAC	up	inf	inf	0.42265	0	2.34501	0	0	0	0	0	7.03504	0	0	0	0	0	6	low
937	PC-5p-91510_5	ACATAGCGAGACCCCGTCTCTTGA	up	inf	inf	0.42265	0	1.95418	0	0	0	0	0	5.86253	0	0	0	0	0	5	low
938	PC-3p-90851_5	GCCTGCCTGTGGGAGCATG	up	inf	inf	0.42265	0	1.95418	0	0	0	0	0	5.86253	0	0	0	0	0	5	low
939	PC-3p-74454_6	GAGGTCCGCAGCTGCTCTGCC	down	-inf	-inf	0.42265	1.75279	0	0	5.25838	0	0	0	0	0	6	0	0	0	0	low
940	PC-5p-69887_6	TTTGGTGTCATGGCCAGTTTTGCT	down	-inf	-inf	0.42265	1.58656	0	4.75969	0	0	0	0	0	6	0	0	0	0	0	low
941	PC-5p-77100_6	GTTCGACCAATCTGTCTT	down	-inf	-inf	0.42265	1.9404	0	0	0	5.82119	0	0	0	0	0	6	0	0	0	low
942	PC-3p-80919_5	CTGTGCTTCACCCCTACCCAGT	up	inf	inf	0.42265	0	2.2041	0	0	0	6.61231	0	0	0	0	0	5	0	0	low
943	PC-3p-81971_5	AGACCCTATGGAGCTTACA	up	inf	inf	0.42265	0	1.49433	0	0	0	0	4.48298	0	0	0	0	0	5	0	low
944	PC-3p-94852_5	AGATAGCAGTCGGAGTTTT	down	-inf	-inf	0.42265	1.617	0	0	0	4.85099	0	0	0	0	0	5	0	0	0	low
945	PC-3p-86591_5	ATGGCATTGAGGAGGCGT	up	inf	inf	0.42265	0	2.2041	0	0	0	6.61231	0	0	0	0	0	5	0	0	low
946	PC-3p-87421_5	TGTAACCTTAGGCTGAAACCT	up	inf	inf	0.42265	0	2.2041	0	0	0	6.61231	0	0	0	0	0	5	0	0	low
947	PC-3p-73880_6	TTAATAAATGCTTCAAGTGA	up	inf	inf	0.42265	0	2.34501	0	0	0	0	0	7.03504	0	0	0	0	0	6	low
948	PC-3p-90952_5	TAGCCTGGGGAGTGCGCGGCGGT	up	inf	inf	0.42265	0	2.2041	0	0	0	6.61231	0	0	0	0	0	5	0	0	low
949	PC-3p-69469_6	GCTCCTCCCCAGCTGGGTGCTG	down	-inf	-inf	0.42265	1.58656	0	4.75969	0	0	0	0	0	6	0	0	0	0	0	low
950	PC-3p-89709_5	TGCTCTCCTACTACACGGTGA	up	inf	inf	0.42265	0	1.95418	0	0	0	0	0	5.86253	0	0	0	0	0	5	low
951	PC-3p-62435_8	TCAGAGCAAAAGGAAAGT	up	inf	inf	0.42265	0	3.12668	0	0	0	0	0	9.38005	0	0	0	0	0	8	low
952	PC-5p-82961_5	TTCGTAGTCCCTCCGCCGTTTGC	down	-inf	-inf	0.42265	1.32214	0	3.96641	0	0	0	0	0	5	0	0	0	0	0	low
953	PC-3p-93430_5	TCGTAGCGGGTGGTAAACT	up	inf	inf	0.42265	0	1.49433	0	0	0	0	4.48298	0	0	0	0	0	5	0	low
954	PC-3p-85936_5	CCCAGCCCCACGCGTCCCCATT	down	-inf	-inf	0.42265	1.32214	0	3.96641	0	0	0	0	0	5	0	0	0	0	0	low
955	PC-5p-67991_7	TCAGGATTTAAAGGGGCACT	up	inf	inf	0.42265	0	2.09206	0	0	0	0	6.27617	0	0	0	0	0	7	0	low
956	PC-5p-83439_5	TTCTTGATTCAGGTGTTTTT	down	-inf	-inf	0.42265	1.46066	0	0	4.38198	0	0	0	0	0	5	0	0	0	0	low
957	PC-5p-88888_5	CGTGGTTGTAGTCCCACCCA	up	inf	inf	0.42265	0	2.2041	0	0	0	6.61231	0	0	0	0	0	5	0	0	low
958	PC-3p-65346_7	AAGTGCTGGGGGCATGACAG	up	inf	inf	0.42265	0	2.09206	0	0	0	0	6.27617	0	0	0	0	0	7	0	low
959	PC-5p-69286_6	ACCGAAGGAGGGGAAGGGA	down	-inf	-inf	0.42265	1.58656	0	4.75969	0	0	0	0	0	6	0	0	0	0	0	low
960	PC-5p-66264_7	TCTAGCCTCCATGAATTCTGAT	down	-inf	-inf	0.42265	2.04492	0	0	6.13477	0	0	0	0	0	7	0	0	0	0	low
961	PC-3p-76507_6	TAGACAATCTGTGTAGAGTGCT	down	-inf	-inf	0.42265	1.75279	0	0	5.25838	0	0	0	0	0	6	0	0	0	0	low
962	PC-3p-75245_6	CCCAATATCGCAGGGGGCAGA	down	-inf	-inf	0.42265	1.58656	0	4.75969	0	0	0	0	0	6	0	0	0	0	0	low
963	PC-5p-62225_9	GAAAAAGTCATGGCTACCA	up	inf	inf	0.42265	0	3.51752	0	0	0	0	0	10.5526	0	0	0	0	0	9	middle
964	PC-3p-78529_5	GTGATAGCTGGTTGTCCACA	up	inf	inf	0.42265	0	1.95418	0	0	0	0	0	5.86253	0	0	0	0	0	5	low
965	PC-3p-74221_6	GACCTCGGGCCATGGGTGAG	down	-inf	-inf	0.42265	1.58656	0	4.75969	0	0	0	0	0	6	0	0	0	0	0	low
966	PC-3p-86946_5	TCAAAGACAGCCTAGACCACGC	up	inf	inf	0.42265	0	1.95418	0	0	0	0	0	5.86253	0	0	0	0	0	5	low
967	PC-3p-81670_5	GTTGCTGCCCTTGCGGCCCTTC	up	inf	inf	0.42265	0	1.95418	0	0	0	0	0	5.86253	0	0	0	0	0	5	low
968	PC-5p-75976_6	ATGGGACGAGAGGAAGCCG	down	-inf	-inf	0.42265	1.75279	0	0	5.25838	0	0	0	0	0	6	0	0	0	0	low
969	PC-5p-62662_8	TGGGTCCGTGCCCTCGTTGCCT	up	inf	inf	0.42265	0	3.12668	0	0	0	0	0	9.38005	0	0	0	0	0	8	low
970	PC-3p-89611_5	CATGTTCCTTTTGCCTTTCTAGT	down	-inf	-inf	0.42265	1.46066	0	0	4.38198	0	0	0	0	0	5	0	0	0	0	low
971	PC-3p-70570_6	AAGGTCAGCTCTGAGCTCCACA	up	inf	inf	0.42265	0	1.79319	0	0	0	0	5.37957	0	0	0	0	0	6	0	low
972	PC-3p-80551_5	CTTCACTGCATACTCCAGCCTT	down	-inf	-inf	0.42265	1.617	0	0	0	4.85099	0	0	0	0	0	5	0	0	0	low
973	PC-5p-81917_5	GTGTGGGGAGCACGTGAGG	down	-inf	-inf	0.42265	1.32214	0	3.96641	0	0	0	0	0	5	0	0	0	0	0	low
974	PC-3p-61350_9	ACTCCTACCCCTCACACCA	up	inf	inf	0.42265	0	3.51752	0	0	0	0	0	10.5526	0	0	0	0	0	9	middle
975	PC-3p-90464_5	GTGTAACAGAGCTCTCCAG	up	inf	inf	0.42265	0	1.49433	0	0	0	0	4.48298	0	0	0	0	0	5	0	low
976	PC-3p-75449_6	AAACGAGGGCTAACAGAGC	down	-inf	-inf	0.42265	1.75279	0	0	5.25838	0	0	0	0	0	6	0	0	0	0	low
977	PC-5p-78857_5	TTTATCTGAGTTGGGAGG	up	inf	inf	0.42265	0	1.49433	0	0	0	0	4.48298	0	0	0	0	0	5	0	low
978	PC-3p-67706_7	TCACTCTAGGGTTGGGGACAGT	up	inf	inf	0.42265	0	3.08574	0	0	0	9.25723	0	0	0	0	0	7	0	0	low
979	PC-3p-84339_5	ATGGAAGCACACTCCTAGCAT	up	inf	inf	0.42265	0	1.49433	0	0	0	0	4.48298	0	0	0	0	0	5	0	low
980	PC-5p-77442_6	CCAGCCTGTGTGAGAAAT	down	-inf	-inf	0.42265	1.9404	0	0	0	5.82119	0	0	0	0	0	6	0	0	0	low
981	PC-5p-94086_5	AAAAAGACACCCCCCAACCA	up	inf	inf	0.42265	0	1.95418	0	0	0	0	0	5.86253	0	0	0	0	0	5	low
982	PC-5p-72890_6	AACTGGGCATGTTGGAACTAAGC	up	inf	inf	0.42265	0	1.79319	0	0	0	0	5.37957	0	0	0	0	0	6	0	low
983	PC-5p-95575_5	TGGCCCCCGATAGAACCGAGTGG	down	-inf	-inf	0.42265	1.617	0	0	0	4.85099	0	0	0	0	0	5	0	0	0	low
984	PC-3p-87937_5	CTCGTGGGCTCTGGCCACGGCCA	up	inf	inf	0.42265	0	2.2041	0	0	0	6.61231	0	0	0	0	0	5	0	0	low
985	PC-5p-90494_5	TTCCTGTGATGTTCCTGAGGAA	up	inf	inf	0.42265	0	2.2041	0	0	0	6.61231	0	0	0	0	0	5	0	0	low
986	PC-5p-90027_5	CGCTCTGAAAGGCCGGGTCCCGCG	up	inf	inf	0.42265	0	1.95418	0	0	0	0	0	5.86253	0	0	0	0	0	5	low
987	PC-5p-91944_5	TAGGCTGGTGTTAGGGTAAA	up	inf	inf	0.42265	0	1.49433	0	0	0	0	4.48298	0	0	0	0	0	5	0	low
988	PC-5p-78403_5	CAGGGTCGGGTAGGGGGC	down	-inf	-inf	0.42265	1.32214	0	3.96641	0	0	0	0	0	5	0	0	0	0	0	low
989	PC-5p-87027_5	GAAGTCGCGGCCAGGAGC	down	-inf	-inf	0.42265	1.617	0	0	0	4.85099	0	0	0	0	0	5	0	0	0	low
990	PC-3p-77377_6	ATTGGCACATTTGGAGGA	up	inf	inf	0.42265	0	1.79319	0	0	0	0	5.37957	0	0	0	0	0	6	0	low
991	PC-5p-69532_6	CCCGAGCAGGCCGCACTG	up	inf	inf	0.42265	0	2.34501	0	0	0	0	0	7.03504	0	0	0	0	0	6	low
992	PC-5p-72164_6	CGGGGCTGCCCTGAACGGGCC	up	inf	inf	0.42265	0	2.34501	0	0	0	0	0	7.03504	0	0	0	0	0	6	low
993	PC-3p-64613_8	TAGGTCACTGGGGTCAGAGC	down	-inf	-inf	0.42265	2.11542	0	6.34625	0	0	0	0	0	8	0	0	0	0	0	low
994	PC-5p-88428_5	TAAGGATGGCACTGCATAGAT	down	-inf	-inf	0.42265	1.32214	0	3.96641	0	0	0	0	0	5	0	0	0	0	0	low
995	PC-3p-82013_5	AGGTGAAAGACAAATGGCA	up	inf	inf	0.42265	0	2.2041	0	0	0	6.61231	0	0	0	0	0	5	0	0	low
996	PC-3p-79990_5	TCTGCACCTCTCCAAGGCCCCA	up	inf	inf	0.42265	0	1.49433	0	0	0	0	4.48298	0	0	0	0	0	5	0	low
997	PC-5p-70438_6	CCCACCAGGAGCCTGGCACTGT	up	inf	inf	0.42265	0	1.79319	0	0	0	0	5.37957	0	0	0	0	0	6	0	low
998	PC-3p-93187_5	TGCACTGTAGACGTCCAGGCA	down	-inf	-inf	0.42265	1.46066	0	0	4.38198	0	0	0	0	0	5	0	0	0	0	low
999	PC-5p-62162_9	TAATTTAAACTATTCTCTGTAA	up	inf	inf	0.42265	0	2.68979	0	0	0	0	8.06936	0	0	0	0	0	9	0	low
1000	PC-5p-69898_6	AGAGAAACAGTTGCAGAGGGTGGT	down	-inf	-inf	0.42265	1.58656	0	4.75969	0	0	0	0	0	6	0	0	0	0	0	low
1001	PC-3p-66213_7	CATTTGCAGCTGGGAGATAGCAC	down	-inf	-inf	0.42265	2.04492	0	0	6.13477	0	0	0	0	0	7	0	0	0	0	low
1002	PC-5p-85395_5	TGGTGAAACAACAGGGGCT	up	inf	inf	0.42265	0	1.49433	0	0	0	0	4.48298	0	0	0	0	0	5	0	low
1003	PC-5p-95114_5	GCTCAAACCCTCCAATGACTTC	up	inf	inf	0.42265	0	1.95418	0	0	0	0	0	5.86253	0	0	0	0	0	5	low
1004	PC-3p-90800_5	TTCTCAGGATTCACACTTGTAG	up	inf	inf	0.42265	0	2.2041	0	0	0	6.61231	0	0	0	0	0	5	0	0	low
1005	PC-5p-77574_6	TAAGGGGTGGAATGACCAA	up	inf	inf	0.42265	0	2.34501	0	0	0	0	0	7.03504	0	0	0	0	0	6	low
1006	PC-5p-80410_5	AAGAAGGGAGGGAAGGGTTT	up	inf	inf	0.42265	0	2.2041	0	0	0	6.61231	0	0	0	0	0	5	0	0	low
1007	PC-3p-73454_6	AATAAAATCCCCACTACCA	up	inf	inf	0.42265	0	2.34501	0	0	0	0	0	7.03504	0	0	0	0	0	6	low
1008	PC-3p-87744_5	AGGCTGTAGCAGAGAAGGC	up	inf	inf	0.42265	0	2.2041	0	0	0	6.61231	0	0	0	0	0	5	0	0	low
1009	PC-3p-90755_5	AAGACTTTTTCTCTGACCT	up	inf	inf	0.42265	0	1.95418	0	0	0	0	0	5.86253	0	0	0	0	0	5	low
1010	PC-5p-80175_5	AGCAGCATTGTACAGGGAA	up	inf	inf	0.42265	0	1.49433	0	0	0	0	4.48298	0	0	0	0	0	5	0	low
1011	PC-3p-93677_5	CTACTCCGGGAGCCTGAGGCGA	down	-inf	-inf	0.42265	1.32214	0	3.96641	0	0	0	0	0	5	0	0	0	0	0	low
1012	PC-5p-94685_5	TTGGGGTTTGGCAGAAAAAA	up	inf	inf	0.42265	0	1.49433	0	0	0	0	4.48298	0	0	0	0	0	5	0	low
1013	PC-3p-67709_7	AGTGCAGTGTCTTGTGGTT	up	inf	inf	0.42265	0	2.73585	0	0	0	0	0	8.20754	0	0	0	0	0	7	low
1014	hsa-miR-15b-5p	TAGCAGCACATCATGGTTTACA	down	0.865154	-0.208972	0.423437	8582.24	7424.96	9733.56	8203.07	7810.1	6929.7	5800.97	9544.2	12270	9360	8050	5240	6470	8140	high
1015	hsa-miR-767-3p_R-1	TCTGCTCATACCCCATGGTTTC	up	1.36557	0.449508	0.425082	40.3476	55.0976	44.4237	45.5726	31.0464	42.3188	38.5536	84.4204	56	52	32	32	43	72	middle
1016	hsa-miR-4440_R+1	TGTCGTGGGGCTTGCTGGCTTGT	down	0.483771	-1.0476	0.426328	8.26277	3.99729	0	13.1459	11.6424	6.61231	5.37957	0	0	15	12	5	6	0	middle
1017	ssc-mir-4335-p3_1ss3CG	TCGAGCCCCACGTTGGGCGCCA	down	0.886525	-0.173767	0.426977	11.9263	10.573	10.7093	10.5168	14.553	10.5797	9.41425	11.7251	13.5	12	15	8	10.5	10	middle
1018	hsa-miR-98-3p_1ss22CT	CTATACAACTTACTACTTTCCT	down	0.421789	-1.24541	0.429817	9.40609	3.96739	15.0723	13.1459	0	11.9022	0	0	19	15	0	9	0	0	middle
1019	hsa-miR-548ak_R-1	AAAAGTAACTGCGGTTTTTG	up	2.39896	1.26241	0.429834	1.1319	2.71538	0	0	3.3957	4.62862	0	3.51752	0	0	3.5	3.5	0	3	low
1020	hsa-miR-2277-3p_R+1	TGACAGCGCCCTGCCTGGCTCG	down	0.900197	-0.151688	0.430042	81.9404	73.7625	92.0206	85.8868	67.9139	79.3477	79.797	62.1428	116	98	70	60	89	53	middle
1021	hsa-miR-335-5p	TCAAGAGCAATAACGAAAAATGT	down	0.972643	-0.0400171	0.431129	785.133	763.654	797.248	743.184	814.967	764.383	777.348	749.231	1005	848	840	578	867	639	middle
1022	hsa-miR-4758-3p_R-3	TGCCCCACCTGCTGACCACC	down	0.336306	-1.57215	0.431253	7.10936	2.39092	5.55297	15.7751	0	0	7.17276	0	7	18	0	0	8	0	middle
1023	hsa-miR-1226-3p	TCACCAGCCCTGTGTTCCCTAG	up	1.36173	0.445437	0.433807	13.5513	18.4532	15.8656	13.1459	11.6424	27.7717	17.0353	10.5526	20	15	12	21	19	9	middle
1024	hsa-miR-505-3p_R+2	CGTCAACACTTGCTGGTTTCCTCT	down	0.906241	-0.142033	0.438878	1043.1	945.297	1171.68	963.159	994.454	915.144	803.35	1117.4	1477	1099	1025	692	896	953	middle
1025	efu-miR-9226_1ss22GT	TCAAGTCCCTGTTCGGGCGCCT	down	0.391962	-1.35121	0.442258	6.48131	2.54043	6.34625	0	13.0977	0	0	7.62129	8	0	13.5	0	0	6.5	middle
1026	hsa-miR-548e-3p	AAAAACTGAGACTACTTTTGCA	down	0.765472	-0.385579	0.442544	31.7957	24.3387	19.832	46.449	29.106	27.7717	20.6217	24.6226	25	53	30	21	23	21	middle
1027	mmu-miR-2137_L-2_1ss16AG	CGGCGGGAGCCCCGGGGAG	up	1.61449	0.691077	0.442645	3.40862	5.50317	2.77648	7.44936	0	6.61231	4.03468	5.86253	3.5	8.5	0	5	4.5	5	low
1028	hsa-miR-23c_L+1R-1_1ss15TG	CATCACATTGCCAGGGATTACC	up	2.5427	1.34636	0.443047	3.3255	8.45576	5.15633	4.82018	0	3.52657	2.68979	19.1509	6.5	5.5	0	2.66667	3	16.3333	middle
1029	hsa-miR-6511a-3p_R+1	CCTCACCATCCCTTCTGCCTGCA	up	1.67273	0.742203	0.443353	9.58024	16.0251	19.0387	0	9.70199	7.93477	14.3455	25.7951	24	0	10	6	16	22	middle
1030	hsa-miR-29c-5p_L-2R+3	ACCGATTTCTCCTGGTGTTCAGA	down	0.857667	-0.221511	0.443797	89.4572	76.7244	99.9534	103.415	65.0033	78.0253	61.8651	90.283	126	118	67	59	69	77	middle
1031	hsa-miR-130a-3p	CAGTGCAATGTTAAAAGGGCAT	down	0.89329	-0.162799	0.449991	4067.24	3633.22	4497.9	3739.58	3964.23	3591.81	2881.66	4426.21	5670	4267	4086	2716	3214	3775	middle
1032	hsa-miR-320e_L+1R-1_1ss18GA	AAAAGCTGGGTTGAGAAA	up	2.56172	1.35711	0.454378	1.85099	4.74171	5.55297	0	0	0	4.25883	9.9663	7	0	0	0	4.75	8.5	low
1033	hsa-mir-3665-p5_1ss2CA	GAGGGCGGCGGCGGCGGC	down	0.510286	-0.970622	0.454706	8.11163	4.13925	12.6925	0	11.6424	7.93477	4.48298	0	16	0	12	6	5	0	middle
1034	hsa-miR-708-5p	AAGGAGCTTACAATCTAGCTGGG	up	2.23877	1.16271	0.456162	2.11542	4.73593	6.34625	0	0	0	7.17276	7.03504	8	0	0	0	8	6	low
1035	hsa-mir-3196-p5_1ss2GT	GTCGGGGCGGCAGGGGCC	down	0.747097	-0.420632	0.456396	25.9788	19.4087	27.7648	29.7975	20.3742	9.25723	16.1387	32.8302	35	34	21	7	18	28	middle
1036	hsa-mir-5100-p3_1ss17TC	ATCCCAGCGGTGCCTCCA	down	0.838019	-0.254946	0.460582	87.1256	73.0129	89.6408	108.673	63.0629	59.5108	64.5549	94.973	113	124	65	45	72	81	middle
1037	hsa-miR-7-1-3p	CAACAAATCACAGTCTGCCATA	up	1.16057	0.214828	0.460676	321.813	373.485	314.933	340.042	310.464	367.644	277.945	474.865	397	388	320	278	310	405	middle
1038	hsa-miR-1285-5p_L-1R+2	ATCTCACTTTGTTGCCCAGGCT	down	0.670132	-0.577484	0.460976	13.8256	9.26497	14.2791	8.76396	18.4338	0	12.5523	15.2426	18	10	19	0	14	13	middle
1039	hsa-miR-30d-5p_R+2	TGTAAACATCCCCGACTGGAAGCT	up	1.05376	0.0755397	0.463119	18855.3	19868.9	19643.6	17358.8	19563.6	21622.3	19788.3	18196.1	24762.5	19807	20164.5	16350	22070.5	15519	high
1040	hsa-miR-3130-5p_R+1_1ss12CT	TACCCAGTCTCTGGTGCAGCCT	down	0.647893	-0.626172	0.465368	6.07796	3.93787	5.94961	3.06739	9.21689	5.95108	0	5.86253	7.5	3.5	9.5	4.5	0	5	low
1041	mmu-miR-3968_L-1_1ss14AT	GAATCCCACTCCTGACACCA	up	1.28191	0.358295	0.471525	5.04303	6.46471	3.17312	6.13477	5.82119	5.28985	9.41425	4.69002	4	7	6	4	10.5	4	low
1042	pal-miR-9993a-3p	ATCTCGGTGGGACCTCCA	down	0.932969	-0.100098	0.473543	297.16	277.241	282.805	309.368	299.306	232.753	303.498	295.471	356.5	353	308.5	176	338.5	252	middle
1043	mmu-miR-7689-3p	TTAGAGCCAGACTGCCTGGGTTT	up	1.47395	0.559687	0.474163	11.5681	17.0508	8.72609	20.1571	5.82119	27.7717	11.6557	11.7251	11	23	6	21	13	10	middle
1044	hsa-miR-4787-3p	GATGCGCCGCCCACTGCCCCGCGC	up	1.18627	0.246433	0.474679	94.7399	112.387	82.5012	109.549	92.1689	87.2825	98.6255	151.253	104	125	95	66	110	129	middle
1045	hsa-miR-29c-3p	TAGCACCATTTGAAATCGGTTA	up	1.11671	0.159253	0.477738	391.508	437.201	398.029	395.693	380.803	454.596	338.465	518.541	501.75	451.5	392.5	343.75	377.5	442.25	middle
1046	hsa-miR-1910-5p	CCAGTCCTGTGCCTGCCGCCT	down	0.38656	-1.37124	0.481354	5.41198	2.09206	3.96641	12.2695	0	0	6.27617	0	5	14	0	0	7	0	middle
1047	mdo-miR-22-3p_R+1	AAGCTGCCAGTTGAAGAACTGCA	down	0.459654	-1.12138	0.482432	7.15215	3.28752	12.6925	8.76396	0	0	9.86255	0	16	10	0	0	11	0	middle
1048	hsa-miR-1306-5p	CCACCTCCCCTGCAAACGTCCA	down	0.889676	-0.168647	0.484196	58.2369	51.812	71.3953	49.9546	53.3609	58.1883	42.14	55.1078	90	57	55	44	47	47	middle
1049	hsa-miR-548a-3p_R-1	CAAAACTGGCAATTACTTTTG	up	1.92169	0.942373	0.48583	3.37719	6.48991	3.17312	1.46066	5.49779	2.2041	3.58638	13.6792	4	1.66667	5.66667	1.66667	4	11.6667	middle
1050	hsa-miR-556-3p_R-1	ATATTACCATTAGCTCATCTT	up	1.52945	0.613009	0.500871	22.0829	33.7746	22.2119	23.6627	20.3742	15.8695	23.3115	62.1428	28	27	21	12	26	53	middle
1051	bta-miR-1246_L+1R+4	AAATGGATTTTTGGAGCAGGGAGT	up	2.4317	1.28197	0.502993	2.39506	5.82408	4.75969	0	2.4255	13.8859	3.58638	0	6	0	2.5	10.5	4	0	middle
1052	hsa-miR-135b-5p	TATGGCTTTTCATTCCTATGTGA	down	0.882077	-0.181023	0.503022	239.398	211.167	214.979	256.784	246.431	198.369	159.594	275.539	271	293	254	150	178	235	middle
1053	hsa-miR-3200-3p_R+1	CACCTTGCGCTACTCAGGTCTGC	up	1.23964	0.309916	0.506627	35.4993	44.0062	40.4573	44.6962	21.3444	54.2209	52.0025	25.7951	51	51	22	41	58	22	middle
1054	hsa-miR-1303_L+1	TTTTAGAGACGGGGTCTTGCTCT	down	0.919345	-0.121322	0.508165	94.4225	86.8069	99.9534	91.1452	92.1689	89.9274	101.315	69.1778	126	104	95	68	113	59	middle
1055	hsa-miR-361-3p	TCCCCCAGGTGTGATTCTGATTT	down	0.946779	-0.0789008	0.509518	1014.54	960.541	989.222	1001.72	1052.67	1030.2	1024.81	826.617	1247	1143	1085	779	1143	705	middle
1056	PC-5p-38176_30	CCGGCCACGCGCCTCTGTCTTG	down	0.492238	-1.02257	0.510086	6.67871	3.28752	9.51937	10.5168	0	0	9.86255	0	12	12	0	0	11	0	middle
1057	hsa-miR-6724-5p_R-1	CTGGGCCCGCGGCGGGCGTGGG	down	0.463941	-1.10799	0.516316	5.05455	2.34501	10.3127	0	4.85099	0	0	7.03504	13	0	5	0	0	6	middle
1058	hsa-miR-767-5p_R-1	TGCACCATGGTTGTCTGAGCAT	up	1.08228	0.114077	0.518918	206.182	223.147	226.878	211.211	180.457	222.174	257.323	189.946	286	241	186	168	287	162	middle
1059	PC-3p-51364_15	TACCCGGCGGCCGTCGCGCGA	down	0.460553	-1.11856	0.525805	6.70008	3.08574	14.2791	0	5.82119	9.25723	0	0	18	0	6	7	0	0	middle
1060	hsa-mir-1304-p5	CGGTTTGAGGCTACAGTGAGAT	down	0.794177	-0.332467	0.536206	38.9245	30.9129	41.2506	37.685	37.8378	50.2536	29.5877	12.8976	52	43	39	38	33	11	middle
1061	hsa-miR-551b-5p_R+1	GAAATCAAGCGTGGGTGAGACCT	up	1.24427	0.3153	0.537107	11.5681	14.3938	11.1059	6.13477	17.4636	15.8695	17.9319	9.38005	14	7	18	12	20	8	middle
1062	bta-miR-2424_L-3	TCTTTGGTAATCTGATGGCT	up	1.93124	0.949525	0.540158	1.9404	3.74737	0	0	5.82119	0	5.37957	5.86253	0	0	6	0	6	5	low
1063	hsa-miR-6720-5p_R+1	TTCCAGCCCTGGTAGGCGCCGCGT	down	0.56785	-0.816417	0.541474	15.0699	8.55744	28.5581	16.6515	0	9.25723	0	16.4151	36	19	0	7	0	14	middle
1064	hsa-miR-5010-5p	AGGGGGATGGCAGAGCAAAATT	up	1.73366	0.793819	0.548471	5.55297	9.62694	16.6589	0	0	13.2246	6.27617	9.38005	21	0	0	10	7	8	middle
1065	hsa-miR-26a-1-3p	CCTATTCTTGGTTACTTGCACG	down	0.707308	-0.49959	0.549589	7.80085	5.5176	3.96641	8.76396	10.6722	0	7.17276	9.38005	5	10	11	0	8	8	middle
1066	hsa-miR-874-3p_R+1	CTGCCCTGGCCCGAGGGACCGAC	up	1.91356	0.93626	0.551872	4.66149	8.92005	8.72609	5.25838	0	0	19.7251	7.03504	11	6	0	0	22	6	middle
1067	cja-miR-151_R+1	TCGAGGAGCTCACAGTCTAGC	up	1.08142	0.112933	0.552332	29.3201	31.7075	23.7984	35.0558	29.106	31.7391	34.0706	29.3126	30	40	30	24	38	25	middle
1068	hsa-miR-340-3p_R+1	TCCGTCTCAGTTACTTTATAGCC	up	1.19781	0.2604	0.55459	28.3954	34.0123	26.9716	27.1683	31.0464	18.5145	44.8298	38.6927	34	31	32	14	50	33	middle
1069	hsa-miR-454-3p_R+1	TAGTGCAATATTGCTTATAGGGTT	up	1.13812	0.186653	0.562266	533.973	607.725	585.441	528.467	488.01	555.434	456.367	811.374	738	603	503	420	509	692	middle
1070	hsa-miR-103a-3p	AGCAGCATTGTACAGGGCTATGA	down	0.935903	-0.0955692	0.562304	39813.5	37261.6	39309.3	40194.6	39936.6	39218.7	42470.5	30095.5	49552.8	45863.5	41163.3	29655.8	47368.7	25667.7	high
1071	eca-miR-296_L-1R-2	AGGGTTGGGTGGAGGCTTT	up	1.2313	0.300186	0.564501	4.97513	6.1259	3.17312	3.50558	8.24669	7.27354	5.82787	5.27628	4	4	8.5	5.5	6.5	4.5	low
1072	cja-mir-3135-p3_1ss8GT	GGCGCGATCTCGGCTCACTGC	up	1.83686	0.877242	0.572118	2.2638	4.15828	0	0	6.79139	6.61231	0	5.86253	0	0	7	5	0	5	low
1073	hsa-miR-1277-5p_L-3R+1	TATATATATATATGTACGTATG	up	3.14216	1.65175	0.572616	1.617	5.08086	0	0	4.85099	0	0	15.2426	0	0	5	0	0	13	middle
1074	bta-miR-1246_L+7	TATATTAAATGGATTTTTGGAGCAGG	up	1.83252	0.87383	0.573211	1.02246	1.87368	0	3.06739	0	0	2.68979	2.93126	0	3.5	0	0	3	2.5	low
1075	hsa-miR-181b-5p_R+1	AACATTCATTGCTGTCGGTGGGTT	down	0.944401	-0.0825281	0.574394	8301.04	7839.51	8568.23	8986.27	7348.61	8074.95	8691.9	6751.68	10801	10253.7	7574.33	6106	9694.33	5758.33	high
1076	hsa-miR-629-5p_R+1	TGGGTTTACGTTGGGAGAACTT	down	0.92238	-0.116567	0.57658	1154.24	1064.64	1114.56	1103.38	1244.77	1100.29	1274.06	819.582	1405	1259	1283	832	1421	699	middle
1077	hsa-miR-1292-5p_R-1	TGGGAACGGGTTCCGGCAGACGCT	down	0.66908	-0.579749	0.578971	13.093	8.76026	18.2455	21.0335	0	7.93477	8.96596	9.38005	23	24	0	6	10	8	middle
1078	ggo-mir-421-p5	ATCCGGTGCACATTGTAGGC	down	0.535062	-0.902223	0.580224	7.26131	3.88525	0	14.0223	7.76159	0	11.6557	0	0	16	8	0	13	0	middle
1079	hsa-miR-491-3p	CTTATGCAAGATTCCCTTCTAC	up	1.22941	0.297962	0.582577	17.1587	21.095	22.2119	16.6515	12.6126	11.9022	19.7251	31.6577	28	19	13	9	22	27	middle
1080	hsa-miR-1262	ATGGGTGAATTTGTAGAAGGAT	down	0.530506	-0.914559	0.5888	8.45038	4.48298	0	7.88756	17.4636	0	13.4489	0	0	9	18	0	15	0	middle
1081	hsa-miR-551b-3p_R+1	GCGACCCATACTTGGTTTCAGT	up	1.1313	0.177987	0.592556	23.6176	26.7187	29.3514	20.1571	21.3444	31.7391	17.9319	30.4852	37	23	22	24	20	26	middle
1082	hsa-miR-182-3p_L+2R-1	GGTGGTTCTAGACTTGCCAACT	up	1.64585	0.718835	0.592948	2.78279	4.58007	3.96641	4.38198	0	9.25723	4.48298	0	5	5	0	7	5	0	low
1083	PC-3p-46386_19	TAAAGACTTTTTCTCTGACA	up	1.59858	0.676788	0.59501	3.07766	4.91987	0	4.38198	4.85099	0	5.37957	9.38005	0	5	5	0	6	8	low
1084	hsa-miR-148a-3p	TCAGTGCACTACAGAACTTTGT	down	0.941033	-0.0876823	0.597824	6654.25	6261.87	6510.46	7265.32	6186.96	6346.49	7235.53	5203.58	8207	8290	6377	4799	8070	4438	high
1085	mmu-miR-3963_L-3R+2	ATCCCACTTCTGACACCG	down	0.383643	-1.38216	0.611338	2.33706	0.896596	0	7.01117	0	0	2.68979	0	0	8	0	0	3	0	low
1086	hsa-miR-1286	TGCAGGACCAAGATGAGCCCT	down	0.589505	-0.762425	0.624579	4.05581	2.39092	6.34625	0	5.82119	0	7.17276	0	8	0	6	0	8	0	low
1087	hsa-miR-105-3p_L+2R-2_1ss22CT	CCACGGATGTTTGAGCATGTGT	down	0.713779	-0.486451	0.626493	6.58667	4.70143	11.1059	5.25838	3.3957	0	9.41425	4.69002	14	6	3.5	0	10.5	4	middle
1088	hsa-miR-9903_1ss3AG	TTGTCCTCCAGTAGACTAGGGA	up	1.77362	0.826695	0.63373	3.96641	7.03488	11.8992	0	0	0	15.2421	5.86253	15	0	0	0	17	5	middle
1089	ssc-mir-4335-p3	GCCCCACGTTGGGCGCCA	up	2.33391	1.22275	0.639256	0.661068	1.54287	1.9832	0	0	4.62862	0	0	2.5	0	0	3.5	0	0	low
1090	hsa-miR-1266-5p	CCTCAGGGCTGTAGAACAGGGCT	down	0.576132	-0.79553	0.639774	7.45691	4.29616	3.96641	18.4043	0	6.61231	6.27617	0	5	21	0	5	7	0	middle
1091	hsa-miR-1-3p	TGGAATGTAAAGAAGTATGTAT	down	0.799149	-0.323464	0.639954	10.8012	8.63174	8.72609	14.4605	9.21689	7.27354	15.6904	2.93126	11	16.5	9.5	5.5	17.5	2.5	middle
1092	hsa-miR-548ae-5p_R+1	AAAAGTAATTGTGGTTTTTGC	up	1.47758	0.563235	0.641371	2.40001	3.5462	2.37984	4.82018	0	0	5.75315	4.88544	3	5.5	0	0	6.41667	4.16667	low
1093	hsa-miR-636_R-4	TGTGCTTGCTCGTCCCGCC	down	0.648189	-0.625513	0.64509	7.6256	4.94283	15.8656	7.01117	0	0	8.96596	5.86253	20	8	0	0	10	5	middle
1094	hsa-mir-4424-p3	GTCCATTTCAAGTTAACTCTGT	up	2.25071	1.17038	0.649349	1.46066	3.28752	0	4.38198	0	0	9.86255	0	0	5	0	0	11	0	low
1095	pal-miR-9995-3p	ATCTCGGTGGAACCTCCA	up	1.04405	0.0621905	0.649461	129.643	135.354	121.769	123.572	143.589	117.699	148.835	139.528	153.5	141	148	89	166	119	middle
1096	hsa-miR-3143_R-3	ATAACATTGTAAAGCGCTTCTT	down	0.613854	-0.704034	0.652703	4.30872	2.64492	0	6.13477	6.79139	7.93477	0	0	0	7	7	6	0	0	low
1097	hsa-miR-548bc_R+1	AAAAACTGTGATTACTTTTGCA	up	2.21793	1.14921	0.653565	1.617	3.58638	0	0	4.85099	0	10.7591	0	0	0	5	0	12	0	middle
1098	hsa-miR-4676-3p	CACTGTTTCACCACTGGCTCTT	up	2.21793	1.14921	0.653565	1.617	3.58638	0	0	4.85099	0	10.7591	0	0	0	5	0	12	0	middle
1099	ssc-mir-4332-p5_1ss13CA	GCCGCCGGGCGCATTTCCACC	up	1.28845	0.365635	0.656619	13.3485	17.1988	19.4354	11.3931	9.21689	31.0779	7.62106	12.8976	24.5	13	9.5	23.5	8.5	11	middle
1100	hsa-miR-301a-3p	CAGTGCAATAGTATTGTCAAAGC	up	1.07695	0.10695	0.657261	172.722	186.013	148.344	206.829	162.993	174.565	156.008	227.466	187	236	168	132	174	194	middle
1101	oga-miR-28b_R+3	TCGAGGAGCTCACAGTCTAGTAGT	down	0.60672	-0.720897	0.658568	4.92592	2.98865	9.51937	5.25838	0	0	8.96596	0	12	6	0	0	10	0	low
1102	bta-miR-2478_L-2R+1_2	ATCCCACTTCTGACACCAT	down	0.876289	-0.190522	0.661343	10.094	8.84527	12.6925	7.88756	9.70199	13.2246	6.27617	7.03504	16	9	10	10	7	6	middle
1103	bta-miR-2478_L-2R+1_1	ATCCCACTTCTGACACCAA	down	0.876289	-0.190522	0.661343	10.094	8.84527	12.6925	7.88756	9.70199	13.2246	6.27617	7.03504	16	9	10	10	7	6	middle
1104	hsa-miR-146b-3p	GCCCTGTGGACTCAGTTCTGGT	up	2.11257	1.079	0.668126	1.46066	3.08574	0	4.38198	0	9.25723	0	0	0	5	0	7	0	0	low
1105	PC-5p-12139_179	CCGCCGCGGCGGCCGTCGGGT	down	0.860913	-0.21606	0.674353	38.6126	33.2421	48.3901	31.5503	35.8974	44.9637	12.5523	42.2102	61	36	37	34	14	36	middle
1106	hsa-miR-664b-5p_R-1	TGGGCTAAGGGAGATGATTGGGT	up	2.06926	1.04912	0.674597	1.32214	2.73585	3.96641	0	0	0	0	8.20754	5	0	0	0	0	7	low
1107	cgr-miR-16-5p_L+4	GATCTAGCAGCACGTAAATATTGGCG	up	2.06926	1.04912	0.674597	1.32214	2.73585	3.96641	0	0	0	0	8.20754	5	0	0	0	0	7	low
1108	hsa-miR-4479_R+1	CGCGCGGCCGTGCTCGGAGCAGC	down	0.634956	-0.655272	0.676525	3.07766	1.95418	0	4.38198	4.85099	0	0	5.86253	0	5	5	0	0	5	low
1109	hsa-mir-3960-p3_1ss16AT	CGGCGGCGGCGGCGGTGGC	up	1.15225	0.204458	0.676666	26.398	30.4171	16.6589	41.1906	21.3444	38.3514	22.4149	30.4852	21	47	22	29	25	26	middle
1110	hsa-miR-135a-5p	TATGGCTTTTTATTCCTATGTGA	up	2.03443	1.02462	0.680027	0.661068	1.34489	1.9832	0	0	0	4.03468	0	2.5	0	0	0	4.5	0	low
1111	hsa-miR-128-1-5p	CGGGGCCGTAGCACTGTCTGAGA	down	0.899063	-0.153506	0.682848	52.7456	47.4217	52.3566	35.0558	70.8245	35.7065	53.7957	52.7628	66	40	73	27	60	45	middle
1112	hsa-miR-10395-3p	ATGTATTCGTACTGTCTGATG	up	1.19538	0.257463	0.683177	25.9396	31.0075	23.7984	21.0335	32.9868	13.2246	49.3128	30.4852	30	24	34	10	55	26	middle
1113	PC-3p-37519_31	CCCGCCCCTCCGCGCCCCCCAT	up	1.44696	0.533027	0.687978	4.39706	6.36238	7.93281	5.25838	0	13.2246	0	5.86253	10	6	0	10	0	5	middle
1114	hsa-miR-423-3p	AGCTCGGTCTGAGGCCCCTCAGT	down	0.965413	-0.0507823	0.68861	19650.5	18970.8	19656.7	19454.2	19840.6	19891.1	20919.4	16102	24779	22198	20450	15041	23332	13733	high
1115	PC-5p-39238_28	GGAAAGCGGCTGCACCCCA	up	1.3905	0.475606	0.690914	4.11479	5.72162	5.55297	0	6.79139	6.61231	0	10.5526	7	0	7	5	0	9	middle
1116	hsa-miR-301b-3p	CAGTGCAATGATATTGTCAAAGC	up	1.18379	0.243411	0.692618	10.5211	12.4548	7.93281	14.8987	8.73179	13.2246	5.37957	18.7601	10	17	9	10	6	16	middle
1117	hsa-miR-1908-3p	CCGGCCGCCGGCTCCGCCCCG	up	1.58232	0.662039	0.696914	3.17312	5.02089	9.51937	0	0	10.5797	4.48298	0	12	0	0	8	5	0	middle
1118	hsa-mir-1267-p3	TGGGGATTACATTTCAACATGA	up	1.13757	0.185956	0.697494	17.2892	19.6677	14.2791	11.3931	26.1954	26.4492	16.1387	16.4151	18	13	27	20	18	14	middle
1119	hsa-miR-1299	TTCTGGAATTCTGTGTGAGGGA	down	0.89221	-0.164545	0.697949	26.1755	23.354	18.2455	35.0558	25.2252	29.0942	26.8979	14.0701	23	40	26	22	30	12	middle
1120	ssc-mir-4332-p5_1ss11CA	CGCCGGGCGCATTTCCACC	up	1.0965	0.132904	0.704847	23.8048	26.102	26.9716	15.3369	29.106	33.0615	20.6217	24.6226	34	17.5	30	25	23	21	middle
1121	hsa-miR-212-5p	ACCTTGGCTCTAGACTGCTTACT	down	0.810923	-0.302364	0.706809	11.3144	9.17509	10.3127	14.8987	8.73179	15.8695	11.6557	0	13	17	9	12	13	0	middle
1122	hsa-miR-590-5p	GAGCTTATTCATAAAAGTGCAG	up	1.14461	0.194853	0.708258	39.6684	45.4048	57.9095	45.5726	15.5232	52.8985	34.0706	49.2452	73	52	16	40	38	42	middle
1123	hsa-miR-4488	AGGGGGCGGGCTCCGGCG	down	0.79776	-0.325973	0.71327	12.1864	9.72179	7.13953	6.13477	23.2848	6.61231	14.3455	8.20754	9	7	24	5	16	7	middle
1124	hsa-mir-7110-p3_1ss18AC	CTCTCTCTCTCTCTCCCCC	down	0.825616	-0.276458	0.713964	39.3044	32.4503	22.6085	61.3477	33.957	26.4492	13.4489	57.4528	28.5	70	35	20	15	49	middle
1125	bta-miR-1246_L+5R+1	TATTAAATGGATTTTTGGAGCAGGG	up	1.38814	0.47315	0.71553	2.67471	3.71286	3.17312	0	4.85099	0	7.62106	3.51752	4	0	5	0	8.5	3	low
1126	hsa-miR-378g_R+2	ACTGGGCTTGGAGTCAGAAGGC	up	1.3199	0.400434	0.71732	2.7426	3.61997	3.17312	2.62919	2.4255	7.27354	3.58638	0	4	3	2.5	5.5	4	0	low
1127	bta-miR-1260b_1ss9AG	ATCCCACCGCTGCCACCA	up	1.04148	0.0586392	0.720806	3782.58	3939.5	3726.04	3786.03	3835.68	3671.82	3455.48	4691.2	4697	4320	3953.5	2776.5	3854	4001	middle
1128	cgr-miR-1260	ATCCCACCGCTGCCACCA	up	1.04148	0.0586392	0.720806	3782.58	3939.5	3726.04	3786.03	3835.68	3671.82	3455.48	4691.2	4697	4320	3953.5	2776.5	3854	4001	middle
1129	hsa-miR-10400-5p_R-3_1ss12GA	CGGCGGCGGCGACTCTGG	down	0.917616	-0.124038	0.721167	51.9264	47.6485	55.5297	60.4713	39.7782	42.3188	65.4515	35.1752	70	69	41	32	73	30	middle
1130	ssc-mir-1285-p3_1ss19TA	TAGCGAGACCCCGTCTCTA	up	1.08356	0.115782	0.723932	1831.98	1985.07	1821.77	1200.66	2473.52	2045.85	1759.57	2149.79	2296.5	1370	2549.5	1547	1962.5	1833.5	middle
1131	hsa-miR-3663-3p	TGAGCACCACACAGGCCGGGCGC	up	1.78383	0.834978	0.725963	1.75279	3.12668	0	5.25838	0	0	0	9.38005	0	6	0	0	0	8	low
1132	hsa-miR-6501-5p_R+2	AGTTGCCAGGGCTGCCTTTGGTGT	down	0.666084	-0.586224	0.731146	5.38428	3.58638	4.75969	11.3931	0	0	10.7591	0	6	13	0	0	12	0	middle
1133	chi-miR-197-5p_L+4_1ss14CT	GGAATCTGTGCTCTGGGGGCTGTGC	down	0.754925	-0.405596	0.737543	7.67028	5.79049	14.2791	0	8.73179	6.61231	10.7591	0	18	0	9	5	12	0	middle
1134	hsa-miR-330-5p_R+1	TCTCTGGGCCTGTGTCTTAGGCT	down	0.975744	-0.0354255	0.739749	147.998	144.408	144.377	137.594	162.023	146.793	155.111	131.321	182	157	167	111	173	112	middle
1135	hsa-miR-574-3p	CACGCTCATGCACACACCCACA	down	0.967662	-0.0474246	0.742084	1075.63	1040.85	1113.77	987.698	1125.43	1007.72	911.838	1202.99	1404	1127	1160	762	1017	1026	middle
1136	PC-5p-37442_31	AGCACCTGAATCTTTCCCATT	down	0.762683	-0.390844	0.743191	9.49274	7.23995	15.8656	0	12.6126	14.5471	7.17276	0	20	0	13	11	8	0	middle
1137	hsa-miR-221-5p_R+4	ACCTGGCATACAATGTAGATTTCTGT	up	1.06206	0.0868608	0.743756	1430.44	1519.21	1390.62	1615.2	1285.51	1589.6	1869.4	1098.64	1753	1843	1325	1202	2085	937	middle
1138	hsa-miR-548ae-5p_R+2	AAAAGTAATTGTGGTTTTTGCC	up	1.10223	0.140427	0.745445	6.18427	6.81649	6.34625	8.32576	3.8808	4.40821	7.24748	8.79379	8	9.5	4	3.33333	8.08333	7.5	low
1139	ppy-miR-548a_R+2	AAAAGTAATTGTGGTTTTTGCC	up	1.10223	0.140427	0.745445	6.18427	6.81649	6.34625	8.32576	3.8808	4.40821	7.24748	8.79379	8	9.5	4	3.33333	8.08333	7.5	low
1140	mmu-miR-5126_L-1R-2_1ss18CT	CGGGCGGGGCCGGGGGTGG	up	1.05845	0.0819556	0.751583	31.6418	33.4913	37.6809	27.1683	30.0762	32.4003	26.4496	41.624	47.5	31	31	24.5	29.5	35.5	middle
1141	mdo-miR-26-5p_L+1R+1	TTTCAAGTAATCCAGGATAGGCT	up	1.66708	0.737322	0.752354	0.661068	1.10205	1.9832	0	0	3.30615	0	0	2.5	0	0	2.5	0	0	low
1142	hsa-miR-374b-5p	ATATAATACAACCTGCTAAGTG	down	0.933849	-0.098739	0.753678	1365.48	1275.15	1460.43	1378.13	1257.86	1191.54	893.906	1740	1841	1572.5	1296.5	901	997	1484	middle
1143	hsa-miR-3133	TAAAGAACTCTTAAAACCCAAT	down	0.709343	-0.495445	0.759334	5.47725	3.88525	0	9.64035	6.79139	0	11.6557	0	0	11	7	0	13	0	middle
1144	PC-3p-28285_53	TCTTGTAGCAGGTATTTTCCCT	up	1.26226	0.336005	0.760192	9.34435	11.795	22.2119	0	5.82119	7.93477	9.86255	17.5876	28	0	6	6	11	15	middle
1145	sha-mir-93-p3	ACTGCTGAGCTAGCACTTCT	down	0.615852	-0.699343	0.763117	3.17312	1.95418	9.51937	0	0	0	0	5.86253	12	0	0	0	0	5	low
1146	hsa-miR-625-5p_R+1	AGGGGGAAAGTTCTATAGTCCT	up	1.0416	0.0587954	0.76334	46.4483	48.3803	53.1498	37.685	48.5099	40.9963	50.2093	53.9353	67	43	50	31	56	46	middle
1147	hsa-miR-422a_1ss10AG	ACTGGACTTGGGGTCAGAAGGC	up	1.61136	0.68828	0.766304	0.970199	1.56334	0	0	2.9106	0	0	4.69002	0	0	3	0	0	4	low
1148	hsa-miR-1307-5p	TCGACCGGACCTCGACCGGCT	down	0.976072	-0.03494	0.768447	1465.58	1430.52	1289.08	1539.83	1567.84	1413.71	1552.9	1324.93	1625	1757	1616	1069	1732	1130	middle
1149	hsa-miR-378i_R+1_1ss9AT	ACTGGACTTGGAGTCAGAAGGT	up	1.03804	0.0538677	0.769004	162.77	168.962	169.366	142.853	176.091	165.969	199.044	141.873	213.5	163	181.5	125.5	222	121	middle
1150	hsa-miR-193a-3p_R-2	AACTGGCCTACAAAGTCCCA	up	1.305	0.384046	0.76926	3.8405	5.01184	7.13953	4.38198	0	0	4.48298	10.5526	9	5	0	0	5	9	middle
1151	PC-3p-50003_16	TCCCCAACCCCTGCCCGCAGT	down	0.723316	-0.467303	0.77076	3.04722	2.2041	4.75969	4.38198	0	6.61231	0	0	6	5	0	5	0	0	low
1152	PC-3p-52094_14	ATCACATTGCCAGGGATTAAT	down	0.627909	-0.671372	0.77122	2.37984	1.49433	7.13953	0	0	0	4.48298	0	9	0	0	0	5	0	low
1153	bta-miR-185_L+1	CTGGAGAGAAAGGCAGTTCCTGA	up	1.59026	0.669266	0.771836	1.9404	3.08574	0	0	5.82119	9.25723	0	0	0	0	6	7	0	0	low
1154	hsa-miR-16-5p	TAGCAGCACGTAAATATTGGCG	up	1.0467	0.0658423	0.776463	9027.14	9448.67	9574.11	9245.1	8262.21	8876.36	7596.85	11872.8	12069	10549	8516	6712	8473	10126	high
1155	hsa-miR-488-5p_R+2	CCCAGATAATGGCACTCTCAAAC	up	1.49983	0.584801	0.777149	2.93913	4.40821	3.96641	0	4.85099	13.2246	0	0	5	0	5	10	0	0	middle
1156	hsa-miR-7977_1ss6AG	TTCCCGGCCAACGCACCA	up	1.03222	0.0457561	0.781144	611.377	631.078	588.615	627.499	618.017	554.112	586.373	752.749	742	716	637	419	654	642	middle
1157	mml-let-7a-5p_L+2	TCTGAGGTAGTAGGTTGTATAGTT	up	1.08422	0.116663	0.781758	28.9116	31.3467	37.2842	18.4043	31.0464	26.4492	24.2081	43.3827	47	21	32	20	27	37	middle
1158	hsa-miR-3677-3p	CTCGTGGGCTCTGGCCACGGCC	down	0.85464	-0.226611	0.781845	16.663	14.2408	11.8992	15.7751	22.3146	18.5145	24.2081	0	15	18	23	14	27	0	middle
1159	hsa-miR-628-3p_L+1	TTCTAGTAAGAGTGGCAGTCGA	up	1.04809	0.0677626	0.793626	83.1385	87.1367	84.8811	76.2464	88.2881	92.5723	106.695	62.1428	107	87	91	70	119	53	middle
1160	hsa-miR-548s_L+2R-3	TAATGGCCAAAACTGCAGTTAT	up	1.34476	0.427349	0.794074	3.8808	5.21874	0	0	11.6424	0	6.27617	9.38005	0	0	12	0	7	8	middle
1161	hsa-miR-3651_L-6	CCGGTCGCTGGTACATGA	up	1.50698	0.591663	0.79511	1.58656	2.39092	4.75969	0	0	0	7.17276	0	6	0	0	0	8	0	low
1162	hsa-miR-224-5p_L-1R-2	CAAGTCACTAGTGGTTCCGTTT	down	0.967176	-0.0481498	0.799205	10033.2	9703.84	9893.01	10749	9457.5	9913.17	11496.1	7702.19	12471	12265	9748	7496	12822	6569	high
1163	hsa-miR-4286_R+1	ACCCCACTCCTGGTACCA	down	0.912991	-0.131328	0.799424	447.958	408.982	439.478	469.748	434.649	306.811	244.771	675.363	554	536	448	232	273	576	middle
1164	hsa-miR-548d-3p	CAAAAACCACAGTTTCTTTTGC	up	1.47805	0.563691	0.803766	0.661068	0.977088	1.9832	0	0	0	0	2.93126	2.5	0	0	0	0	2.5	low
1165	hsa-mir-1296-p3	TTTAGGAAAACCTTCTGTGGGG	up	1.47805	0.563691	0.803766	1.32214	1.95418	3.96641	0	0	0	0	5.86253	5	0	0	0	0	5	low
1166	hsa-miR-4448_1ss6CG	GGCTCGTTGGTCTAGGGGTA	up	1.47805	0.563691	0.803766	1.32214	1.95418	3.96641	0	0	0	0	5.86253	5	0	0	0	0	5	low
1167	mmu-miR-21a-5p_L+2R+1	AATAGCTTATCAGACTGATGTTGAC	up	1.47805	0.563691	0.803766	1.05771	1.56334	3.17312	0	0	0	0	4.69002	4	0	0	0	0	4	low
1168	hsa-miR-9985_R-1_1ss16CT	TTCACAGTGGCTAAGTTA	up	1.03065	0.0435549	0.809398	62.2767	64.1855	49.7123	69.5274	67.5905	57.3067	69.785	65.4649	62.6667	79.3333	69.6667	43.3333	77.8333	55.8333	middle
1169	hsa-miR-1267	CCTGTTGAAGTGTAATCCCCA	down	0.827235	-0.273631	0.810149	5.61384	4.64396	7.13953	0	9.70199	0	8.06936	5.86253	9	0	10	0	9	5	low
1170	hsa-miR-3609_L+1R-2	GCAAAGTGATGAGTAATACTGGC	up	1.19497	0.256976	0.810288	11.1778	13.3571	5.55297	10.5168	17.4636	0	26.0013	14.0701	7	12	18	0	29	12	middle
1171	hsa-let-7f-2-3p_1ss22CT	CTATACAGTCTACTGTCTTTCT	down	0.950901	-0.0726325	0.811168	19.3993	18.4468	18.2455	21.0335	18.9189	23.1431	20.4723	11.7251	23	24	19.5	17.5	22.8333	10	middle
1172	pal-miR-9995-3p_1ss1AG	GTCTCGGTGGAACCTCCA	up	1.0542	0.0761505	0.811922	21.0288	22.1686	19.832	21.9099	21.3444	17.192	18.8285	30.4852	25	25	22	13	21	26	middle
1173	hsa-miR-744-3p_R-1	CTGTTGCCACTAACCTCAACC	up	1.06591	0.0920892	0.813165	24.7129	26.3418	29.3514	16.6515	28.1358	21.1594	21.5183	36.3477	37	19	29	16	24	31	middle
1174	PC-5p-29226_50	TTAGTGGCTCCCTCTGCCTGCA	up	1.11176	0.152842	0.815176	8.55218	9.50794	3.96641	14.8987	6.79139	11.9022	10.7591	5.86253	5	17	7	9	12	5	middle
1175	PC-3p-45408_20	CGGCCGCCGCGGGGCCCCGG	up	1.21882	0.285482	0.815641	3.79139	4.62101	5.55297	0	5.82119	0	4.48298	9.38005	7	0	6	0	5	8	low
1176	hsa-miR-93-3p_R+1	ACTGCTGAGCTAGCACTTCCCGA	up	1.05133	0.0722172	0.816936	168.598	177.252	170.555	194.56	140.679	136.214	158.697	236.846	215	222	145	103	177	202	middle
1177	cgr-miR-1260_L-1R+2	TCCCACCGCTGCCACCAAA	down	0.913812	-0.13003	0.817424	7.69086	7.02801	11.8992	4.38198	6.79139	5.28985	5.82787	9.9663	15	5	7	4	6.5	8.5	middle
1178	hsa-miR-331-3p	GCCCCTGGGCCTATCCTAGAA	up	1.03624	0.0513567	0.81877	1687.45	1748.6	1587.36	1697.58	1777.4	1887.15	1297.37	2061.27	2001	1937	1832	1427	1447	1758	middle
1179	hsa-miR-146a-5p	TGAGAACTGAATTCCATGGGTT	down	0.989146	-0.0157452	0.81933	1281.67	1267.76	1293.84	1304.95	1246.22	1364.78	1250.75	1187.75	1631	1489	1284.5	1032	1395	1013	middle
1180	bta-miR-1246_L+1R-2	AAATGGATTTTTGGAGCA	down	0.935498	-0.0961928	0.828218	64.3362	60.1864	52.3566	45.5726	95.0795	75.3803	58.2787	46.9002	66	52	98	57	65	40	middle
1181	hsa-miR-6815-5p_R-1	TAGGTGGCGCCGGAGGAGTCAT	up	1.38923	0.474288	0.832329	1.58656	2.2041	4.75969	0	0	6.61231	0	0	6	0	0	5	0	0	low
1182	hsa-miR-3934-5p	TCAGGTGTGGAAACTGAGGCAG	down	0.793475	-0.333743	0.835264	10.0539	7.97754	3.96641	0	26.1954	0	9.86255	14.0701	5	0	27	0	11	12	middle
1183	hsa-miR-548n	CAAAAGTAATTGTGGATTTTGT	up	1.15337	0.205854	0.836711	9.68667	11.1723	10.3127	6.13477	12.6126	22.4819	9.86255	1.17251	13	7	13	17	11	1	middle
1184	hsa-miR-4707-5p	GCCCCGGCGCGGGCGGGTTCTGG	down	0.730749	-0.452552	0.83947	2.04492	1.49433	0	6.13477	0	0	4.48298	0	0	7	0	0	5	0	low
1185	hsa-miR-1255a	AGGATGAGCAAAGAAAGTAGATT	up	1.35628	0.43966	0.843739	1.32214	1.79319	3.96641	0	0	0	5.37957	0	5	0	0	0	6	0	low
1186	PC-3p-58474_11	AGGGTTGGGTGGAGGCTAA	up	1.35628	0.43966	0.843739	1.32214	1.79319	3.96641	0	0	0	5.37957	0	5	0	0	0	6	0	low
1187	PC-3p-27089_57	GAATTATAACTCGGTGCTCTGT	up	1.07886	0.109505	0.848875	9.16138	9.88383	9.51937	4.38198	13.5828	14.5471	8.06936	7.03504	12	5	14	11	9	6	middle
1188	hsa-miR-6511b-3p_L-2R+2	TCACCACCCCTTCTGCCTGCAGT	down	0.951428	-0.071834	0.852105	34.5639	32.8851	41.2506	42.067	20.3742	40.9963	26.0013	31.6577	52	48	21	31	29	27	middle
1189	hsa-miR-940_R+1	AAGGCAGGGCCCCCGCTCCCCT	down	0.964374	-0.0523349	0.853791	64.0527	61.7708	76.9483	65.7297	49.4801	59.5108	48.4162	77.3854	97	75	51	45	54	66	middle
1190	PC-3p-55119_12	TGTCCCGGCCCGGAGCCGCCT	up	1.14723	0.198154	0.857197	3.52696	4.04623	4.75969	0	5.82119	0	6.27617	5.86253	6	0	6	0	7	5	low
1191	PC-3p-44029_22	AAATCTCGCTGGGGCCTCCA	up	1.14861	0.199885	0.858272	3.26253	3.74737	3.96641	0	5.82119	0	5.37957	5.86253	5	0	6	0	6	5	low
1192	hsa-miR-330-3p	GCAAAGCACACGGCCTGCAGAGA	down	0.990849	-0.0132634	0.863927	1011.85	1002.6	1053.48	970.17	1011.92	1039.46	1052.6	915.727	1328	1107	1043	786	1174	781	middle
1193	cgr-miR-1260_L+1	AATCCCACCGCTGCCACCA	down	0.97292	-0.0396074	0.866965	19.3474	18.8235	20.6253	17.5279	19.8891	17.192	15.2421	24.0364	26	20	20.5	13	17	20.5	middle
1194	hsa-mir-4787-p5_1ss6GC	GGCGGCGGTGGCGGCGGC	down	0.877289	-0.188877	0.872063	4.21575	3.69843	4.75969	7.88756	0	6.61231	4.48298	0	6	9	0	5	5	0	low
1195	PC-5p-35667_34	TCGCCGGGGAGCCAAGCACCGCT	down	0.852728	-0.229842	0.874488	7.80691	6.65717	19.0387	4.38198	0	11.9022	8.06936	0	24	5	0	9	9	0	middle
1196	hsa-mir-6516-p3	TATGATACTGCAAACAGGA	up	1.19757	0.260104	0.87554	4.20419	5.0348	0	0	12.6126	0	8.06936	7.03504	0	0	13	0	9	6	middle
1197	hsa-miR-3157-5p	TTCAGCCAGGCTAGTGCAGTCT	up	1.2669	0.341299	0.87709	1.85099	2.34501	5.55297	0	0	0	0	7.03504	7	0	0	0	0	6	low
1198	hsa-miR-4523	GACCGAGAGGGCCTCGGCTGT	down	0.792116	-0.336216	0.878848	2.2638	1.79319	0	0	6.79139	0	5.37957	0	0	0	7	0	6	0	low
1199	hsa-miR-651-5p	TTTAGGATAAGCTTGACTTTTG	up	1.02417	0.0344621	0.879541	140.868	144.273	113.439	148.111	161.053	140.181	173.043	119.596	143	169	166	106	193	102	middle
1200	PC-3p-57270_11	TATGTGCCTAGTGGCTGCTGTC	down	0.802723	-0.317025	0.885514	2.92132	2.34501	0	8.76396	0	0	0	7.03504	0	10	0	0	0	6	low
1201	hsa-miR-7705_R-1	AATAGCTCAGAATGTCAGTTCT	up	1.12175	0.165756	0.888416	7.29341	8.18141	4.75969	12.2695	4.85099	6.61231	17.9319	0	6	14	5	5	20	0	middle
1202	PC-5p-14300_145	TAGGGTGATGAAAAAGAAT	down	0.958922	-0.0605144	0.889006	31.2498	29.9661	23.7984	26.2919	43.6589	18.5145	38.5536	32.8302	30	30	45	14	43	28	middle
1203	PC-5p-52319_14	ACAGGTCTGTGATGCCCA	up	1.23218	0.301214	0.891038	1.9404	2.39092	0	0	5.82119	0	7.17276	0	0	0	6	0	8	0	low
1204	PC-3p-58325_11	CTTTGCTTCCTGCTCCCCTAGT	up	1.22766	0.295909	0.892898	1.46066	1.79319	0	4.38198	0	0	5.37957	0	0	5	0	0	6	0	low
1205	hsa-mir-1293-p3	CAAATCTCCGGACCACTTAGTCT	down	0.902254	-0.148395	0.895992	4.76159	4.29616	5.55297	0	8.73179	6.61231	6.27617	0	7	0	9	5	7	0	low
1206	bta-mir-12034-p3_1ss2TG	CGCCCCCGGGGAGCCCGG	up	1.09572	0.131873	0.896613	7.7213	8.46035	7.13953	4.38198	11.6424	0	8.96596	16.4151	9	5	12	0	10	14	middle
1207	hsa-miR-4665-5p	CTGGGGGACGCGTGAGCGCGAGC	up	1.17734	0.23553	0.899447	3.36979	3.96739	0	5.25838	4.85099	11.9022	0	0	0	6	5	9	0	0	middle
1208	bta-mir-12034-p5_1ss2TG	CGCCCCCGGGGAGCCCGGC	down	0.875249	-0.192234	0.900142	2.90252	2.54043	2.77648	3.50558	2.4255	0	0	7.62129	3.5	4	2.5	0	0	6.5	low
1209	hsa-miR-7-5p	TGGAAGACTAGTGATTTTGTTGTT	up	1.01928	0.027553	0.901735	3189.78	3251.28	3047.79	3427.58	3093.96	3358.61	3938.45	2456.79	3842	3911	3189	2539.67	4392.67	2095.33	middle
1210	hsa-miR-152-5p	AGGTTCTGTGATACACTCCGACT	up	1.19077	0.251895	0.908442	1.85099	2.2041	5.55297	0	0	6.61231	0	0	7	0	0	5	0	0	low
1211	hsa-miR-139-3p	TGGAGACGCGGCCCTGTTGGAGT	up	1.03714	0.0526148	0.916704	51.0293	52.9247	62.6692	25.4155	65.0033	68.768	31.3808	58.6253	79	29	67	52	35	50	middle
1212	mmu-miR-3535_R-8	TGGATATGATGACTGATT	up	1.0323	0.0458575	0.918374	11.0879	11.446	8.72609	10.9549	13.5828	6.61231	16.587	11.1388	11	12.5	14	5	18.5	9.5	middle
1213	hsa-miR-450b-5p_R-1	TTTTGCAATATGTTCCTGAAT	up	1.01454	0.0208324	0.920461	474.285	481.184	424.405	533.725	464.725	539.564	533.474	370.512	535	609	479	408	595	316	middle
1214	hsa-miR-502-5p_L+1R+2	AATCCTTGCTATCTGGGTGCTAGT	down	0.889728	-0.168565	0.920929	3.07493	2.73585	3.96641	5.25838	0	0	0	8.20754	5	6	0	0	0	7	low
1215	hsa-miR-588_L-1R+2	TGGCCACAATGGGTTAGAACAC	down	0.895662	-0.158974	0.927545	4.80001	4.29919	4.75969	9.64035	0	0	0	12.8976	6	11	0	0	0	11	middle
1216	hsa-miR-548am-5p	AAAAGTAATTGCGGTTTTTGCC	up	1.12161	0.165566	0.927949	1.97461	2.21473	2.71038	3.21345	0	0	0	6.6442	3.41667	3.66667	0	0	0	5.66667	low
1217	hsa-miR-488-3p	TTGAAAGGCTATTTCTTGGTC	up	1.05732	0.0804134	0.931182	10.8909	11.5151	15.8656	6.13477	10.6722	6.61231	4.48298	23.4501	20	7	11	5	5	20	middle
1218	mdo-miR-181b-5p_R+3_2	AACATTCATTGCTGTCGGTGGGTTGT	up	1.02633	0.0375016	0.933429	30.8743	31.6874	42.0439	35.0558	15.5232	25.1268	39.4502	30.4852	53	40	16	19	44	26	middle
1219	mdo-miR-181b-5p_R+3_1	AACATTCATTGCTGTCGGTGGGTAGT	up	1.02633	0.0375016	0.933429	30.8743	31.6874	42.0439	35.0558	15.5232	25.1268	39.4502	30.4852	53	40	16	19	44	26	middle
1220	hsa-miR-4731-3p	CACACAAGTGGCCCCCAACACT	down	0.93419	-0.0982116	0.93796	5.34146	4.98994	0	4.38198	11.6424	7.93477	0	7.03504	0	5	12	6	0	6	middle
1221	efu-mir-9277-p5_1ss1CG	GGTGGCCGAGTGGTTAAG	down	0.921033	-0.118675	0.939666	7.21386	6.6442	7.93281	7.88756	5.82119	0	0	19.9326	10	9	6	0	0	17	middle
1222	hsa-miR-5008-3p	CCTGTGCTCCCAGGGCCTCGC	up	1.11489	0.156906	0.942575	1.75279	1.95418	0	5.25838	0	0	0	5.86253	0	6	0	0	0	5	low
1223	rno-miR-1843b-5p_L+1R-2_1ss19AG	TATGGAGGTCTCTGTCTGGCTT	up	1.04363	0.0616069	0.942753	15.3551	16.025	11.1059	8.76396	26.1954	7.93477	29.5877	10.5526	14	10	27	6	33	9	middle
1224	hsa-miR-151a-5p	TCGAGGAGCTCACAGTCTAGT	up	1.0052	0.0074804	0.943944	36650.7	36841.2	36072.9	36608.1	37271.2	38380.5	39982.9	32160.3	45473	41771.2	38416	29022	44594.2	27428.7	high
1225	hsa-miR-378d_R-2	ACTGGACTTGGAGTCAGA	up	1.01628	0.0233002	0.945037	84.1359	85.5058	64.8904	91.7586	95.7586	115.715	77.7797	63.0222	81.8	104.7	98.7	87.5	86.75	53.75	middle
1226	hsa-miR-548u_R-1	CAAAGACTGCAATTACTTTTGC	up	1.10896	0.149211	0.945368	1.617	1.79319	0	0	4.85099	0	5.37957	0	0	0	5	0	6	0	low
1227	bta-miR-2478_L-2_1ss20AT	ATCCCACTTCTGACACCT	down	0.94837	-0.0764786	0.947433	2.8105	2.66539	3.17312	5.25838	0	3.30615	0	4.69002	4	6	0	2.5	0	4	low
1228	mmu-miR-101c_R+2	ACAGTACTGTGATAACTGATT	down	0.924136	-0.113823	0.958256	2.9106	2.68979	0	0	8.73179	0	8.06936	0	0	0	9	0	9	0	low
1229	pal-miR-9993a-3p_L+1_2	CATCTCGGTGGGACCTCCA	up	1.07784	0.108145	0.96033	1.02246	1.10205	0	3.06739	0	3.30615	0	0	0	3.5	0	2.5	0	0	low
1230	pal-miR-9993a-3p_L+1_1	AATCTCGGTGGGACCTCCA	up	1.07784	0.108145	0.96033	1.02246	1.10205	0	3.06739	0	3.30615	0	0	0	3.5	0	2.5	0	0	low
1231	hsa-miR-424-5p	CAGCAGCAATTCATGTTTTGAA	up	1.01012	0.014521	0.963202	3150.72	3182.59	2931.97	3268.08	3252.11	2701.79	2458.46	4387.52	3696	3729	3352	2043	2742	3742	middle
1232	dno-miR-296-3p_R-3	AGGGTTGGGTGGAGGCTT	up	1.01265	0.018137	0.963821	15.9196	16.121	15.8656	19.2807	12.6126	9.25723	21.5183	17.5876	20	22	13	7	24	15	middle
1233	hsa-miR-4746-5p	CCGGTCCCAGGAGAACCTGCAGA	down	0.975699	-0.0354923	0.969418	12.5498	12.2448	18.2455	0	19.404	19.8369	9.86255	7.03504	23	0	20	15	11	6	middle
1234	pal-miR-9995-3p_L+1_1	CATCTCGGTGGAACCTCCA	up	1.05616	0.0788219	0.971058	1.1319	1.19546	0	0	3.3957	0	3.58638	0	0	0	3.5	0	4	0	low
1235	pal-miR-9995-3p_L+1_2	GATCTCGGTGGAACCTCCA	up	1.05616	0.0788219	0.971058	1.1319	1.19546	0	0	3.3957	0	3.58638	0	0	0	3.5	0	4	0	low
1236	hsa-miR-15a-5p	TAGCAGCACATAATGGTTTGTG	up	1.00772	0.0111016	0.971176	1483.39	1494.85	1499.3	1536.32	1414.55	1210.05	1220.27	2054.23	1890	1753	1458	915	1361	1752	middle
1237	hsa-miR-141-3p_R+1	TAACACTGTCTGGTAAAGATGGC	down	0.997017	-0.00430956	0.984619	10.0627	10.0327	12.6925	8.76396	8.73179	10.5797	8.96596	10.5526	16	10	9	8	10	9	middle
1238	hsa-miR-3184-5p_R-1	TGAGGGGCCTCAGACCGAGCTTT	up	1.02305	0.0328746	0.987918	1.46066	1.49433	0	4.38198	0	0	4.48298	0	0	5	0	0	5	0	low
1239	hsa-miR-3913-5p	TTTGGGACTGATCTTGATGTCT	up	1.02305	0.0328746	0.987918	0.876396	0.896596	0	2.62919	0	0	2.68979	0	0	3	0	0	3	0	low
1240	hsa-miR-4470_R+1	TGGCAAACGTGGAAGCCGAGAG	up	1.02305	0.0328746	0.987918	1.46066	1.49433	0	4.38198	0	0	4.48298	0	0	5	0	0	5	0	low
1241	hsa-mir-4525-p3_1ss24GT	ATCAGCGTGCACTTCCCCACCCTT	up	1.02305	0.0328746	0.987918	1.46066	1.49433	0	4.38198	0	0	4.48298	0	0	5	0	0	5	0	low
1242	PC-3p-49894_16	TTTGTACTCTGGCCGCTGCTGA	up	1.02305	0.0328746	0.987918	2.33706	2.39092	0	7.01117	0	0	7.17276	0	0	8	0	0	8	0	low
1243	hsa-miR-627-5p	GTGAGTCTCTAAGAAAAGAGGA	down	0.985364	-0.0212714	0.992181	2.37984	2.34501	7.13953	0	0	0	0	7.03504	9	0	0	0	0	6	low
1244	hsa-miR-1273c	GGCGACAAAACGAGACCCTGTC	down	0.995865	-0.0059786	0.995219	11.5206	11.473	19.0387	0	15.5232	7.93477	20.6217	5.86253	24	0	16	6	23	5	middle
1245	hsa-miR-6751-5p_L+2R-2	TCTTGGGGGTGAGGTTGGTGTCT	up	1.0071	0.0102084	0.996248	1.9404	1.95418	0	0	5.82119	0	0	5.86253	0	0	6	0	0	5	low
