# Supplementary material for: An Injectable Epigenetic Autophagic Modulatory Hydrogel for Boosting Umbilical Cord Blood NK Cell Therapy Prevents Postsurgical Relapse of Triple‐Negative Breast Cancer
Source: Adv Sci (Weinh). 2022 Jun 16;9(23):2201271. doi: 10.1002/advs.202201271 (PMC9376812; doi:10.1002/advs.202201271)
Supplement: Supplementary file 3 — Supplemental Table 2 [file ADVS-9-2201271-s002.xlsx]

## Sheet: miRWalk_miRNA_Targets_MICA
mirnaid	refseqid	genesymbol	duplex	start	end	bindingp	energy	seed	accessibility	au	phylopstem	phylopflank	me	number_of_pairings	binding_region_length	longest_consecutive_pairings	position	validated	TargetScan	miRDB
hsa-let-7a-2-3p	NM_001289152	MICA	((((((((((((((((......&.)))))).))..)))))))).	101	130	1	-21	1	0.000149053	0.485	-0.444199	-0.379886	-3.93757	16	21	8	5UTR		0	0
hsa-let-7b-5p	NM_001289152	MICA	.((((((((.(((((((((((.&)))))))))))...)))...))))).	1090	1116	0.846154	-22.8	1	0.000415361	0.426	-0.439171	-0.151392	-5.03583	19	26	11	3UTR		0	0
hsa-let-7d-5p	NM_001289152	MICA	..(((((((..((((((((((.&)))))))).))..))))))).	546	567	0.923077	-23.2	1	0.00190825	0.485	0.0942111	-0.331663	-9.02428	17	21	8	CDS		0	0
hsa-let-7e-5p	NM_001289152	MICA	(.((((((((.(((.(......&).))).)))))))).).	763	780	1	-17.7	1	2.69e-05	0.368	0.254186	0.235838	-8.66147	13	17	8	CDS		0	0
hsa-let-7e-3p	NM_001289152	MICA	.....((((((((.(((.....&.))))))))))).	1260	1291	0.923077	-17.6	1	0.00113783	0.676	0.340047	-0.00165674	-14.5224	11	13	11	3UTR		0	0
hsa-let-7f-2-3p	NM_001289152	MICA	.......(((((((((((((..&.))))))))))))).	196	222	0.884615	-18.8	0	2.1e-05	0.456	-0.260939	-0.416371	-17.1102	13	15	13	5UTR		0	0
hsa-miR-15a-3p	NM_001289152	MICA	..((((((...(((.(((((((&))))))))))....)))))).	143	164	1	-19.4	1	0.019879	0.471	-0.566342	-0.357311	-10.8161	16	21	10	5UTR		0	0
hsa-miR-17-5p	NM_001289152	MICA	.(((((((((...((.(((((((&))))))).)).....))))))))).	1191	1216	0.846154	-21.6	1	0.123158	0.515	-0.285984	-0.208503	-11.4871	18	25	9	3UTR		0	1
hsa-miR-17-3p	NM_001289152	MICA	.(((((((((((((.(((((..&)))))))))............)))).......))))).	643	681	0.820513	-18.5	1	0.00154546	0.441	-0.199091	0.273863	-4.52877	18	38	9	CDS		0	0
hsa-miR-18a-3p	NM_001289152	MICA	.((((((....((.(((..((((&)))))))))..)))))).	206	224	0.923077	-19.8	1	0.0031483	0.456	1.12328	-0.315483	-12.0875	15	18	9	5UTR		0	0
hsa-miR-19a-5p	NM_001289152	MICA	......(((((((((((((((.&))))............))))))))))).	1300	1328	0.846154	-19.1	0	1.95e-08	0.63	0	0	-15.5666	15	28	11	3UTR		0	0
hsa-miR-19a-5p	NM_001289152	MICA	((((((((((.(((((......&))))))))))))))).	669	685	0.923077	-16.1	1	0.000481357	0.456	0.813229	-0.0533956	-6.76235	15	16	15	CDS		0	0
hsa-miR-19b-1-5p	NM_001289152	MICA	((.(((((((((((((.......&)))))))))))))..)).	1036	1054	0.923077	-18.4	1	4.88e-06	0.382	-0.220353	-0.476903	-5.49511	15	18	13	3UTR		0	0
hsa-miR-19b-2-5p	NM_001289152	MICA	((.(((((((((((((......&)))))))))))))..)).	1036	1054	0.923077	-18.4	1	4.88e-06	0.382	-0.220353	-0.476903	-5.49511	15	18	13	3UTR		0	0
hsa-miR-20a-5p	NM_001289152	MICA	.(((((((((...((.(((((((&))))))).)).....))))))))).	1191	1216	0.846154	-21.5	1	0.123158	0.515	-0.285984	-0.208503	-11.4871	18	25	9	3UTR		0	1
hsa-miR-23a-5p	NM_001289152	MICA	((.(((((.((((((((((...&))))))))))))))).)).	690	709	0.961538	-23.2	1	0.0314914	0.471	1.40896	-0.0933269	-6.5515	17	19	15	CDS		0	0
hsa-miR-24-1-5p	NM_001289152	MICA	.(((((..(((((((((((((.&))))))))))))).))))).	1114	1134	1	-27.8	1	0.000936676	0.426	0.0129628	-0.35008	-7.65065	18	20	13	3UTR		0	0
hsa-miR-24-3p	NM_001289152	MICA	((((.(((.(((((((.(((((&))))).))))))))))..)))).	943	966	0.923077	-25.9	1	0.00076285	0.632	-0.866674	-0.743025	-9.113	19	23	10	CDS		0	0
hsa-miR-24-2-5p	NM_001289152	MICA	(((((((((..(((........&)))...))))))))).	207	223	0.923077	-17.9	1	0.00190043	0.441	0.158817	-0.403998	-8.97335	12	16	9	5UTR		0	0
hsa-miR-25-5p	NM_001289152	MICA	.((((((((((.((((..(((&)))..))))...)))))))))).	69	92	0.923077	-21.1	1	0.00358178	0.471	-0.13456	-0.435196	-7.14013	17	23	10	5UTR		0	0
hsa-miR-25-5p	NM_001289152	MICA	(((((((((((.(((((....&))))).))))))).).))).	1224	1244	0.846154	-20.9	1	0.00287317	0.603	0.157677	-0.100041	-7.28438	16	20	7	3UTR		0	0
hsa-miR-25-3p	NM_001289152	MICA	.....((((((((((((.(((.&))))))))))))))).	1064	1080	0.923077	-20.4	1	0.000103681	0.412	-0.565405	-0.194511	-13.6656	15	16	15	3UTR		0	0
hsa-miR-26a-5p	NM_001289152	MICA	........((((((((((((((&)))))....))))))))).	1039	1058	0.846154	-20	0	1.56e-05	0.382	-0.0108287	-0.433956	-19.4239	14	19	9	3UTR	MIRT678104	0	0
hsa-miR-26a-1-3p	NM_001289152	MICA	..((((((((((((((((..(.&)..))))))))))..)))))).	1070	1092	0.923077	-18.7	1	0.000662057	0.441	-0.335042	-0.105965	-4.957	17	22	10	3UTR		0	0
hsa-miR-26b-3p	NM_001289152	MICA	.(((((((((...(((..(((&)))..))).....))))))))).	594	617	0.846154	-18.6	1	0.00359485	0.412	0.260338	-0.364446	-11.254	15	23	9	CDS		0	0
hsa-miR-27a-5p	NM_001289152	MICA	((((...((.((((((((((..&))))))))))))..)))).	1201	1220	1	-21.5	1	0.0508638	0.529	-0.329923	-0.16819	-12.7438	16	19	12	3UTR		0	0
hsa-miR-31-5p	NM_001289152	MICA	(((((...(((..(((((((.&)))))))..)))...))))).	546	567	0.923077	-25.2	1	0.00190825	0.485	0.0645453	-0.288833	-14.3318	15	21	7	CDS	MIRT449247	0	0
hsa-miR-92a-1-5p	NM_001289152	MICA	((((((((((((((((....((.&))....)))))..))))))))))).	1090	1115	0.884615	-19.2	1	0.000632322	0.412	-0.0321588	-0.242577	-3.93757	18	25	11	3UTR		0	0
hsa-miR-92a-3p	NM_001289152	MICA	.....(((((((((((((((((&)))))))..................)))))))))).	1044	1080	0.846154	-25.5	1	0.000103681	0.412	-0.298659	-0.233602	-13.6656	17	36	10	3UTR		0	0
hsa-miR-93-5p	NM_001289152	MICA	.....((((((((.(((((((((&))))))))).))))...)))).	560	582	0.846154	-24.9	1	2.4e-06	0.441	-0.441857	-0.409232	-14.5224	17	22	9	CDS		0	1
hsa-miR-96-5p	NM_001289152	MICA	...(((((((((((.(((((...&.))))).))))))))))).	873	912	0.923077	-20.9	1	0.000691872	0.471	-0.541502	-0.230389	-7.24999	16	19	11	CDS		0	0
hsa-miR-99a-3p	NM_001289152	MICA	...((((((((((.((((.((.&.)).)))).))).))))))).	186	222	0.974359	-21	1	2.1e-05	0.456	-0.390327	-0.438261	-7.37138	16	21	7	5UTR		0	0
hsa-miR-101-5p	NM_001289152	MICA	.((.((((.(.((.((((((((&)))))))).)).))))).)).	718	739	0.815385	-17	1	0.000153489	0.441	1.04202	0.0297055	-11.5634	17	21	8	CDS		0	0
hsa-miR-101-3p	NM_001289152	MICA	.((((((((((((........&)))))))))))).	97	110	1	-18.3	1	2.03e-05	0.456	-0.97052	-0.252925	-5.61866	12	13	12	5UTR		0	0
hsa-miR-29b-2-5p	NM_001289152	MICA	.((((......((((((((...&.))))))))......)))).	800	825	0.923077	-19.6	1	0.000296438	0.412	0.416069	0.148421	-14.6753	12	20	8	CDS		0	0
hsa-miR-29b-2-5p	NM_001289152	MICA	((((((((((.(((((((((((&))))))))).........)))))))..............................))))).	738	799	0.846154	-17	1	0.0116628	0.382	-0.330759	0.554212	-6.76235	21	61	9	CDS		0	0
hsa-miR-103a-3p	NM_001289152	MICA	....(((((((.((((((((((.&))))))))))......))))))).	596	620	0.923077	-21.7	1	0.0103023	0.426	-0.257425	-0.252563	-12.8934	17	24	10	CDS		0	0
hsa-miR-103a-3p	NM_001289152	MICA	(.(((((((((((((((......&.))))))))..........))))))).).	878	909	0.846154	-21.4	1	4.57e-05	0.456	-0.671796	-0.264925	-5.10125	16	29	8	CDS		0	0
hsa-miR-105-5p	NM_001289152	MICA	..(((((((..((((((((((.(&).))).))))).))..))))))).	378	402	0.884615	-18.8	1	0.000739894	0.471	-0.424937	0.0633221	-9.02428	18	24	7	CDS		0	0
hsa-miR-106a-5p	NM_001289152	MICA	.(((((((((...((.(((((((&))))))).)).....))))))))).	1191	1216	0.846154	-21.7	1	0.123158	0.515	-0.285984	-0.208503	-11.4871	18	25	9	3UTR		0	1
hsa-miR-107	NM_001289152	MICA	....(((((((.(((((((((..&)))))))))......))))))).	597	620	0.846154	-18.8	1	0.0103023	0.426	-0.670283	-0.246852	-12.8934	16	23	9	CDS		0	0
hsa-miR-196a-5p	NM_001289152	MICA	(((((((((((((((.......&.))))).)))))))))).	545	568	1	-18.4	1	2.09e-05	0.471	-0.0632639	-0.308821	-4.17062	15	18	10	CDS		0	0
hsa-miR-197-5p	NM_001289152	MICA	((((.(((..(((((.(((((((&))))))).)))).)..))))))).	1216	1240	0.923077	-23.2	1	7.04e-05	0.574	-0.00138247	-0.118278	-10.5886	19	24	7	3UTR		0	0
hsa-miR-198	NM_001289152	MICA	..(((((((((...(((((...&))))).))))))))).	882	898	0.923077	-21.7	1	4.01e-05	0.426	-0.360977	-0.340471	-10.4498	14	16	9	CDS		0	0
hsa-miR-199a-3p	NM_001289152	MICA	.((((((((.(((((.((((..&)))).)).))).)))))))).	942	963	0.846154	-19.1	1	0.000248466	0.618	-0.360976	-0.706331	-5.26888	17	21	8	CDS		0	0
hsa-miR-208a-5p	NM_001289152	MICA	((((((((((((((((((....&)))))))))............................))))))))).	797	844	0.846154	-22.9	1	0.00208567	0.426	0.0406851	-0.154843	-3.93757	18	47	9	CDS		0	0
hsa-miR-208a-5p	NM_001289152	MICA	(((((((.(((((..((.....&))...))))).))))))).	1018	1037	0.923077	-20	1	0.000421926	0.456	0.0628401	-0.454923	-7.8435	14	19	7	3UTR		0	0
hsa-miR-30c-2-3p	NM_001289152	MICA	(((((((((((((((...((((&.))))....)))))))))....................)))))).	63	115	0.846154	-19.4	1	1.09e-05	0.471	-0.461899	-0.44344	-4.17062	19	45	9	5UTR		0	0
hsa-miR-30d-3p	NM_001289152	MICA	(((.((((((((((((((((((&)))))))..............)))))....)))).)).))).	640	682	0.846154	-16.9	1	0.000624925	0.441	-0.489317	0.204591	-6.9696	21	42	7	CDS		0	0
hsa-miR-147a	NM_001289152	MICA	(((.(((((((((((.....&)))))))))))))).	394	409	0.846154	-16.9	1	0.0364078	0.471	-1.01331	0.0252512	-7.20265	14	15	14	CDS		0	0
hsa-miR-10b-3p	NM_001289152	MICA	((((((((.(((((((((.(..&.).))))))))))))))))).	77	126	0.923077	-22.2	1	7.7e-05	0.485	0.284469	-0.412694	-4.99396	18	21	17	5UTR		0	0
hsa-miR-34a-5p	NM_001289152	MICA	(((((.((((((((((((.(((&.))).))))))))))).).)).))).	1044	1084	1	-23.7	1	0.000490106	0.412	-0.158333	-0.284492	-5.83853	20	26	11	3UTR		0	0
hsa-miR-34a-3p	NM_001289152	MICA	...((((((((......(((((&)))))..)))))))).	131	147	0.923077	-17.8	1	5.03e-05	0.441	-1.56706	-0.261881	-12.9758	13	16	8	5UTR	MIRT617758	0	0
hsa-miR-182-3p	NM_001289152	MICA	.(((((((((.(((((.....&)))))..))))))))).	577	594	0.923077	-18.2	1	0.00713985	0.412	0.226498	-0.220697	-6.6181	14	17	9	CDS		0	0
hsa-miR-187-3p	NM_001289152	MICA	..((((((((((((((((((..&)))))))............))))))))))).	1285	1316	0.923077	-22.4	1	0.000169371	0.603	-0.0202137	-0.114787	-4.957	18	31	11	3UTR		0	0
hsa-miR-199b-3p	NM_001289152	MICA	.((((((((.(((((.((((..&)))).)).))).)))))))).	942	963	0.846154	-19.1	1	0.000248466	0.618	-0.360976	-0.706331	-5.26888	17	21	8	CDS		0	0
hsa-miR-210-5p	NM_001289152	MICA	.((((((((((((.(((((...&)))))..))).).))).))))).	46	69	0.846154	-23.4	1	4.05e-07	0.471	0.269418	-0.428714	-4.65016	17	23	5	5UTR		0	0
hsa-miR-210-5p	NM_001289152	MICA	..(((((((((((.(..(.(((&))))..).))))))))..........))).	207	237	0.846154	-21.4	1	5.5e-06	0.441	-0.707749	-0.479188	-6.04689	16	30	8	5UTR		0	0
hsa-miR-210-3p	NM_001289152	MICA	..((((.((((((((((((((.&))))).....)))).......................))))).)))).	1165	1213	0.846154	-21.7	1	0.000599984	0.471	-0.300305	-0.072205	-6.50069	18	48	5	3UTR		0	0
hsa-miR-211-3p	NM_001289152	MICA	((((((((((((..(((((..&)))))....)))))))))............))).	94	128	1	-22.9	1	4.26e-05	0.485	0.0180099	-0.22583	-6.08354	17	34	9	5UTR		0	0
hsa-miR-211-3p	NM_001289152	MICA	(((((((((((....((((((&))))))..................)))).........))))))).	1151	1196	0.846154	-23.2	1	0.000308631	0.471	-0.245457	-0.129796	-10.1658	17	45	7	3UTR		0	0
hsa-miR-212-3p	NM_001289152	MICA	...((((((((((........&.)))))))))).	428	446	1	-18.8	1	2.76e-05	0.412	-0.493465	-0.472525	-8.33988	10	12	10	CDS		0	0
hsa-miR-181a-3p	NM_001289152	MICA	((((((((((.((((((((((.&.))))))))))))))...................)))))).	117	163	0.884615	-21.3	1	0.0137496	0.471	0.270092	-0.449722	-6.76235	20	41	14	5UTR		0	0
hsa-miR-219a-1-3p	NM_001289152	MICA	((((((((((((((.((((((.&.)))))))))......................))).)))))))).	1068	1129	0.846154	-22.2	1	0.0046086	0.412	-0.238712	-0.166541	-4.67302	20	45	9	3UTR		0	0
hsa-miR-224-3p	NM_001289152	MICA	.....((((((((((((......&.)))).)))))))).	1130	1157	0.846154	-22.2	1	3.69e-05	0.412	-0.161286	-0.306887	-13.6656	12	15	8	3UTR		0	0
hsa-miR-200b-5p	NM_001289152	MICA	(((((((..(((((((((((((&.)).)))))))))))))))))).	77	119	0.923077	-24.9	1	5.56e-05	0.471	-0.22076	-0.427014	-7.3076	20	23	18	5UTR		0	0
hsa-miR-200b-3p	NM_001289152	MICA	.....(((((((((........&.))))))))).	1161	1177	0.846154	-17.7	1	1.43e-05	0.412	-0.405431	-0.135555	-14.6341	9	11	9	3UTR		0	0
hsa-let-7g-3p	NM_001289152	MICA	..((((((((((((((.....&)))))))).............................)))))).	8	52	0.846154	-20.4	1	2.81e-05	0.412	0	0	-4.957	14	44	8	5UTR		0	0
hsa-let-7i-3p	NM_001289152	MICA	((((.((.(((..((((((((.&)))))))).)))...........)).)))).	193	224	0.846154	-22.5	1	0.0031483	0.456	-1.04359	-0.482995	-15.0062	17	31	8	5UTR		0	0
hsa-miR-23b-5p	NM_001289152	MICA	.((((((((((..(((((....&.))))))))))))))).	361	393	1	-24.1	1	0.00123901	0.485	0.0775982	-0.1099	-8.42926	15	17	15	CDS		0	0
hsa-miR-23b-5p	NM_001289152	MICA	..((((((((((((((......&))))))..........)))))))).	551	576	0.846154	-20	1	8.49e-06	0.471	-0.085472	-0.198937	-4.957	14	25	8	CDS		0	0
hsa-miR-30b-3p	NM_001289152	MICA	((.(((((.((((((...((((&))))....))))))))))).)).	324	347	0.846154	-20.6	1	0.00129081	0.529	0.399933	-0.325001	-6.78455	17	23	11	CDS		0	0
hsa-miR-30b-3p	NM_001289152	MICA	(((((((((((((.(((((...&)))))))))))....................))))))).	358	397	0.820513	-19.5	1	0.000785966	0.471	-0.332644	-0.0204338	-4.79441	18	39	11	CDS		0	0
hsa-miR-124-5p	NM_001289152	MICA	.(.((((((((((((((((...&.)))))))...))).))))))).	1011	1044	0.846154	-21.8	1	5.62e-05	0.426	-0.470788	-0.546159	-5.35086	17	23	7	3UTR		0	0
hsa-miR-124-3p	NM_001289152	MICA	...(((((((.(((((((((..&))))))))).)).))))).	1310	1329	0.923077	-25.9	1	3.13e-07	0.644	0.132081	-0.0460151	-9.33931	16	19	9	3UTR		0	0
hsa-miR-124-3p	NM_001289152	MICA	....(((((((((((.((((..&))))...))))))))...))).	657	679	0.846154	-22.2	1	0.0145872	0.412	0.366735	0.0818644	-9.77961	15	22	8	CDS		0	0
hsa-miR-125b-5p	NM_001289152	MICA	..((((((((((((((((.((.&)).))).))))))))).........................)))).	342	388	0.923077	-21.8	1	0.022506	0.485	0.111681	-0.310724	-4.957	18	46	9	CDS		0	0
hsa-miR-125b-1-3p	NM_001289152	MICA	..(((...(((((((((..(((&))).)))))))))))).	378	395	1	-22.6	1	0.000999443	0.471	-0.687203	0.0947306	-10.7153	15	17	12	CDS		0	0
hsa-miR-128-1-5p	NM_001289152	MICA	.(((((.(..(((((((((....&)))))))))..).))))).	451	470	0.923077	-22.7	1	0.00355908	0.441	-0.230352	-0.296448	-7.63591	15	19	9	CDS		0	0
hsa-miR-130a-5p	NM_001289152	MICA	(((((((((.(.(((.((....&))))))))))))))).	820	836	0.923077	-17.1	1	0.00051252	0.397	0.0323437	0.27685	-8.75993	15	16	15	CDS		0	0
hsa-miR-135a-2-3p	NM_001289152	MICA	.((.(((((((.(((((.....&))))).))).)))).)).	327	345	1	-20.4	1	0.0030132	0.529	0.355517	-0.310724	-10.1722	14	18	5	CDS		0	0
hsa-miR-135a-2-3p	NM_001289152	MICA	.....(((((((((((......&.))))))))))).	683	700	1	-19.9	1	0.00974803	0.471	0.604447	-0.0728217	-13.6656	11	13	11	CDS		0	0
hsa-miR-137-5p	NM_001289152	MICA	...(((((((((((((.(.....&.).))).)))))))))).	1048	1094	1	-18.8	1	0.00476649	0.456	-0.0288065	-0.239251	-6.51454	14	18	10	3UTR		0	0
hsa-miR-138-5p	NM_001289152	MICA	.((((((((((((..(((((...&)))))..))))))))).))).	737	758	1	-23	1	0.000992129	0.397	0.0242263	0.519676	-5.38561	17	21	9	CDS		0	0
hsa-miR-143-5p	NM_001289152	MICA	((((.(((((((....(((.((&)).)))....))))))))))).	862	884	0.923077	-21.8	1	0.00551196	0.426	-0.730998	-0.153764	-11.1711	16	22	11	CDS		0	0
hsa-miR-145-5p	NM_001289152	MICA	((((.(((((((((((((((...&.))).)))))))))....)))...)))).	217	253	0.846154	-23.5	1	0.127697	0.471	-0.702854	-0.39448	-8.05661	19	29	9	5UTR		0	0
hsa-miR-191-3p	NM_001289152	MICA	(((((((..(((.((((((((.&)))))))))))))))))).	112	131	0.923077	-23.4	1	7.21e-05	0.471	-0.238268	-0.503097	-8.59673	18	19	18	5UTR		0	0
hsa-miR-191-3p	NM_001289152	MICA	(((((.(((((..((((((((.&))))))))...))).)).)........)))).	1069	1101	0.807692	-21.2	1	0.00334045	0.426	-0.399032	-0.178674	-10.4745	18	32	8	3UTR		0	0
hsa-miR-191-3p	NM_001289152	MICA	(((((((.(((((((((((...&.))))).......))))))))))))).	569	603	0.846154	-21.1	1	0.000181365	0.441	-0.221893	-0.311298	-6.25121	18	27	13	CDS		0	0
hsa-miR-125a-5p	NM_001289152	MICA	..(((((((((((....((((.((&)))))).....))))))).........................)))).	340	388	0.846154	-19.7	1	0.022506	0.485	0.160931	-0.158441	-6.78234	17	48	7	CDS		0	0
hsa-miR-125a-3p	NM_001289152	MICA	.((((((((.(((((((((((.&))))))).................)))).))).............))))).	388	439	0.846154	-23.2	1	0.00118077	0.441	-0.321602	-0.0299514	-5.03583	19	51	7	CDS		0	0
hsa-miR-126-3p	NM_001289152	MICA	..((((((((((..((((((..&.))))))...)))))))))).	58	107	1	-20.8	1	0.000683019	0.471	-0.126437	-0.431519	-7.10297	16	21	10	5UTR		0	0
hsa-miR-127-5p	NM_001289152	MICA	((((((((((((((((.(....&.).)))))))))............))))))).	868	916	0.820513	-25.9	1	0.000169388	0.471	-0.684746	-0.304857	-3.93757	17	32	9	CDS		0	0
hsa-miR-127-3p	NM_001289152	MICA	..(((((((((((((((((((.&))))...))))))))).......................)))))).	1090	1136	1	-26.1	1	0.000849366	0.441	-0.128996	-0.321764	-4.957	19	46	9	3UTR		0	0
hsa-miR-127-3p	NM_001289152	MICA	.(((((((((((.((..((((.&))))..)).))))))))))).	104	125	0.846154	-23.6	1	0.000214602	0.485	-0.158181	-0.483199	-5.3155	17	21	11	5UTR		0	0
hsa-miR-134-5p	NM_001289152	MICA	.(((((..(((.((((..((((&))))..)))).)))))))).	619	639	0.846154	-22.1	1	0.000117346	0.382	0.0707163	-0.00217445	-10.9974	16	20	8	CDS		0	0
hsa-miR-134-5p	NM_001289152	MICA	.(((((((((((((((((((..&))))))..)))))))....)))).)).	1111	1138	0.846154	-22.1	1	0.000442223	0.441	-0.0121409	-0.362078	-3.79332	19	27	7	3UTR		0	0
hsa-miR-134-5p	NM_001289152	MICA	.(.((((((...((((((((((&))))))).)))...)))))).).	1214	1237	0.923077	-20.8	1	1.79e-05	0.574	0.178619	-0.114438	-12.7649	17	23	7	3UTR		0	0
hsa-miR-134-3p	NM_001289152	MICA	((((..((((((((((((.....&.))).)))))))))..)))).	759	817	1	-28.9	1	6.94e-05	0.412	-0.1883	0.392327	-9.95757	16	21	9	CDS		0	0
hsa-miR-138-1-3p	NM_001289152	MICA	..((((((((((..(((((((.&))))))).........................))).))))))).	107	151	0.846154	-17.5	1	0.0013649	0.456	-1.04791	-0.330213	-7.10297	17	44	7	5UTR		0	0
hsa-miR-149-5p	NM_001289152	MICA	((((..((((((((((...((((&.))))...)))))))))).)))).	209	265	0.923077	-23.8	1	0.00204557	0.471	0.534449	-0.34594	-9.95757	18	24	10	5UTR		0	0
hsa-miR-149-3p	NM_001289152	MICA	..((((((((((((((((((.&)))))).....)))))).)))))).	870	895	0.846154	-28.6	1	0.000140381	0.441	-0.652369	-0.289747	-4.957	18	25	6	CDS		0	0
hsa-miR-149-3p	NM_001289152	MICA	..(((.(((((((((((((.(&).))))).)))).))))))).	451	472	0.846154	-25.7	1	0.00633618	0.412	-0.364023	-0.233631	-6.85796	17	21	7	CDS		0	0
hsa-miR-150-3p	NM_001289152	MICA	..(((...((((((((((((..&))))))))).)))...))).	464	484	0.923077	-25.7	1	0.127722	0.471	-0.401508	-0.212692	-10.7153	15	20	9	CDS		0	0
hsa-miR-154-5p	NM_001289152	MICA	(((((((((((((((((((((.&)))))))))))..............)))..............................))))))).	654	720	0.846154	-21.2	1	0.0072242	0.471	0.183621	-0.077563	-3.93757	21	66	11	CDS		0	0
hsa-miR-185-5p	NM_001289152	MICA	.((((((.(((..(((((((.(&).)))))))))).)))))).	410	430	1	-20.7	1	0.00132961	0.471	0.29297	-0.309772	-10.7429	17	20	10	CDS		0	0
hsa-miR-185-3p	NM_001289152	MICA	((((((.(((((((((((....&.))))))))))))))))).	16	48	0.846154	-27.5	1	3.32e-05	0.426	-0.520221	-0.307217	-5.48126	17	19	17	5UTR		0	0
hsa-miR-188-3p	NM_001289152	MICA	...((((.((((((((((...&)))))))))))))).	1	16	1	-23	1	0.00013906	0.378	0	0	-8.82818	14	15	14	5UTR		0	0
hsa-miR-188-3p	NM_001289152	MICA	(((((((.(((.((((.....&)))).)))))))))).	750	766	0.846154	-23	1	1.25e-06	0.426	-0.52132	0.386931	-9.59801	14	16	10	CDS		0	0
hsa-miR-193a-5p	NM_001289152	MICA	.(((.(.((((((((...((((&))))..))))))))).))).	1034	1054	0.846154	-20	1	4.88e-06	0.382	-0.0486886	-0.461913	-9.6891	16	20	9	3UTR		0	0
hsa-miR-193a-3p	NM_001289152	MICA	..((.((((((...(((((...&))))).)))))))).	209	224	0.807692	-20	1	0.0031483	0.456	0.641048	-0.444924	-14.5688	13	15	8	5UTR		0	0
hsa-miR-195-5p	NM_001289152	MICA	((((((((((((((((.(((.&)))))))))))....)))))))).	932	956	0.846154	-22.2	1	7.02e-05	0.618	-1.0042	-0.664241	-3.93757	19	24	11	CDS		0	0
hsa-miR-320a-5p	NM_001289152	MICA	(.(((((((((.((((...(((&.)))...)))).)))))))))).	781	836	0.923077	-23.1	1	0.00051252	0.397	0.665492	-0.0296523	-8.44805	17	23	10	CDS		0	0
hsa-miR-320a-5p	NM_001289152	MICA	(((((((.(((..(((((((..&))))))).)))))))))).	312	331	1	-20.3	1	0.00402456	0.485	-0.446691	-0.398287	-10.8871	17	19	10	CDS		0	0
hsa-miR-320a-3p	NM_001289152	MICA	...(((((((((((.(((((..&)))))...)))..)))))))).	1048	1070	0.846154	-20.7	1	4.48e-05	0.397	-0.486156	-0.283814	-7.24999	16	22	8	3UTR		0	0
hsa-miR-320a-3p	NM_001289152	MICA	..(((((((((.(((((((.((&)).)))))))...))).)))))).	1212	1236	0.846154	-20	1	2.05e-05	0.559	0.123123	-0.127876	-8.3038	18	24	7	3UTR		0	0
hsa-miR-200c-5p	NM_001289152	MICA	((((((((((((((((((....&))))))..)))).)).)))))).	708	731	0.846154	-17.4	1	2.95e-07	0.456	0.427844	0.160293	-3.93757	18	23	6	CDS		0	0
hsa-miR-128-2-5p	NM_001289152	MICA	((((((......(((((......&.))))))))))).	574	624	0.846154	-17.5	1	0.0244067	0.382	-0.0188487	-0.197494	-16.2654	11	13	11	CDS		0	0
hsa-miR-194-3p	NM_001289152	MICA	.((((((((((((((..(((((&)))))..))))..........................)))))))))).	1101	1149	0.846154	-26.2	1	2.47e-05	0.382	-0.047729	-0.376955	-4.02637	19	48	10	3UTR		0	0
hsa-miR-194-3p	NM_001289152	MICA	...((((((((.((..(((((.&)))))..)))))))))).	64	82	1	-23.7	1	0.000726691	0.456	-0.455117	-0.354227	-10.8298	15	18	10	5UTR		0	0
hsa-miR-106b-3p	NM_001289152	MICA	((.((((((((((..(((..((&.))..))).))))).))))).)).	719	765	0.846154	-21.9	1	1.57e-06	0.426	0.164904	0.111727	-7.0874	17	24	5	CDS		0	0
hsa-miR-29c-5p	NM_001289152	MICA	...((.(((.(((((((((((.&)))))))))))...................))).)).	378	415	0.884615	-19.9	1	0.000110167	0.456	-0.501078	0.114718	-9.65801	16	37	11	CDS		0	0
hsa-miR-30c-1-3p	NM_001289152	MICA	.((((((((((..(((..((((&.)))))))...)))))))))).	385	432	1	-22.9	1	0.00748011	0.471	-0.39448	-0.0651672	-8.42926	17	22	10	CDS		0	0
hsa-miR-200a-5p	NM_001289152	MICA	(((((((..(((((((((((((&.)).)))))))))))))))))).	76	119	0.923077	-24.9	1	5.56e-05	0.471	-0.333898	-0.395966	-7.3076	20	23	18	5UTR		0	0
hsa-miR-302a-3p	NM_001289152	MICA	..(((((((((((((...(((((&)))))....)))))))................)))))).	841	880	0.846154	-22.1	1	0.000888434	0.426	-0.131732	-0.371769	-5.19005	18	39	7	CDS	MIRT449258	0	1
hsa-miR-101-2-5p	NM_001289152	MICA	..((((.((((((((.......&)))))))).)))).	518	532	0.846154	-16.8	1	0.0422062	0.544	-0.938894	-0.495368	-6.73374	12	14	8	CDS		0	0
hsa-miR-299-5p	NM_001289152	MICA	(((.(((((((((((.......&.))))))).))))))).	1036	1084	0.846154	-19.6	1	0.000490106	0.412	-0.111078	-0.468269	-7.20265	14	17	7	3UTR		0	0
hsa-miR-299-5p	NM_001289152	MICA	((((((..(((((((.......&)))))).)..)))))).	246	263	1	-16.7	1	0.00322862	0.485	0.222269	-0.819922	-8.02794	13	17	6	5UTR		0	0
hsa-miR-301a-5p	NM_001289152	MICA	(((((((((((.(((((((...&)).))))))))))).))))).	1014	1035	0.923077	-19.6	1	0.000235667	0.471	0.0413599	-0.445675	-7.28438	18	21	11	3UTR		0	0
hsa-miR-301a-3p	NM_001289152	MICA	(((((((((((((..........&))))))))).)))).	941	956	0.846154	-16	1	7.02e-05	0.618	-1.18119	-0.728995	-5.76291	13	15	9	CDS		0	0
hsa-miR-296-5p	NM_001289152	MICA	(((((..(((((((...((((&)))))))))))..))))).	755	774	0.846154	-22.5	1	2.75e-06	0.412	-0.31164	0.409595	-8.35072	16	19	11	CDS		0	0
hsa-miR-296-3p	NM_001289152	MICA	((((((.((((.((((((....&.))).)))))))...)))))).	825	894	0.815385	-24.4	1	0.000149806	0.441	-0.0156221	0.326494	-8.82806	16	22	7	CDS		0	0
hsa-miR-130b-5p	NM_001289152	MICA	.(((((.(((((.((((((..&)))))))))))...))))).	56	76	0.846154	-19.6	1	3.76e-08	0.456	0.808332	-0.46523	-6.62614	16	20	11	5UTR		0	0
hsa-miR-363-5p	NM_001289152	MICA	(((((((.((((.(((......&.))).))))...))))))).	616	642	0.846154	-19.4	1	7.57e-05	0.382	0.218725	-0.0846082	-7.54034	14	20	7	CDS		0	0
hsa-miR-363-3p	NM_001289152	MICA	.(((((((((.((((((((...&.))))))))))))))))).	103	131	0.923077	-24.8	1	7.21e-05	0.471	-0.235126	-0.478351	-6.6181	17	19	17	5UTR		0	0
hsa-miR-365a-5p	NM_001289152	MICA	.((((((....((((((..(((.&))).)))))))))))).	453	470	0.884615	-21.4	1	0.00355908	0.441	-0.0822991	-0.250763	-11.2306	15	17	12	CDS		0	0
hsa-miR-365a-5p	NM_001289152	MICA	.((((((((((.((((((.(((.&)))..)))))).))))............................)))))).	555	606	0.846154	-21.5	1	8.15e-05	0.456	-0.30271	-0.418707	-7.14013	19	51	6	CDS		0	0
hsa-miR-365b-5p	NM_001289152	MICA	.((((((....((((((.((((&)))))))))))))))).	453	470	1	-23.8	1	0.00355908	0.441	-0.0822991	-0.250763	-11.2306	16	17	16	CDS		0	0
hsa-miR-302c-3p	NM_001289152	MICA	..(((((((((((((..((((((&)))).))..)))))))................)))))).	841	880	0.846154	-19.4	1	0.000888434	0.426	-0.131732	-0.371769	-5.19005	19	39	7	CDS	MIRT054070	0	1
hsa-miR-367-3p	NM_001289152	MICA	..((((((((((((((((((((&.)))))))))))))))..))))).	1264	1294	0.846154	-17.4	1	0.00183034	0.662	0.0267895	0.0158912	-4.957	20	24	15	3UTR		0	0
hsa-miR-376c-5p	NM_001289152	MICA	(((((((((((((((..((((&))))..)))))))))))).))).	754	777	0.846154	-24.6	1	3.7e-07	0.397	-0.161319	0.382614	-4.17062	19	23	12	CDS		0	0
hsa-miR-370-5p	NM_001289152	MICA	((((((((((((((((((((..&.)))))))))))..........))))).)))).	998	1046	0.884615	-27.1	1	0.00123712	0.412	-0.260712	-0.551566	-3.93757	20	33	11	CDS		0	0
hsa-miR-370-3p	NM_001289152	MICA	((((((((((((((..((((((&))))))..)).............................)))))))).....................)))).	258	331	0.846154	-23.9	1	0.00402456	0.485	-0.819922	-0.180331	-4.90607	20	73	8	5UTR		0	0
hsa-miR-371a-5p	NM_001289152	MICA	.(((...(((((((((((((&))))))))).................)))).))).	614	649	0.923077	-22.9	1	4.22e-05	0.382	0.0371295	-0.0956234	-11.357	16	35	9	CDS		0	0
hsa-miR-371a-5p	NM_001289152	MICA	......((((((((((((((&)))))..............))))))))).	56	85	0.846154	-20.7	0	0.00302681	0.456	0.0428218	-0.49433	-15.5666	14	29	9	5UTR		0	0
hsa-miR-372-5p	NM_001289152	MICA	(((((...(((((((........&)))))))))))).	1139	1152	0.846154	-20.6	1	1.12e-05	0.397	-0.138503	-0.236818	-9.9289	12	13	12	3UTR		0	0
hsa-miR-373-5p	NM_001289152	MICA	(((((..(((((((((((((((&)))))).))))))))).....))))).	33	60	0.846154	-26	1	4.02e-05	0.441	-0.816334	-0.274602	-7.38222	20	27	9	5UTR		0	0
hsa-miR-377-5p	NM_001289152	MICA	..(((.(((((((((((.....&)))))))))))))).	1143	1158	1	-23	1	9.46e-05	0.412	-0.296066	-0.170589	-6.85796	14	15	14	3UTR		0	0
hsa-miR-377-5p	NM_001289152	MICA	.((.((((((((((((((((((&)))).)))))...............))))))))).)).	629	667	0.846154	-22.8	1	0.00673018	0.426	-0.510799	0.14249	-6.82535	20	38	9	CDS		0	0
hsa-miR-378a-5p	NM_001289152	MICA	.(((((((.(((((((..((((&.)))).))))))).))))))).	681	729	0.846154	-29	1	3.02e-06	0.471	1.00811	-0.110595	-4.84971	18	22	7	CDS		0	0
hsa-miR-381-5p	NM_001289152	MICA	.(((((.((((((((((((...&))))))))))...)).))))).	1017	1039	0.846154	-22.6	1	0.00103138	0.456	-0.461345	-0.43176	-5.33701	17	22	10	3UTR		0	0
hsa-miR-381-5p	NM_001289152	MICA	(((((((..((((((((((((.&)))))))..))))).))))))).	122	145	0.846154	-21	1	7.35e-05	0.456	-0.53915	-0.283246	-7.3076	19	23	7	5UTR		0	0
hsa-miR-381-5p	NM_001289152	MICA	...((.(((((((((((.....&))))))))))).)).	652	667	0.846154	-20.5	1	0.00673018	0.426	-0.612144	0.141265	-8.4155	13	15	11	CDS		0	0
hsa-miR-382-5p	NM_001289152	MICA	(((((((((((((((.((....&)).))))))))))......))))).	483	508	0.846154	-16.7	1	0.000145058	0.515	-0.0768602	-0.532487	-4.17062	17	25	10	CDS		0	0
hsa-miR-383-3p	NM_001289152	MICA	.((((..((((((((.(((&.)))...)))))))))))).	1145	1180	0.923077	-20.3	1	1.91e-07	0.441	-0.394233	-0.195065	-7.47102	15	20	12	3UTR	MIRT661761	0	0
hsa-miR-340-3p	NM_001289152	MICA	((((((((((............&)))))))))).	110	121	1	-15.3	1	0.000101024	0.485	-0.134559	-0.485605	-13.2236	10	11	10	5UTR		0	0
hsa-miR-330-5p	NM_001289152	MICA	((((((..(((((((((((...&))))))))))).)))))).	239	258	0.846154	-24	1	0.0857469	0.485	-0.459546	-0.757105	-7.7949	17	19	11	5UTR		0	0
hsa-miR-330-3p	NM_001289152	MICA	...((((((.((((((.(((((.&.))))).)...).)))))))))).	883	913	0.923077	-20.6	1	0.000767578	0.471	-0.438681	-0.38364	-7.75705	17	24	10	CDS		0	0
hsa-miR-328-3p	NM_001289152	MICA	((((..((((((((((......&))).))))))).)))).	247	264	0.876923	-23	1	0.00224549	0.471	-0.0649928	-0.817067	-9.95757	14	17	7	5UTR		0	0
hsa-miR-342-5p	NM_001289152	MICA	.((((((((.(((((......&))))).)))))))).	449	464	1	-18	1	0.000294559	0.426	-0.472525	-0.192705	-5.26888	13	15	8	CDS		0	0
hsa-miR-326	NM_001289152	MICA	.((((((((((((.......&)))))))))))).	1021	1034	0.923077	-22.2	1	0.000322467	0.471	-0.0202464	-0.443877	-5.61866	12	13	12	3UTR		0	0
hsa-miR-326	NM_001289152	MICA	.(((((((((((..((((..&))))...)))))))).))).	344	364	0.846154	-21.2	1	2.34e-05	0.471	0.710844	-0.30311	-5.9393	15	20	8	CDS		0	0
hsa-miR-331-5p	NM_001289152	MICA	((((((...((((((((((.((&)).))).))).)))))))))).	1138	1160	0.846154	-22.6	1	0.000104786	0.426	-0.178268	-0.193625	-8.85129	18	22	10	3UTR		0	0
hsa-miR-331-3p	NM_001289152	MICA	((((((((((((.........&.))))).))).)))).	626	661	0.923077	-23.5	1	5.75e-05	0.382	0.0460481	-0.0942285	-7.05204	12	16	5	CDS		0	0
hsa-miR-331-3p	NM_001289152	MICA	(((((((.(((((((((((..&)))))))))....)).)))...)))).	110	137	0.923077	-22.1	1	3.68e-05	0.441	0.0723171	-0.367585	-6.25121	18	27	9	5UTR		0	0
hsa-miR-324-5p	NM_001289152	MICA	.(((((((..(((((((.((((&))))..)))))))..))))...))).	879	905	0.923077	-26.8	1	1.41e-05	0.456	-0.225302	-0.32752	-6.09222	18	26	7	CDS		0	0
hsa-miR-324-5p	NM_001289152	MICA	.(((((((....((((((.((.&)).)))).))...))))))).	1072	1093	0.897436	-21.5	1	0.00119093	0.441	-0.34144	-0.191706	-12.2638	15	21	7	3UTR		0	0
hsa-miR-324-3p	NM_001289152	MICA	((((.(((((((((((((((((.&))))))))))).............))).......................))))))).	9	67	0.846154	-26.3	1	1.01e-08	0.471	0	0	-8.05661	21	58	11	5UTR		0	0
hsa-miR-338-5p	NM_001289152	MICA	.......(((((((((((....&.))))))))))).	366	389	1	-22.4	0	0.0131504	0.471	0.0111472	-0.1099	-17.1102	11	13	11	CDS		0	0
hsa-miR-339-5p	NM_001289152	MICA	(((((((((((((((((((((((&))))))).......)))))))..............))))..........))))).	1035	1090	0.846154	-28.9	1	0.00086478	0.441	-0.304469	-0.317909	-3.93757	23	55	7	3UTR		0	0
hsa-miR-339-5p	NM_001289152	MICA	((.(((((((((((((((((((.&))))))........))))))............))))))).)).	215	258	0.846154	-27.9	1	0.0857469	0.485	-0.6026	-0.671446	-5.49511	21	43	7	5UTR		0	0
hsa-miR-345-5p	NM_001289152	MICA	.(((.(((((..(((..(((..&)))..))).)))))))).	820	838	0.923077	-22.2	1	0.00139072	0.382	0.139788	0.285483	-14.317	14	18	8	CDS		0	0
hsa-miR-345-3p	NM_001289152	MICA	((((((...((((((.((((..&.)))))))))).......................)))))).	152	201	0.923077	-23.4	1	0.000467722	0.412	-0.412245	-0.350416	-9.08433	16	41	10	5UTR		0	0
hsa-miR-346	NM_001289152	MICA	..(((((((((.(((((((((..&))))).........)).))))))))))).	196	225	0.923077	-25.2	1	0.00460131	0.456	-0.372839	-0.445876	-8.3038	18	29	11	5UTR		0	0
hsa-miR-196b-5p	NM_001289152	MICA	((((((((((((((((((((((&)))))))...........))))))))))..............))))).	391	439	0.807692	-20.9	1	0.00118077	0.441	-0.311534	-0.125129	-3.93757	22	48	10	CDS		0	0
hsa-miR-422a	NM_001289152	MICA	..(((((((((((((((.((((&))))))))).......)))))))))).	1110	1137	0.807692	-22.7	1	7.53e-05	0.426	-0.0150943	-0.358238	-4.957	19	27	10	3UTR		0	0
hsa-miR-423-3p	NM_001289152	MICA	..(((((((((.((((.(((((.&))))).))))..))).....)))))).	800	827	0.846154	-25.2	1	0.000578332	0.412	-0.434982	0.330811	-8.3038	18	27	6	CDS		0	0
hsa-miR-424-5p	NM_001289152	MICA	((((((((((............&.)))))))))).	933	956	0.923077	-16.8	1	7.02e-05	0.618	-0.611358	-0.703093	-13.2236	10	12	10	CDS		0	0
hsa-miR-18b-5p	NM_001289152	MICA	..((((((.(((((((.((((((&)))))).)))).))))))))).	1136	1158	0.846154	-22.3	1	9.46e-05	0.412	-0.187866	-0.202744	-6.01339	19	22	9	3UTR		0	0
hsa-miR-20b-5p	NM_001289152	MICA	.....(((((((((((((((.((&)).))))))))))))...))).	167	189	0.923077	-22.7	1	0.00032629	0.412	0.099595	-0.542173	-13.6656	17	22	12	5UTR		0	1
hsa-miR-20b-5p	NM_001289152	MICA	.((((((((...(((.(((((((&))))))).).))....)))))))).	1191	1216	0.846154	-20.6	1	0.123158	0.515	-0.264654	-0.184987	-11.4405	18	25	8	3UTR		0	1
hsa-miR-431-5p	NM_001289152	MICA	..((((((((((.(((.((((&))))))).)))))))))).	554	573	0.923077	-27.2	1	1.11e-05	0.485	-0.424937	-0.36521	-6.24613	17	19	10	CDS		0	0
hsa-miR-431-3p	NM_001289152	MICA	(((((((((((((((((((((.&))))))).......................))))))))..............................)))))).	645	720	0.846154	-25.8	1	0.0072242	0.471	0.038048	-0.0424302	-3.93757	21	75	8	CDS		0	0
hsa-miR-431-3p	NM_001289152	MICA	(((((((((..(((((((.(((&))).)))))))..))).................)))))).	764	804	0.923077	-24.7	1	0.000509045	0.412	0.781349	-0.0307316	-8.00486	19	40	7	CDS		0	0
hsa-miR-431-3p	NM_001289152	MICA	.(((.((((((((((((((...&)).)))))))).))))))).	1	21	0.923077	-24.1	1	0.00298212	0.38	0	0	-7.91236	17	20	8	5UTR		0	0
hsa-miR-431-3p	NM_001289152	MICA	((((((((((((.(((.(((((&)))).)..))))))))))))).)).	279	304	0.846154	-21.6	1	5.09e-06	0.485	-0.969642	-0.337374	-5.22671	20	25	13	5UTR		0	0
hsa-miR-433-5p	NM_001289152	MICA	....(((((((.((((((....&))))))...))))))).	293	310	0.846154	-18.2	1	0.000428301	0.471	-0.174756	-0.46967	-12.8934	13	17	7	5UTR		0	0
hsa-miR-433-3p	NM_001289152	MICA	...(((.(((((((((.(((((&)))))))))))..))).))).	379	400	0.873077	-21.8	1	0.000854599	0.471	-0.874865	0.19657	-8.05823	17	21	11	CDS		0	0
hsa-miR-329-5p	NM_001289152	MICA	(((((((((((..((((((((..&.)))))))).)))))..)))))).	255	292	0.910256	-21	1	0.00586953	0.441	-0.670934	-0.683818	-8.57351	19	24	8	5UTR		0	0
hsa-miR-452-5p	NM_001289152	MICA	..((((((....((((((((((&))))))))))........)))))).	1228	1253	0.846154	-18.6	1	0.00778388	0.632	0.215268	-0.0846832	-13.4275	16	25	10	3UTR		0	0
hsa-miR-409-3p	NM_001289152	MICA	....((.((((((.(((((((.&))))).)).)))))).)).	729	748	0.846154	-19.9	1	0.0151277	0.397	0.297355	0.139787	-11.9471	15	19	6	CDS		0	0
hsa-miR-483-3p	NM_001289152	MICA	...(((((((((((..((...&)).))))))))))).	820	835	0.923077	-21.4	1	0.000657938	0.412	-0.0784141	0.326494	-7.48304	13	15	11	CDS		0	0
hsa-miR-484	NM_001289152	MICA	((((((...((((((((.....&.)))))))).....)))))).	727	780	0.923077	-24.8	1	2.69e-05	0.368	0.55637	0.0782709	-8.85129	14	21	8	CDS		0	0
hsa-miR-485-5p	NM_001289152	MICA	(((((((((((.(((((.....&.))).)).)))...)))))))).	662	695	0.846154	-20.8	1	0.00135167	0.441	0.823096	0.0145962	-7.28438	16	23	8	CDS	MIRT690574	0	0
hsa-miR-485-5p	NM_001289152	MICA	((.((((((((((((((..(((&)))...))))...)))))))))))).	144	170	1	-20.8	1	0.0019927	0.456	-0.398063	-0.403154	-5.49511	19	26	12	5UTR	MIRT690574	0	0
hsa-miR-485-5p	NM_001289152	MICA	((((((((((((.(.((.....&)).).)))...))))))))).	1096	1117	1	-19.2	1	0.000130733	0.412	-0.062447	-0.2277	-5.96215	15	21	9	3UTR	MIRT690574	0	0
hsa-miR-486-5p	NM_001289152	MICA	(((((...((.(((((((....&))))))))).))))).	802	818	0.897436	-19.6	1	7.15e-05	0.412	0.514742	0.198066	-12.5206	14	16	9	CDS		0	0
hsa-miR-486-3p	NM_001289152	MICA	.(((((.((((((((((((..&))))))))...))))...............))))).	44	80	0.923077	-21.1	1	1.87e-06	0.456	-0.288516	-0.431636	-5.33701	17	36	8	5UTR		0	0
hsa-miR-487a-5p	NM_001289152	MICA	((((((...((((((((((((.&)))))))))))))))))).	855	874	1	-27.9	1	0.00322096	0.441	0.646307	-0.401988	-8.85129	18	19	18	CDS		0	0
hsa-miR-487a-5p	NM_001289152	MICA	((((.((((((((..((.((((&))))..))..)))))))))))).	1073	1096	1	-23	1	0.00677487	0.426	-0.255055	-0.153792	-9.6489	18	23	12	3UTR		0	0
hsa-miR-487a-3p	NM_001289152	MICA	.((((....(((((((((....&)))))))))...)))).	764	781	0.846154	-19.6	1	2.16e-05	0.353	0.0323434	0.357792	-10.608	13	17	9	CDS		0	0
hsa-miR-490-5p	NM_001289152	MICA	((.(((.((((((((((((.&)))...)))))))))))).)).	427	449	0.923077	-23.3	1	2.27e-07	0.412	-0.440165	-0.487754	-7.0388	17	22	12	CDS		0	0
hsa-miR-490-5p	NM_001289152	MICA	.((((((((((((((.....&)))).)))))))))).	355	371	1	-21.7	1	0.000354141	0.471	0.823788	-0.263136	-4.02637	14	16	10	CDS		0	0
hsa-miR-490-3p	NM_001289152	MICA	....((((((((((...(((((&.)))))....)))))))))).	446	474	1	-22.2	1	0.0117357	0.426	-0.554377	-0.162248	-10.5151	15	21	10	CDS		0	0
hsa-miR-511-5p	NM_001289152	MICA	.((((((((((((((((((((&)))).........))))))))))).......))))).	179	216	0.807692	-20.9	1	0.000946446	0.471	-0.325529	-0.771381	-3.79332	20	37	11	5UTR		0	0
hsa-miR-511-5p	NM_001289152	MICA	.........((((((((((((&)))).)))))))).	670	684	0.923077	-18.3	0	0.000465254	0.456	0.867689	0.0685578	-20.4803	12	14	8	CDS		0	0
hsa-miR-146b-3p	NM_001289152	MICA	(((((((((((((((..((((.&))))..)).))))))))...........))))).	1120	1154	0.846154	-25.9	1	1.29e-05	0.412	-0.172224	-0.240658	-4.17062	19	34	8	3UTR		0	0
hsa-miR-146b-3p	NM_001289152	MICA	.((((((((((((.((((((((&))).....)))))))))..)))))))).	1061	1089	0.961538	-25.2	1	0.000834726	0.426	-0.275623	-0.108598	-4.65016	20	28	9	3UTR		0	0
hsa-miR-202-3p	NM_001289152	MICA	.(((((((((((((((((..&))))))))))..............))))))).	882	914	0.923077	-22.9	1	0.000953999	0.471	-0.742538	-0.286509	-3.79332	17	32	10	CDS		0	0
hsa-miR-202-3p	NM_001289152	MICA	.(((((...(((((.(((((&))))))))))..))))).	1187	1205	1	-21	1	0.00452122	0.456	-0.0266128	-0.187386	-9.44249	15	18	10	3UTR		0	0
hsa-miR-492	NM_001289152	MICA	((((((((((((...........&)))))))))))).	1041	1054	0.923077	-24.9	1	4.88e-06	0.382	-0.120677	-0.411051	-7.05204	12	13	12	3UTR		0	0
hsa-miR-493-3p	NM_001289152	MICA	....(((((..((((.((((((&)))))).))))....))))).	299	320	1	-21.6	1	0.0350569	0.485	-0.196511	-0.434454	-13.8469	15	21	6	CDS		0	0
hsa-miR-432-5p	NM_001289152	MICA	((((((((..((.(((.((((((&)))))).))))))))))))).	878	899	0.923077	-21.9	1	4.88e-05	0.426	-0.317808	-0.349105	-7.5256	19	21	13	CDS		0	0
hsa-miR-432-5p	NM_001289152	MICA	((((((.((((((((((((((((&))))))))))........))))))................)))))).	771	818	0.846154	-20.2	1	7.15e-05	0.412	0.779412	-0.0695842	-5.48126	22	47	10	CDS		0	0
hsa-miR-432-3p	NM_001289152	MICA	(((((.(((.(((.((((((.&)))))).))))))))))).	671	690	1	-23.3	1	0.00132966	0.471	0.5168	0.00488319	-7.93788	17	19	11	CDS		0	0
hsa-miR-193b-3p	NM_001289152	MICA	.....((((((..((.((((((&)))).)).))..)))))).	642	661	0.923077	-22.1	1	5.75e-05	0.382	-0.879008	0.297033	-18.5346	14	19	6	CDS		0	0
hsa-miR-497-3p	NM_001289152	MICA	((..((.((((((((((((...&))))))..))))))..))..)).	747	770	0.846154	-19.7	1	5.99e-06	0.426	-0.237636	0.463556	-10.0708	16	23	6	CDS		0	0
hsa-miR-512-5p	NM_001289152	MICA	(((.(((((((((((((((....&.)))))))).....))).))))))).	854	910	0.923077	-25.7	1	6.31e-05	0.471	0.0748279	-0.346947	-6.9696	18	26	8	CDS		0	0
hsa-miR-512-3p	NM_001289152	MICA	...((((((((((((..(((..&)))..)))))))))).)).	170	189	0.923077	-22.2	1	0.00032629	0.412	-0.0617993	-0.604821	-6.74759	15	19	10	5UTR		0	0
hsa-miR-515-3p	NM_001289152	MICA	..((((((((...((((((...&.))))))..)))))))).	1109	1156	0.923077	-24.9	1	2.67e-05	0.412	0.0904886	-0.355359	-12.4177	14	18	8	3UTR		0	0
hsa-miR-519c-5p	NM_001289152	MICA	((((.((((((((((((((((.&)))))))..)).)))))))..)))).	323	349	0.846154	-25.6	1	0.00379689	0.515	-0.0562505	-0.466815	-8.05661	20	26	7	CDS		0	0
hsa-miR-520a-5p	NM_001289152	MICA	((((.((((((((((......&))).)))))))..)))).	331	349	0.846154	-18.7	1	0.00379689	0.515	0.08729	-0.331663	-8.28966	14	18	7	CDS		0	0
hsa-miR-520a-3p	NM_001289152	MICA	...(((((((((((((((((..&.)))))...))))))))).))).	8	44	1	-21.6	1	3.03e-06	0.426	0	0	-6.51454	17	23	9	5UTR	MIRT449253	0	1
hsa-miR-526b-5p	NM_001289152	MICA	((((((((((((((((((((((.&)))))))......))).))))))).))))).	318	349	0.948718	-26.9	1	0.00379689	0.515	0.0750607	-0.557233	-3.93757	22	31	7	CDS		0	0
hsa-miR-526b-3p	NM_001289152	MICA	((((((((((........((((&)))).........)))))))))).	1193	1217	0.871795	-18.4	1	0.0959951	0.5	-0.157151	-0.195545	-13.2236	14	24	10	3UTR		0	0
hsa-miR-519b-5p	NM_001289152	MICA	((((.((((((((((((((((.&)))))))..)).)))))))..)))).	323	349	0.846154	-25.6	1	0.00379689	0.515	-0.0562505	-0.466815	-8.05661	20	26	7	CDS		0	0
hsa-miR-525-5p	NM_001289152	MICA	((((.((((((((((......&))))).)))))..)))).	331	349	0.846154	-20.9	1	0.00379689	0.515	0.08729	-0.331663	-8.28966	14	18	5	CDS		0	0
hsa-miR-525-3p	NM_001289152	MICA	..((((((((((((((......&))))))))).))))).	30	46	0.923077	-23.1	1	4.29e-06	0.441	-0.741838	-0.162072	-4.957	14	16	9	5UTR		0	0
hsa-miR-523-5p	NM_001289152	MICA	((((.((((((((((((((((.&)))))))..)).)))))))..)))).	323	349	0.846154	-25.6	1	0.00379689	0.515	-0.0562505	-0.466815	-8.05661	20	26	7	CDS		0	0
hsa-miR-523-3p	NM_001289152	MICA	....(((((((((...(((((((&)))))))))))).)))).	887	905	0.846154	-24.3	1	1.41e-05	0.456	-0.844473	-0.460266	-11.3719	16	18	12	CDS		0	0
hsa-miR-518f-5p	NM_001289152	MICA	((((.((((((((((.......&))).)))))))..)))).	331	349	0.923077	-18.8	1	0.00379689	0.515	0.08729	-0.331663	-8.28966	14	18	7	CDS		0	0
hsa-miR-520b-3p	NM_001289152	MICA	..((((((((((...((((((&.))))))))))).))))).	881	906	0.846154	-19.5	1	1.52e-05	0.471	-0.510107	-0.381482	-7.83842	16	19	11	CDS		0	1
hsa-miR-526a-5p	NM_001289152	MICA	((((.((((((((((.......&))).)))))))..)))).	331	349	0.923077	-18.8	1	0.00379689	0.515	0.08729	-0.331663	-8.28966	14	18	7	CDS		0	0
hsa-miR-520c-5p	NM_001289152	MICA	((((.((((((((((.......&))).)))))))..)))).	331	349	0.923077	-18.8	1	0.00379689	0.515	0.08729	-0.331663	-8.28966	14	18	7	CDS		0	0
hsa-miR-520c-3p	NM_001289152	MICA	..((((((((((...(((((((&.)))))))))))).))))).	880	906	0.923077	-21.5	1	1.52e-05	0.471	-0.510107	-0.381482	-7.83842	17	20	12	CDS	MIRT054074	0	1
hsa-miR-518c-5p	NM_001289152	MICA	((((((((((((((((.......&))).)))))))))).))).	331	350	1	-24.8	1	0.00370597	0.515	0.218038	-0.45349	-3.93757	16	19	10	CDS		0	0
hsa-miR-518c-5p	NM_001289152	MICA	.((((((((.(.((((((((((.&))))))))))..).)))))))).	895	918	0.846154	-27.4	1	0.000131238	0.471	-0.732233	-0.464583	-8.38263	19	23	10	CDS		0	0
hsa-miR-518c-5p	NM_001289152	MICA	.((((((((((..(((((.(((.&))).))))).....)))))))))).	451	476	0.923077	-26.5	1	0.0186769	0.441	-0.432551	-0.226016	-8.42926	18	25	10	CDS		0	0
hsa-miR-524-3p	NM_001289152	MICA	..((((((((((((((.....&.))))))))).))))).	22	46	0.923077	-23.6	1	4.29e-06	0.441	-0.466041	-0.175957	-4.957	14	17	9	5UTR		0	0
hsa-miR-519d-5p	NM_001289152	MICA	.((((..(((((((((((((((...&.)))))))..)).))))))...)))).	296	349	1	-24.9	1	0.00379689	0.515	-0.695662	-0.228872	-7.23797	19	27	7	CDS		0	0
hsa-miR-519d-5p	NM_001289152	MICA	.(((((..((((((.((((((((((&)))))))))).))))))...........))))).	408	442	0.846154	-23.7	1	0.000495788	0.426	-0.0290004	-0.249811	-8.3861	21	34	10	CDS		0	0
hsa-miR-519d-3p	NM_001289152	MICA	..((((((((((((((((....&))))))).....................))))))))).	1280	1318	0.923077	-16.1	1	0.000288029	0.589	0.0124037	-0.100894	-4.957	16	38	9	3UTR		0	1
hsa-miR-520d-3p	NM_001289152	MICA	...((.((((((((((((((((&)))))))))))))))).)).	816	836	0.846154	-21.3	1	0.00051252	0.397	-0.280035	0.382614	-8.4155	18	20	16	CDS	MIRT449252	0	1
hsa-miR-516b-5p	NM_001289152	MICA	..(((((((.(((((((.((((&)))))))).).)).))))))).	324	346	0.846154	-19	1	0.00167472	0.529	0.014993	-0.491561	-6.19951	18	22	8	CDS		0	0
hsa-miR-516b-5p	NM_001289152	MICA	.(((((.((..((((((.....&))))))..))))))).	688	704	0.923077	-19.1	1	0.0115257	0.426	1.56725	-0.0717423	-9.40429	13	16	7	CDS		0	0
hsa-miR-518e-5p	NM_001289152	MICA	((((.((((((((((((((((.&)))))))..)).)))))))..)))).	323	349	0.846154	-25.6	1	0.00379689	0.515	-0.0562505	-0.466815	-8.05661	20	26	7	CDS		0	0
hsa-miR-518d-5p	NM_001289152	MICA	((((.((((((((((.......&))).)))))))..)))).	331	349	0.923077	-18.8	1	0.00379689	0.515	0.08729	-0.331663	-8.28966	14	18	7	CDS		0	0
hsa-miR-522-5p	NM_001289152	MICA	((((.((((((((((((((((.&)))))))..)).)))))))..)))).	323	349	0.846154	-25.6	1	0.00379689	0.515	-0.0562505	-0.466815	-8.05661	20	26	7	CDS		0	0
hsa-miR-519a-5p	NM_001289152	MICA	((((.((((((((((((((((.&)))))))..)).)))))))..)))).	323	349	0.846154	-25.6	1	0.00379689	0.515	-0.0562505	-0.466815	-8.05661	20	26	7	CDS		0	0
hsa-miR-500a-5p	NM_001289152	MICA	.((((((.(((((((((((....&)))))))))))....)))))).	798	820	0.923077	-22.8	1	0.000218013	0.397	0.518105	0.0923008	-6.10696	17	22	11	CDS		0	0
hsa-miR-500a-5p	NM_001289152	MICA	..((((((.(((((((((((...&)))))))..)))))))))).	749	769	0.826923	-22.3	1	2.66e-06	0.412	-0.414108	0.380456	-6.01339	17	20	10	CDS		0	0
hsa-miR-500a-5p	NM_001289152	MICA	....(((((((...(((((((.(&).))))))).))))))).	632	650	0.923077	-21.2	1	2.23e-05	0.397	0.305063	0.0268889	-15.0393	15	18	7	CDS		0	0
hsa-miR-500a-3p	NM_001289152	MICA	(((.((((.(((((((((((((&))))))).)))))).)))).))).	130	154	0.846154	-23	1	0.000661795	0.471	-1.17548	-0.262609	-8.02599	20	24	7	5UTR		0	0
hsa-miR-500a-3p	NM_001289152	MICA	.....(((.((((..(((((((&))))))))))).))).	812	828	0.846154	-18.2	1	0.000908863	0.412	-0.200634	0.392327	-16.3143	14	16	11	CDS		0	0
hsa-miR-501-5p	NM_001289152	MICA	..(((.(((((((((((.....&.))))))))))).))).	171	221	0.923077	-25.4	1	7.64e-06	0.441	-0.0234627	-0.615291	-6.85796	14	17	11	5UTR		0	0
hsa-miR-502-5p	NM_001289152	MICA	((((((.(..((((((((...&.))))))).)..).)))))).	741	769	0.846154	-21.7	1	2.66e-06	0.412	0.176241	0.516439	-7.78016	15	21	7	CDS		0	0
hsa-miR-502-5p	NM_001289152	MICA	..(((.(((.((((((((((.&))))))))))......))).))).	1150	1174	0.923077	-20.5	1	0.000355644	0.426	-0.318405	-0.185467	-8.10047	16	24	10	3UTR		0	0
hsa-miR-502-3p	NM_001289152	MICA	.(((.((((.((((((((.((.&.)).)))))))).)))).))).	116	154	0.837607	-21.5	1	0.000661795	0.471	0.201548	-0.424193	-9.15487	17	22	8	5UTR		0	0
hsa-miR-450a-2-3p	NM_001289152	MICA	(((((((.((((.(.(((((..&))))).).))))))))))).	447	467	0.923077	-20.9	1	0.000548522	0.426	-0.316162	-0.206981	-8.27579	17	20	11	CDS		0	0
hsa-miR-503-5p	NM_001289152	MICA	(((((((((...((((...((((&))))....))))....))))))))).	940	966	0.923077	-24.3	1	0.00076285	0.632	-0.73511	-0.72144	-11.3517	17	26	9	CDS		0	0
hsa-miR-503-5p	NM_001289152	MICA	(((.(((.(((..(((((((((.&)))))))))))).))).))).	675	696	1	-21.7	1	0.00151565	0.456	0.934103	-0.0490787	-13.9192	18	21	12	CDS		0	0
hsa-miR-503-3p	NM_001289152	MICA	((((((((((((((.(..(((((&.))))).....).)))...))))))))))).	412	464	0.923077	-29	1	0.000294559	0.426	-0.317443	-0.483947	-4.67302	20	31	11	CDS		0	0
hsa-miR-503-3p	NM_001289152	MICA	((((((((((((((((((((.((&.)).).))))).....))))).))))))))).	563	623	0.923077	-26.2	1	0.0257338	0.397	-0.289574	-0.293507	-3.93757	22	32	9	CDS		0	0
hsa-miR-504-5p	NM_001289152	MICA	(((((((((.((((((......&))))))))))))))).	123	139	0.923077	-23.7	1	1.35e-05	0.426	-0.99177	-0.234164	-5.18008	15	16	15	5UTR		0	0
hsa-miR-504-3p	NM_001289152	MICA	((((((((.((((((((.(((&)))..))))))))...........))))..)))).	1184	1219	0.807692	-24.8	1	0.0656052	0.529	-0.0966811	-0.192186	-4.99396	19	35	8	3UTR		0	0
hsa-miR-505-5p	NM_001289152	MICA	((((((..((((((.(((((((&)))).))).)))))).)))))).	672	695	0.846154	-19.7	1	0.00135167	0.441	0.308148	0.0987763	-8.53035	19	23	6	CDS		0	0
hsa-miR-506-5p	NM_001289152	MICA	....((((((((.((((((...&.))).))))))))))).	143	175	0.846154	-17	1	8.65e-05	0.471	-0.0442281	-0.295382	-10.8357	14	17	11	5UTR		0	0
hsa-miR-508-5p	NM_001289152	MICA	..(((((((((((((((((((..&)).))))))))))....)))).))).	7	33	0.923077	-25.4	1	0.000149305	0.387	0	0	-4.957	19	26	10	5UTR		0	0
hsa-miR-508-5p	NM_001289152	MICA	...(((((((((((.((......&.))))))))))))).	851	898	0.923077	-22.3	1	4.01e-05	0.426	0.541653	-0.405225	-7.24999	13	15	13	CDS		0	0
hsa-miR-510-5p	NM_001289152	MICA	..(((((((.((((.(......&).)))).))))))).	101	116	1	-18.6	1	3.62e-05	0.471	-0.296184	-0.364096	-6.93496	12	15	7	5UTR		0	0
hsa-miR-510-5p	NM_001289152	MICA	.(((((((((..((((.((((.&.)))))))).))))))))).	1089	1134	0.846154	-19.3	1	0.000936676	0.426	-0.22626	-0.22242	-9.9649	17	20	9	3UTR		0	0
hsa-miR-514a-5p	NM_001289152	MICA	..((((((((...(((.......&.))))))))))).	462	476	0.846154	-16.4	1	0.0186769	0.441	-0.339277	-0.232679	-12.4177	11	13	11	CDS		0	0
hsa-miR-455-5p	NM_001289152	MICA	..(((.((((.(((((((.(((&.))).))))))).))))...))).	579	616	0.923077	-20.3	1	0.00233576	0.412	0.477887	-0.17939	-9.68273	17	24	7	CDS		0	0
hsa-miR-455-3p	NM_001289152	MICA	((((.(((..((((.......&))))..))))))).	947	961	0.846154	-16.1	1	0.000373907	0.618	-2.38993	-0.896276	-11.324	11	14	7	CDS		0	0
hsa-miR-487b-5p	NM_001289152	MICA	((((.((((((((((((((((.&)))).)).)))...))))))))))).	1070	1096	0.846154	-24.6	1	0.00677487	0.426	-0.286593	-0.139074	-8.05661	20	26	11	3UTR		0	0
hsa-miR-487b-5p	NM_001289152	MICA	((((((..((((((((((..((&.)).))))))))))........)))))).	699	748	1	-24.3	1	0.0151277	0.397	-0.179666	0.0253887	-7.7949	18	29	10	CDS		0	0
hsa-miR-487b-3p	NM_001289152	MICA	....((.(((((((((((....&.))))))))))))).	272	306	0.846154	-23.3	1	0.000126499	0.485	-1.24173	-0.666686	-11.0902	13	15	13	5UTR		0	0
hsa-miR-487b-3p	NM_001289152	MICA	....(((((((.((((((....&)))))).))))))).	113	128	0.846154	-19	1	4.26e-05	0.485	0.345433	-0.410868	-12.8934	13	15	7	5UTR		0	0
hsa-miR-554	NM_001289152	MICA	((.(((((((..(((.((((.&)))).)))....))))))).)).	800	823	0.846154	-20	1	0.000458037	0.412	-0.200634	0.392327	-11.8997	16	23	7	CDS		0	0
hsa-miR-555	NM_001289152	MICA	.((((((((((..(((((((.&)))))))............................)))))..))))).	651	699	0.846154	-19.1	1	0.00926796	0.471	0.948492	-0.133259	-8.42926	17	48	7	CDS		0	0
hsa-miR-557	NM_001289152	MICA	((.(((((((..(((((((((..&)))))))))...............))))).)).)).	643	679	0.846154	-23.4	1	0.0145872	0.412	-0.821448	0.200387	-11.6667	18	36	9	CDS		0	0
hsa-miR-567	NM_001289152	MICA	.(((((((((((((((((((.((&.)).))))))))))).))))..)))).	88	128	0.923077	-24.4	1	4.26e-05	0.485	-0.573396	-0.410897	-3.79332	21	27	11	5UTR		0	0
hsa-miR-567	NM_001289152	MICA	.(((((((((((((((((.....&.)))))).)))))))).))).	584	620	0.923077	-23.3	1	0.0103023	0.426	-0.140407	-0.317141	-3.79332	17	21	8	CDS		0	0
hsa-miR-571	NM_001289152	MICA	(((((((.((.((((((....&)))))))).)))).))).	650	668	1	-19.5	1	0.00186367	0.412	-0.00483062	0.181763	-9.07598	15	18	8	CDS		0	0
hsa-miR-574-5p	NM_001289152	MICA	..(((.(((((((((.((((((.&))))))))))))))).))).	543	563	0.961538	-21.4	1	0.00488736	0.515	0.116515	-0.41066	-7.09101	18	20	15	CDS		0	0
hsa-miR-575	NM_001289152	MICA	(((((((.(((((((((((&))))))..)))))))))))).	1123	1144	1	-27.8	1	5.28e-05	0.426	-0.00771075	-0.322244	-6.25121	18	21	12	3UTR		0	0
hsa-miR-579-5p	NM_001289152	MICA	(((((((.((((((...(((..&)))...)))).))..))))))).	651	674	0.846154	-20	1	0.00337373	0.368	0.588749	0.0437357	-7.21971	16	23	7	CDS		0	0
hsa-miR-583	NM_001289152	MICA	...((((((((((((((((..&)))))))...))))))))).	408	428	0.923077	-21.5	1	4.17e-07	0.471	0.071988	-0.261232	-6.51454	16	20	9	CDS		0	0
hsa-miR-584-5p	NM_001289152	MICA	...(((.(((((((((.(((..&))).)))))))))))).	795	812	0.923077	-17.8	1	1.08e-06	0.397	0.655898	0.061003	-8.05823	15	17	12	CDS		0	0
hsa-miR-584-3p	NM_001289152	MICA	(((((((((.(((..((.((((&)))).)).)))))))))))).	1166	1187	1	-24.8	1	3.44e-07	0.456	-0.294516	-0.146593	-6.77237	18	21	12	3UTR		0	0
hsa-miR-584-3p	NM_001289152	MICA	((.(((((.(((((.(((((((&)).))))).)))))....................))))).)).	796	839	0.846154	-23.1	1	0.000346243	0.397	0.545577	-0.0361276	-7.28695	19	43	5	CDS		0	0
hsa-miR-584-3p	NM_001289152	MICA	...(.((((((((...((((((&))))))..)).)))))).).	1039	1059	0.846154	-22.6	1	2.42e-05	0.382	-0.030026	-0.34615	-12.4589	15	20	6	3UTR		0	0
hsa-miR-584-3p	NM_001289152	MICA	...((((((..((...(((((.&)))))...))..)))))).	773	792	0.923077	-22.5	1	0.000494266	0.397	1.62481	-0.223915	-12.4072	13	19	6	CDS		0	0
hsa-miR-585-5p	NM_001289152	MICA	..(((((.(((.(((.((((((&))))))...))))))))))).	891	912	0.923077	-21.7	1	0.000691872	0.471	-0.21708	-0.358818	-10.8505	17	21	11	CDS		0	0
hsa-miR-585-3p	NM_001289152	MICA	.(((((..(((((((((..&))))))))).))))).	551	567	0.846154	-20.6	1	0.00190825	0.485	0.454923	-0.424937	-7.65065	14	16	9	CDS		0	0
hsa-miR-588	NM_001289152	MICA	.(((((((..((((((.....&.)))))).))))))).	775	812	0.846154	-19.7	1	1.08e-06	0.397	0.87243	-0.173191	-6.09222	13	16	7	CDS		0	0
hsa-miR-589-5p	NM_001289152	MICA	...(((((...((((((((...&))))))))))))).	830	844	0.923077	-19.3	1	0.00208567	0.426	-0.0479986	0.24771	-11.6382	13	14	13	CDS		0	0
hsa-miR-550a-5p	NM_001289152	MICA	.((((((.((.(((...((((((&))))))))).)).)))))).	132	152	0.923077	-23.4	1	0.00178716	0.456	-1.16097	-0.2329	-9.90023	17	20	9	5UTR		0	0
hsa-miR-550a-3p	NM_001289152	MICA	..(((...(((((((((((...&.))))))).))))..))).	766	790	0.923077	-19.9	1	0.000383296	0.382	0.0419363	0.277928	-10.7153	14	19	7	CDS		0	0
hsa-miR-593-3p	NM_001289152	MICA	((((.((.((((((((((.&)))))))))))))))).	645	662	0.923077	-20.8	1	7.54e-05	0.397	-1.09485	0.212269	-10.3702	16	17	16	CDS		0	0
hsa-miR-593-3p	NM_001289152	MICA	(.((.(((((((((((...&))).)))))))).)).).	747	765	0.846154	-19.5	1	1.57e-06	0.426	-0.202689	0.452764	-9.22029	14	18	8	CDS		0	0
hsa-miR-595	NM_001289152	MICA	..((((((..(((((((((((&))))))))))))))))).	532	550	1	-22.7	1	0.311493	0.485	-0.736426	-0.275509	-7.2559	17	18	17	CDS		0	0
hsa-miR-595	NM_001289152	MICA	(((((..(((.(.(((((((.&)))))))).))).....))))).	671	694	0.846154	-19.9	1	0.00134394	0.456	0.897101	0.0199924	-11.4961	16	23	8	CDS		0	0
hsa-miR-597-3p	NM_001289152	MICA	((((((.(((((((.(((..(((&)))..)))))))))))).)))).	1072	1095	1	-21.7	1	0.00600855	0.441	-0.275623	-0.121406	-6.21671	19	23	12	3UTR		0	0
hsa-miR-601	NM_001289152	MICA	(((((((((((..(((.(((..&.))).)))))))))))))).	1033	1060	1	-22.9	1	3.33e-05	0.382	-0.23324	-0.405292	-8.57351	17	20	14	3UTR		0	0
hsa-miR-602	NM_001289152	MICA	..((((((((((..(((((((..&)))))))...)))....))))))).	1015	1040	0.923077	-24.9	1	0.00294636	0.456	-0.304597	-0.445446	-7.10297	17	25	7	3UTR		0	0
hsa-miR-602	NM_001289152	MICA	..(((((((.((((..(((((((&))..)))))..))))))))))).	34	57	0.846154	-24.5	1	5.64e-06	0.456	-0.56537	-0.233971	-7.16801	18	23	11	5UTR		0	0
hsa-miR-604	NM_001289152	MICA	((((.(.(((((((((...&)))))))))).)))).	1182	1198	0.923077	-18	1	7.49e-05	0.456	-0.320111	-0.160031	-9.6003	14	16	10	3UTR		0	0
hsa-miR-609	NM_001289152	MICA	.(((((((((((((.((((.&)))))))))))).))))).	27	46	0.903846	-22.5	1	4.29e-06	0.441	-0.823128	-0.179168	-4.52877	17	19	12	5UTR		0	0
hsa-miR-611	NM_001289152	MICA	((.(((((((...((((.(((((&))))))))).))))))..).)).	1119	1142	0.923077	-24.2	1	0.000110359	0.441	-0.221994	-0.28673	-12.9558	18	23	9	3UTR		0	0
hsa-miR-612	NM_001289152	MICA	((((((((((((((((..(((((((&)))))))))))))...))))))..........)))).	828	865	0.923077	-29.6	1	0.00238964	0.426	0.416071	-0.14513	-3.93757	23	37	13	CDS		0	0
hsa-miR-612	NM_001289152	MICA	..(((((((((((((((((.(((((&))))).))))))).).))))).)))).	282	309	0.846154	-28.7	1	0.00013577	0.485	-0.927472	-0.26028	-4.957	22	27	7	5UTR		0	0
hsa-miR-612	NM_001289152	MICA	..(((.(((((..(((((((((...&)))))))))))))).))).	472	491	0.923077	-28.5	1	0.00773135	0.471	-0.670283	-0.325001	-11.4939	17	19	14	CDS		0	0
hsa-miR-613	NM_001289152	MICA	.(((((((.((((((((...&.))))))))...))))))).	314	340	1	-19.5	1	0.00830616	0.515	0.0509491	-0.355457	-4.84971	15	20	8	CDS		0	0
hsa-miR-614	NM_001289152	MICA	...((((.(((((((.(((((((&))))))))))))))...)))).	560	582	0.884615	-25.5	1	2.4e-06	0.441	-0.327041	-0.459201	-9.06122	18	22	14	CDS		0	0
hsa-miR-615-5p	NM_001289152	MICA	((((((.((.((((((.(((((&)))))...........)))))).)).)))))).	362	395	0.846154	-27.8	1	0.000999443	0.471	-0.336105	0.0271547	-6.72377	19	33	6	CDS		0	0
hsa-miR-615-5p	NM_001289152	MICA	.(((((((((((((((((((..&.)).))))))).))))).......))))).	23	80	0.846154	-25.8	1	1.87e-06	0.456	-0.641414	-0.249727	-3.79332	19	30	7	5UTR		0	0
hsa-miR-615-3p	NM_001289152	MICA	(((((((.(((((.(((((...&))))).))).))..))))))).	1084	1106	0.846154	-25.2	1	0.00271793	0.426	-0.154958	-0.212822	-7.10805	17	22	7	3UTR		0	0
hsa-miR-616-3p	NM_001289152	MICA	.(((((((.(((((((......&))))))).))))))).	1	17	1	-21.8	1	0.000261972	0.37	0	0	-4.84971	14	16	7	5UTR		0	0
hsa-miR-616-3p	NM_001289152	MICA	..(((.((((((((((((((..&)))))))))))..)))))).	474	494	0.826923	-21.9	1	0.0055644	0.471	-0.905583	-0.435406	-6.85796	17	20	11	CDS		0	0
hsa-miR-616-3p	NM_001289152	MICA	((((.((((((((..(((((..&)))..))..))))))))..)))).	328	352	0.846154	-21.7	1	0.00408277	0.5	0.422141	-0.232679	-9.6489	17	24	8	CDS		0	0
hsa-miR-619-3p	NM_001289152	MICA	..((.((((((.(((.((((((.(&.).))))))))).)))))).)).	203	236	0.923077	-25.9	1	1.97e-06	0.426	0.0192229	-0.481091	-12.6559	18	23	9	5UTR		0	0
hsa-miR-621	NM_001289152	MICA	(((.((((((((((.......&.))))))))))))).	905	955	0.923077	-19.8	1	0.000162058	0.618	-0.887642	-0.610279	-7.9381	13	15	13	CDS		0	0
hsa-miR-622	NM_001289152	MICA	.(((...(((((((((.((((&)))).)))))))))..))).	1098	1118	0.846154	-22	1	0.00023074	0.426	0.170475	-0.217141	-11.357	16	20	9	3UTR		0	0
hsa-miR-623	NM_001289152	MICA	.((((..((((((((((((((((&)))))))))).........)))))).....)))).	750	785	0.923077	-28.7	1	4.18e-05	0.368	-0.381698	0.2898	-7.23797	20	35	10	CDS	MIRT635073	0	0
hsa-miR-625-5p	NM_001289152	MICA	(((((((((((.((.......&)).))))))))))).	1207	1222	1	-17.4	1	0.0216269	0.515	0.021554	-0.161471	-8.25288	13	15	11	3UTR		0	0
hsa-miR-628-5p	NM_001289152	MICA	(((((..((((((((((((...&.)))))))))))).))))).	1266	1316	0.846154	-18.3	1	0.000169371	0.603	0.0776903	0.00506219	-7.38222	17	20	12	3UTR		0	0
hsa-miR-628-5p	NM_001289152	MICA	..((((((((......((((((&)))))))))))))).	1111	1126	0.923077	-18	1	0.00271555	0.412	0.172075	-0.326084	-14.243	14	15	14	3UTR		0	0
hsa-miR-630	NM_001289152	MICA	........((((((((((((((&)))))))))...))))).	1210	1228	0.846154	-18.4	0	0.000224994	0.5	0.0492713	-0.177788	-19.4239	14	18	9	3UTR		0	0
hsa-miR-631	NM_001289152	MICA	...((((((((((...((((.&)))).)))).)))))).	711	728	0.846154	-19.5	1	1.14e-05	0.456	0.72218	0.026468	-8.33988	14	17	6	CDS		0	0
hsa-miR-33b-3p	NM_001289152	MICA	..((((((((((((.(.(((((&.))))).))))))))))))).	101	152	0.923077	-27.5	1	0.00178716	0.456	-0.103132	-0.443402	-5.69245	18	21	13	5UTR		0	0
hsa-miR-33b-3p	NM_001289152	MICA	.((((((((((((.(((((((.&)))))))...))).........))))))))).	1285	1317	0.846154	-25	1	0.000106661	0.596	0.00593076	-0.180667	-4.65016	19	32	9	3UTR		0	0
hsa-miR-632	NM_001289152	MICA	((((..(((((((((((..&))))))))).)).)))).	1080	1098	1	-22	1	0.012898	0.426	-0.322244	-0.141083	-9.95757	15	18	9	3UTR		0	0
hsa-miR-632	NM_001289152	MICA	.(((((((((((((.(((.&))))))))..)))))))).	204	223	0.884615	-21.1	1	0.00190043	0.441	-0.0899124	-0.380203	-4.52877	16	19	8	5UTR		0	0
hsa-miR-634	NM_001289152	MICA	.((((((((((((.........&.))))...)))))))).	885	909	0.846154	-19.9	1	4.57e-05	0.456	-0.441559	-0.382561	-5.61866	12	17	8	CDS		0	0
hsa-miR-636	NM_001289152	MICA	(.((((((((.((((((((((((&))).)))).........))))))))))))).).	192	225	0.846154	-27.6	1	0.00460131	0.456	-0.459546	-0.569606	-7.92602	21	33	13	5UTR	MIRT449246	0	0
hsa-miR-636	NM_001289152	MICA	((((.((((((((((((((.(((&.))).)))...................))))))))))).)))).	1036	1086	0.846154	-27.3	1	0.000119416	0.412	-0.228587	-0.316987	-8.05661	21	44	11	3UTR	MIRT449246	0	0
hsa-miR-637	NM_001289152	MICA	.(((.((((((.(((((((((...&.))))))))).)))))).))).	997	1049	0.923077	-33.4	1	0.000148554	0.397	0.598343	-0.544659	-11.2592	18	22	9	CDS		0	0
hsa-miR-637	NM_001289152	MICA	((((((((((((...(((((((((&))))))))))))))))).....)))).	191	218	0.923077	-28.9	1	0.00028814	0.471	-0.402542	-0.465863	-6.81899	21	27	17	5UTR		0	0
hsa-miR-638	NM_001289152	MICA	.((((((.((((((((((((.((((&)))).))))...........)))))))))))))).	1170	1205	0.923077	-32.8	1	0.00452122	0.456	-0.22626	-0.142274	-6.10696	22	35	14	3UTR		0	0
hsa-miR-638	NM_001289152	MICA	(((..((((..(((((((((((((.&)))...)))))))))).))))..))).	626	653	0.846154	-32.4	1	3.07e-05	0.368	-0.182904	-0.124864	-15.1559	20	27	10	CDS		0	0
hsa-miR-639	NM_001289152	MICA	.(((((((((.((((..((((((&))))))..)).)).))))))))).	624	648	1	-24.8	1	0.00156941	0.397	-0.879008	0.190798	-6.85115	19	24	9	CDS		0	0
hsa-miR-639	NM_001289152	MICA	(((.(((((.((((((((((...&)))))))))).)))).).))).	47	69	0.923077	-26	1	4.05e-07	0.471	-0.231455	-0.435316	-8.2121	18	22	10	5UTR		0	0
hsa-miR-640	NM_001289152	MICA	.(((((((((.((((((....&))))))))))))))).	1044	1060	1	-27.5	1	3.33e-05	0.382	0.0339634	-0.303325	-6.6181	15	16	15	3UTR		0	0
hsa-miR-642a-5p	NM_001289152	MICA	.((((((((((.((((((((((&))).))))).....)).)).)))))))).	9	38	0.846154	-19.7	1	0.000406272	0.373	0	0	-7.14013	20	29	8	5UTR		0	0
hsa-miR-643	NM_001289152	MICA	.((((.(((((((.((((....&)))).))))))))))).	711	728	0.846154	-18.5	1	1.14e-05	0.456	1.04511	0.00596249	-6.55112	15	17	11	CDS		0	0
hsa-miR-644a	NM_001289152	MICA	.(((((((.(((((.....&.))))).))))))).	1076	1098	0.923077	-17.7	1	0.012898	0.426	-0.176896	-0.169149	-5.81821	12	15	7	3UTR		0	0
hsa-miR-645	NM_001289152	MICA	..(((((.(.((((((...&)))))).)))))).	8	22	0.923077	-18.5	1	0.00289271	0.373	0	0	-8.51314	12	14	6	5UTR		0	0
hsa-miR-646	NM_001289152	MICA	.((.(((((((((((((((&))))))))))............................))))).)).	648	695	0.820513	-24.2	1	0.00135167	0.441	-0.105976	0.0547788	-6.82535	17	47	10	CDS		0	0
hsa-miR-650	NM_001289152	MICA	.((((.(((.(..(((((((.&)))))))..).))).)))).	1125	1145	0.923077	-22.7	1	5.14e-05	0.412	-0.209805	-0.29009	-11.5727	15	20	7	3UTR		0	0
hsa-miR-652-5p	NM_001289152	MICA	...((((...(((((((((((((((&)).))))))))))....))).....)))).	7	37	0.846154	-22.8	1	0.0026012	0.379	0	0	-11.1271	19	30	10	5UTR		0	0
hsa-miR-652-3p	NM_001289152	MICA	...(((((((((((((((...&))))))..))))))))).	2	20	1	-27.9	1	0.000643602	0.388	0	0	-6.51454	15	18	9	5UTR		0	0
hsa-miR-661	NM_001289152	MICA	(((((.(((((((((.(((((((.&)))))))))))))......))).))))).	122	151	0.846154	-26.2	1	0.0013649	0.456	-1.21173	-0.251296	-6.07158	21	29	13	5UTR		0	0
hsa-miR-662	NM_001289152	MICA	((((((((((((..(((((((&)))))....))..)))))))............................))))).	845	899	0.923077	-22.4	1	4.88e-05	0.426	-0.389036	-0.439761	-6.08354	19	54	7	CDS		0	0
hsa-miR-663a	NM_001289152	MICA	(((((((((((((((((.((..&)).)))....)))))))))....................))))).	1	46	0.923077	-29.5	1	4.29e-06	0.441	0	0	-3.93757	19	45	9	5UTR		0	0
hsa-miR-663a	NM_001289152	MICA	.((.((((((((.(((((((((&.)))..)))))).)).......)))))))).	576	625	0.846154	-27.6	1	0.0252047	0.397	-0.251888	-0.222783	-8.11448	19	31	8	CDS		0	0
hsa-miR-654-3p	NM_001289152	MICA	(((((((((((((...((((((&)))).))......))))))))))))).	1283	1310	0.846154	-17.8	1	0.00645484	0.625	0.101563	-0.0470515	-5.76291	19	27	13	3UTR		0	0
hsa-miR-657	NM_001289152	MICA	(((((((((((.((((((((.((&))..))))))).)..))))...))))))).	821	851	0.923077	-26.1	1	1.77e-06	0.441	0.718256	-0.0199393	-7.28438	21	30	7	CDS		0	0
hsa-miR-658	NM_001289152	MICA	...(((((((((((((((..(((((&.)))))......))))))).)))))))).	309	344	1	-27.1	1	0.00419405	0.529	-0.0156752	-0.523921	-6.51454	20	29	8	CDS		0	0
hsa-miR-658	NM_001289152	MICA	((((((((((((((((((((..(((&)))))))))).......)))).))))))....))).	1193	1229	0.923077	-25.2	1	0.000131443	0.515	-0.0954815	-0.204664	-3.93757	23	36	10	3UTR		0	0
hsa-miR-659-3p	NM_001289152	MICA	((.((((..(((((((((((((&)))))).......)))))))..)))).)).	410	440	0.815385	-26.4	1	0.000451569	0.441	0.0281063	-0.309772	-8.86514	19	30	7	CDS		0	0
hsa-miR-659-3p	NM_001289152	MICA	..(((((((((((....(((((&)))))..))))))))))).	728	747	1	-23.9	1	0.00335265	0.397	-0.776973	0.329732	-6.78234	16	19	11	CDS		0	0
hsa-miR-660-3p	NM_001289152	MICA	..((((((.(((((((((((.&)))))))..........)))))))))).	362	390	1	-21.9	1	0.0084581	0.471	0.187823	-0.134646	-6.01339	17	28	10	CDS		0	0
hsa-miR-660-3p	NM_001289152	MICA	((((((((..((((((((((.&))))))))))..))))...........)))).	118	150	0.846154	-20.8	1	0.00095578	0.456	0.270092	-0.449722	-6.23647	18	32	10	5UTR		0	0
hsa-miR-660-3p	NM_001289152	MICA	...((((((((((((((....&))))).))))))))).	667	683	0.923077	-19.7	1	0.000565882	0.441	0.40456	0.0825879	-6.51454	14	16	9	CDS		0	0
hsa-miR-542-5p	NM_001289152	MICA	..(((((((.((((((((((((.&))))))...))))))))).......)))).	50	80	0.923077	-21.3	1	1.87e-06	0.456	0.247228	-0.473949	-6.19951	19	30	9	5UTR		0	0
hsa-miR-671-3p	NM_001289152	MICA	((((..(((((((((..((((&))))..))))))))))))).	101	121	1	-24.1	1	0.000101024	0.485	-0.235126	-0.343684	-10.1906	17	20	13	5UTR		0	0
hsa-miR-668-5p	NM_001289152	MICA	(((.((((((..((((..(&)..))))..))))))))).	1136	1155	0.846154	-20.6	1	2.43e-05	0.412	-0.251856	-0.183067	-13.1412	14	19	9	3UTR		0	0
hsa-miR-668-5p	NM_001289152	MICA	..(((..(((((((.(((.&))))))))))..))).	631	647	0.846154	-19.4	1	0.000902914	0.397	0.305063	0.0268889	-9.1371	13	16	10	CDS		0	0
hsa-miR-550a-3-5p	NM_001289152	MICA	.....((((((.(.((((((&)))))).).)))))).	1217	1233	0.846154	-19.5	1	4.73e-05	0.559	0.0488949	-0.116358	-17.8692	13	16	6	3UTR		0	0
hsa-miR-767-3p	NM_001289152	MICA	...((((((((((((((..(((.&)))..))))))))))..)))).	55	77	0.923077	-23.2	1	4.07e-08	0.441	0.0464396	-0.456189	-6.51454	17	22	10	5UTR		0	0
hsa-miR-767-3p	NM_001289152	MICA	(((((((((.(((...(((((..&.)))))...)))...))))))))).	187	225	0.923077	-22.4	1	0.00460131	0.456	0.141896	-0.464911	-7.00542	17	25	9	5UTR		0	0
hsa-miR-767-3p	NM_001289152	MICA	((((.(((...(((.((((((((&)))))))))))...))))))).	254	276	0.846154	-21.1	1	0.000612704	0.456	-0.434454	-0.884642	-13.9157	18	22	11	5UTR		0	0
hsa-miR-1224-5p	NM_001289152	MICA	....(((((((((((.(((&.))).))))))))))).	1091	1136	0.923077	-22.1	1	0.000849366	0.441	-0.145983	-0.190266	-9.77961	14	17	11	3UTR		0	0
hsa-miR-1224-5p	NM_001289152	MICA	(.(((((((.(((.(.((.&.)).).))).)))))))).	433	472	0.846154	-20.4	1	0.00633618	0.412	-0.57722	-0.382107	-7.43365	14	19	8	CDS		0	0
hsa-miR-1224-3p	NM_001289152	MICA	....(((((((((((((((..&.)))))))).))..)))))	800	841	0.923077	-21.9	1	0.000472755	0.412	0.128275	0.203462	-9.54656	15	19	8	CDS		0	0
hsa-miR-151b	NM_001289152	MICA	(((.(((.(((((((.((&)).))))))).))).))).	353	372	0.846154	-19.1	1	0.000721704	0.485	1.55475	-0.250763	-9.51628	15	19	7	CDS		0	0
hsa-miR-151b	NM_001289152	MICA	..(((((((((...(((.&)))...))))))))).	408	424	0.846154	-18.6	1	1.3e-06	0.456	-0.0103876	-0.36212	-10.4498	12	16	9	CDS		0	0
hsa-miR-320b	NM_001289152	MICA	..(((((((((.(((((((...&)))))))...))).)))))).	1215	1236	0.923077	-20.8	1	2.05e-05	0.559	0.123123	-0.127876	-8.3038	16	21	7	3UTR		0	0
hsa-miR-320b	NM_001289152	MICA	...(((((((((((.(((((..&)))))...)))..)))))))).	1048	1070	0.846154	-20.7	1	4.48e-05	0.397	-0.486156	-0.283814	-7.24999	16	22	8	3UTR		0	0
hsa-miR-320c	NM_001289152	MICA	..(((((((((.(((((((.&)))))))...))).)))))).	1215	1236	1	-21	1	2.05e-05	0.559	0.123123	-0.127876	-8.3038	16	21	7	3UTR		0	0
hsa-miR-1296-5p	NM_001289152	MICA	...(((((((.(((((.(((((&)))))))))))).))))).	825	844	0.980769	-24.8	1	0.00208567	0.426	0.17864	0.109568	-9.33931	17	19	12	CDS		0	0
hsa-miR-1296-5p	NM_001289152	MICA	...((((((((((((((((((.&))))))))........)))))))))).	112	139	0.846154	-24.9	1	1.35e-05	0.426	-0.344591	-0.193771	-6.51454	18	27	10	5UTR		0	0
hsa-miR-1296-5p	NM_001289152	MICA	(((((.(((((((((..(.(((&))).)..))).)))))).))))).	248	272	0.923077	-21.7	1	0.000876407	0.456	-0.112755	-0.871317	-6.07158	18	24	6	5UTR		0	0
hsa-miR-1296-3p	NM_001289152	MICA	..(((((((((..((((((...&.))))))....))))))))).	33	82	0.846154	-26.8	1	0.000726691	0.456	-0.898228	-0.347004	-9.59293	15	21	9	5UTR		0	0
hsa-miR-1296-3p	NM_001289152	MICA	.(((((((((..(((((.....&)))))....))))))))).	1129	1148	1	-24.5	1	9.08e-05	0.382	-0.119611	-0.253136	-9.9649	14	19	9	3UTR		0	0
hsa-miR-1468-5p	NM_001289152	MICA	.(((((((.((((((((.(((&.))).))...))))))))))))).	251	283	0.846154	-22.5	1	0.00575597	0.441	-0.148057	-0.912244	-4.84971	18	24	13	5UTR		0	0
hsa-miR-1468-5p	NM_001289152	MICA	......(((((((((((((((&)))))))))......)))))).	641	663	0.846154	-19	0	0.000100987	0.412	-0.747444	0.215742	-15.5666	15	22	9	CDS		0	0
hsa-miR-1323	NM_001289152	MICA	((((((((((((.((.......&)).)))))))))..))).	1223	1241	0.923077	-18.2	1	0.000103051	0.588	0.132996	-0.0880426	-5.45975	14	18	9	3UTR		0	0
hsa-miR-1301-3p	NM_001289152	MICA	((.(((((((((((..(((.....&.)))..))))))))))).)).	1129	1183	0.846154	-27.6	1	1.52e-07	0.441	-0.23324	-0.230579	-6.46361	16	21	11	3UTR		0	1
hsa-miR-1185-5p	NM_001289152	MICA	...(((..(((..((((((((&)))))))))))..))).	671	688	0.923077	-17.4	1	0.00125292	0.456	0.815388	0.0620824	-15.0078	14	17	11	CDS		0	0
hsa-miR-1185-2-3p	NM_001289152	MICA	......((((((((((((((..&))))).))))))))).	412	428	0.846154	-20.5	0	4.17e-07	0.471	0.148664	-0.337374	-15.5666	14	16	9	CDS		0	0
hsa-miR-449c-5p	NM_001289152	MICA	..(((((((....(((((((((...&)))))))))))))))).	948	965	0.846154	-24.3	1	0.000484897	0.618	-0.687145	-0.736549	-13.6602	16	17	16	CDS		0	0
hsa-miR-449c-3p	NM_001289152	MICA	(((((.(((.(((((((((((..&)))))))))...................)).)))..))))).	825	867	0.846154	-20.2	1	0.00588331	0.412	0.128276	0.0307845	-7.08104	19	42	9	CDS		0	0
hsa-miR-769-5p	NM_001289152	MICA	...(((((.(((((((((((((&)))))).))))))).))))).	1031	1052	0.846154	-24.8	1	1.35e-05	0.382	-0.149472	-0.506745	-7.57093	18	21	7	3UTR		0	0
hsa-miR-769-3p	NM_001289152	MICA	(((((.((.((.(((((.((((.&))))))))).)).)).).)))).	793	816	0.846154	-24.8	1	1.85e-06	0.412	0.450604	0.00812078	-10.2417	18	23	9	CDS	MIRT683676	0	0
hsa-miR-769-3p	NM_001289152	MICA	(((((((((.((((.((.(((((&))).)).)).)))).))))))))).	1031	1056	0.846154	-23.4	1	7.4e-06	0.397	-0.000164222	-0.349379	-5.91553	20	25	9	3UTR	MIRT683676	0	0
hsa-miR-766-5p	NM_001289152	MICA	.((((...((((((((((((((&.)))))..)))))))))...)))).	360	394	0.846154	-26.6	1	0.00111608	0.485	0.412622	-0.112756	-9.55161	18	25	9	CDS		0	0
hsa-miR-766-5p	NM_001289152	MICA	.((((((...((((((.((((.&.))))))))))....)))))).	438	472	0.846154	-23.4	1	0.00633618	0.412	-0.424936	-0.38877	-8.40586	16	22	10	CDS		0	0
hsa-miR-762	NM_001289152	MICA	((((((((((((((((((((((&))))...)).)).)))))))))......)).))).	1123	1158	0.846154	-29.1	1	9.46e-05	0.412	-0.19577	-0.269933	-3.93757	22	35	9	3UTR		0	0
hsa-miR-2113	NM_001289152	MICA	....((.((((((((((((..&)))))))...))))).)).	249	268	0.846154	-20.6	1	0.00081728	0.471	-0.252348	-0.831343	-11.0902	14	19	7	5UTR		0	0
hsa-miR-761	NM_001289152	MICA	(((.((((((((..(((.....&)))...))))))))))).	872	890	0.923077	-20.1	1	3.15e-06	0.426	-0.706331	-0.27248	-9.11557	14	18	11	CDS		0	0
hsa-miR-761	NM_001289152	MICA	.((((((((.((..(((((...&)))))..)))))))))).	128	146	1	-20	1	7.83e-05	0.441	-1.62417	-0.254506	-7.1818	15	18	10	5UTR		0	0
hsa-miR-764	NM_001289152	MICA	.(((((((((((.((((((...&.)))))))))))))........)))).	196	235	0.846154	-23.6	1	1.73e-06	0.426	0.084011	-0.368782	-5.08246	17	27	13	5UTR		0	0
hsa-miR-764	NM_001289152	MICA	.(..(((.(((((((((((...&))))))))))).)))..).	1069	1088	1	-22.2	1	0.000700846	0.426	-0.278615	-0.175315	-10.6965	15	19	11	3UTR		0	0
hsa-miR-765	NM_001289152	MICA	.(((((((..(((((((((((&)))))))..............))))..))))..))).	662	699	0.846154	-17.6	1	0.00926796	0.471	0.198498	0.0856531	-6.09222	18	37	7	CDS		0	0
hsa-miR-675-5p	NM_001289152	MICA	((((((((.((((((((((((((&.)).)))..)))...)))))).)))))))).	141	180	1	-26.2	1	7.8e-05	0.426	-0.447779	-0.252937	-4.99396	22	31	8	5UTR		0	0
hsa-miR-675-3p	NM_001289152	MICA	...(((.(((((((.(((..&))).))))))).))).	754	770	0.846154	-18.6	1	5.99e-06	0.426	-0.52132	0.386931	-8.79368	13	16	7	CDS		0	0
hsa-miR-298	NM_001289152	MICA	..((..((((.((((((.(((((.&)))).)..)))))).))))..)).	33	57	1	-26.2	1	5.64e-06	0.456	-1.10164	-0.179714	-13.8018	17	24	6	5UTR		0	0
hsa-miR-298	NM_001289152	MICA	((((((((((.((((..(((.(((&.))).)))..)))).)))))))))).	893	946	1	-25.1	1	0.00495413	0.559	-0.784036	-0.683667	-6.9954	20	26	10	CDS		0	0
hsa-miR-892a	NM_001289152	MICA	..(((.((((((((((.....&))))))))))..))).	278	294	0.923077	-18.3	1	0.00662077	0.456	-1.73457	-0.547715	-6.85796	13	16	10	5UTR		0	0
hsa-miR-874-5p	NM_001289152	MICA	.(((.((((....((((((....&))))))..)))).))).	3	20	0.846154	-22.1	1	0.000643602	0.388	0	0	-16.6156	13	17	6	5UTR		0	0
hsa-miR-888-3p	NM_001289152	MICA	..((((..(((((((((((((.&))))))).)).))))..)))).	634	656	0.846154	-21.1	1	0.014107	0.368	-0.360977	0.332312	-8.81432	17	22	7	CDS		0	0
hsa-miR-892b	NM_001289152	MICA	..((.((((((((((.((((((&))))))..))))))))))..)).	817	840	0.884615	-23.7	1	0.000369958	0.412	-0.119229	0.286563	-9.30909	18	23	10	CDS		0	0
hsa-miR-541-5p	NM_001289152	MICA	..(((((((((((....(((((...&.)))))....))))))....))))).	202	234	0.846154	-24.7	1	1.65e-06	0.441	-0.150826	-0.420178	-6.78234	16	26	6	5UTR		0	0
hsa-miR-541-3p	NM_001289152	MICA	.(((((((.(((....((((((&))))))))))).))))).	1130	1148	1	-20	1	9.08e-05	0.382	-0.144673	-0.251696	-7.96418	16	18	11	3UTR		0	0
hsa-miR-744-5p	NM_001289152	MICA	(.(((((((.(((((.(((((.&))).)).)))))...))))))).).	1032	1057	0.846154	-23.3	1	6.11e-06	0.382	-0.0891403	-0.361507	-6.57681	18	25	7	3UTR		0	0
hsa-miR-885-3p	NM_001289152	MICA	.((((.(((((((.((((....&.))))))))))))))).	868	891	0.923077	-24.9	1	1.93e-06	0.441	-0.805003	-0.180745	-6.55112	15	17	15	CDS		0	0
hsa-miR-885-3p	NM_001289152	MICA	...(((.(((((.((((((((.&))))))))))))).))).	1131	1149	0.846154	-22.6	1	2.47e-05	0.382	-0.231059	-0.313126	-9.34736	16	18	13	3UTR		0	0
hsa-miR-877-3p	NM_001289152	MICA	(((((((((((((((.(((((&.))))).)).....))).......)))))))))).	779	834	1	-26.6	1	0.000837335	0.412	0.783808	0.0199923	-4.17062	20	35	10	CDS		0	0
hsa-miR-887-5p	NM_001289152	MICA	.(((((((((((((.......&))))))))))))).	676	690	1	-23.3	1	0.00132966	0.471	0.416072	-0.15916	-4.76182	13	14	13	CDS		0	0
hsa-miR-887-3p	NM_001289152	MICA	(((((.(((((((((((.((..&)).)))))))..)))))))..)).	152	176	1	-22	1	0.000101756	0.456	-0.495221	-0.458133	-5.83853	18	24	7	5UTR		0	0
hsa-miR-665	NM_001289152	MICA	..((((((((((((((((..&.)).)))))))))))))).	1197	1240	1	-29.9	1	7.04e-05	0.574	-0.217226	-0.215222	-4.957	16	19	14	3UTR	MIRT613538	0	0
hsa-miR-873-5p	NM_001289152	MICA	.((((((((((((((..(((.&))).))))))))........................)))))).	1197	1240	1	-20.3	1	7.04e-05	0.574	0.0131955	-0.182107	-4.02637	17	43	8	3UTR		0	0
hsa-miR-873-5p	NM_001289152	MICA	(((((((....(((.(.(((.&))).).)))....))))))).	155	176	0.846154	-19.3	1	0.000101756	0.456	0.37999	-0.352335	-12.1103	14	21	7	5UTR		0	0
hsa-miR-873-3p	NM_001289152	MICA	(((((..((.((((((((.(..&).)))))))).)).))))).	410	430	0.846154	-23.8	1	0.00132961	0.471	0.307927	-0.306917	-8.62473	16	20	8	CDS		0	0
hsa-miR-543	NM_001289152	MICA	...(((((((((.((((.....&))))))))))))).	47	61	0.846154	-18.5	1	6.75e-05	0.441	0.301119	-0.459708	-7.80367	13	14	13	5UTR		0	0
hsa-miR-760	NM_001289152	MICA	.(((((((((....(((((.&)))))....))))))))).	459	478	0.846154	-25.4	1	0.0273783	0.456	-0.484158	-0.245052	-12.1109	14	19	9	CDS		0	0
hsa-miR-760	NM_001289152	MICA	..((((...((((.(((((.&))))).))))...)))).	204	222	0.846154	-24.2	1	2.1e-05	0.456	0.290795	-0.39448	-10.7276	13	18	5	5UTR		0	0
hsa-miR-216b-5p	NM_001289152	MICA	...((.(((((((((..(((..&.)))...))))))))))).	542	573	0.820513	-20.7	1	1.11e-05	0.485	0.116515	-0.41066	-8.64855	14	19	11	CDS		0	0
hsa-miR-921	NM_001289152	MICA	.(((((((((((....(((((((..&)))))))....................))))))))))).	107	146	0.846154	-20.1	1	7.83e-05	0.441	-1.29018	-0.27147	-6.90779	18	39	11	5UTR		0	0
hsa-miR-922	NM_001289152	MICA	(((........((((((((((((&))))))))))))..........))).	594	620	0.846154	-20.5	0	0.0103023	0.426	-0.310725	-0.283971	-21.9706	15	26	12	CDS		0	0
hsa-miR-922	NM_001289152	MICA	((((((((((...(((.......&)))...)))))))))).	931	948	0.923077	-17.9	1	0.00631302	0.574	-0.835839	-0.72144	-11.3983	13	17	10	CDS		0	0
hsa-miR-933	NM_001289152	MICA	((((.(((((..((((((((((&)).).)))))))..))))))))).	830	854	0.923077	-25.2	1	1.87e-05	0.441	0.0491323	0.120361	-14.2282	19	24	9	CDS		0	0
hsa-miR-933	NM_001289152	MICA	...(((((((((((((((((((&))))............................)))))..................)))))))))).	112	178	0.846154	-25.2	1	4.75e-05	0.441	-0.426769	-0.246118	-6.51454	19	66	10	5UTR		0	0
hsa-miR-936	NM_001289152	MICA	((((((((((.((((((.....&))))).).)))))))))).	929	948	0.846154	-17.3	1	0.00631302	0.574	-0.835839	-0.72144	-6.76235	16	19	10	CDS		0	0
hsa-miR-937-5p	NM_001289152	MICA	((((((((((((.(..((((&))))..).)))))))))))).	289	310	0.923077	-25.7	1	0.000428301	0.471	-0.475697	-0.32976	-6.1952	17	21	12	5UTR		0	0
hsa-miR-937-5p	NM_001289152	MICA	((((((((((((((((((((&))))))))))........))).))))).)).	1136	1167	0.846154	-24.7	1	0.0285278	0.397	-0.324804	-0.180188	-3.93757	20	31	10	3UTR		0	0
hsa-miR-937-3p	NM_001289152	MICA	.((((.(((((((((((((((.&)))))))))).))))).)).)).	1018	1041	0.846154	-29.9	1	0.00319694	0.441	-0.237298	-0.437041	-5.69428	19	23	10	3UTR		0	0
hsa-miR-938	NM_001289152	MICA	(((((((...((((...(((((&)))))...))))))))))).	1135	1155	0.923077	-20.8	1	2.43e-05	0.412	-0.357895	-0.130756	-9.5186	16	20	11	3UTR		0	0
hsa-miR-939-5p	NM_001289152	MICA	.(((((((((((((.(((((((..&)))))..)).))))))))))))).	1215	1239	0.846154	-32.6	1	4.68e-05	0.574	0.0690766	-0.0976411	-4.52877	20	24	13	3UTR		0	0
hsa-miR-939-5p	NM_001289152	MICA	((((((((((((((((((.(((((&.))))......).))))))))).))).....)))))).	648	702	0.871795	-29.7	1	0.0093404	0.456	0.311745	0.173844	-3.93757	23	38	9	CDS		0	0
hsa-miR-939-3p	NM_001289152	MICA	(((((((((((((((((((..&.))...))))))))))))))....................))).	800	868	1	-28.8	1	0.00779749	0.412	-0.0156225	-0.0717423	-3.93757	19	44	14	CDS		0	0
hsa-miR-939-3p	NM_001289152	MICA	((((((.((((((.((((...&))))))))).).)))))).	247	266	0.923077	-27	1	0.00185924	0.471	-0.424935	-0.83515	-6.3381	16	19	9	5UTR		0	0
hsa-miR-940	NM_001289152	MICA	.((((((((((((((((....&))))))))....)))))))).	757	778	0.923077	-29	1	2.64e-06	0.382	-0.171032	0.290879	-3.79332	16	21	8	CDS	MIRT690583	0	0
hsa-miR-941	NM_001289152	MICA	..(((.(((((((...(((((((&)).)))))..)))))))))).	847	868	0.923077	-24.5	1	0.00779749	0.412	0.577956	-0.280034	-8.6833	17	21	10	CDS		0	0
hsa-miR-941	NM_001289152	MICA	...(((((((((((((.......&))).))))))).))).	1089	1105	0.846154	-20.5	1	0.00265329	0.426	-0.428467	-0.184987	-6.51454	13	16	7	3UTR		0	0
hsa-miR-942-5p	NM_001289152	MICA	.(((((((.((((((((((.(.&.).)))))))............))).))))))).	792	835	0.846154	-21	1	0.000657938	0.412	0.247317	0.0912218	-4.84971	18	34	7	CDS		0	0
hsa-miR-942-3p	NM_001289152	MICA	..(((((((((...........&))))))))).	483	493	0.846154	-15.3	1	0.00575204	0.456	-0.890248	-0.477284	-11.4183	9	10	9	CDS		0	0
hsa-miR-943	NM_001289152	MICA	((((((((..(((((((....&)))))))......)))))))).	112	134	0.807692	-22.2	1	6.62e-06	0.441	-0.624809	-0.44915	-6.23647	15	22	8	5UTR		0	0
hsa-miR-943	NM_001289152	MICA	(((((..((((.(.(((((((&)))))))).))))...))))).	1280	1302	0.923077	-18.9	1	0.000963722	0.603	0.102829	0.0144515	-11.5859	17	22	8	3UTR		0	0
hsa-miR-1178-5p	NM_001289152	MICA	((((((((.(((((....&.)))))..)))))))).	268	304	0.807692	-22.2	1	5.09e-06	0.485	-1.78597	-0.658121	-5.96246	13	17	8	5UTR		0	0
hsa-miR-1178-3p	NM_001289152	MICA	(((((((((((((((......&))))))))))))))).	208	224	0.846154	-21.7	1	0.0031483	0.456	-0.0746841	-0.371637	-4.17062	15	16	15	5UTR		0	0
hsa-miR-1178-3p	NM_001289152	MICA	..((((((.(((((.((((..&))))...)))))..)))))).	1022	1043	0.923077	-20.9	1	0.000127076	0.426	-0.418229	-0.366521	-6.74884	15	21	6	3UTR		0	0
hsa-miR-1180-5p	NM_001289152	MICA	...((((((..((((((....&))))))....)).)))).	715	733	0.923077	-20.3	1	2.38e-08	0.441	1.3658	0.0588449	-10.5818	12	18	6	CDS		0	0
hsa-miR-1180-3p	NM_001289152	MICA	.(((((((.(((.(((.((((.&.)))).))).)))))))))).	1139	1183	1	-28.8	1	1.52e-07	0.441	-0.626652	-0.194585	-6.13885	17	21	10	3UTR		0	0
hsa-miR-1182	NM_001289152	MICA	((((..((..(((((((.(((..&.)))..))))))).))..)))).	1202	1231	0.846154	-23.4	1	0.000133456	0.544	0.0973441	-0.186427	-12.2565	16	23	7	3UTR		0	0
hsa-miR-1183	NM_001289152	MICA	..((.(((((..(((.(((((.((((.&))))...))))))))..))))).)).	416	442	0.923077	-27	1	0.000495788	0.426	-0.105141	-0.372589	-15.4807	19	26	8	CDS		0	0
hsa-miR-1225-5p	NM_001289152	MICA	(((((((((.((((.(((((((&)))))))))).)..))).)))))).	618	643	1	-30.3	1	0.000161034	0.382	-0.309173	-0.0140212	-5.91553	20	25	10	CDS		0	0
hsa-miR-1226-5p	NM_001289152	MICA	(.(((((.((((((((((...(((..&.)))......)))))))))).)))))).	298	344	0.846154	-30.6	1	0.00419405	0.529	-0.699047	-0.364975	-7.41489	19	28	10	CDS		0	0
hsa-miR-1227-5p	NM_001289152	MICA	((((((((((((((.((&.)))))))))).)))))).	1168	1207	0.923077	-26.3	1	0.0163077	0.456	-0.372156	-0.0707653	-4.67302	16	19	10	3UTR		0	0
hsa-miR-1227-5p	NM_001289152	MICA	.(((((((..((.((((&)))).))..))))))).	638	655	0.820513	-22.3	1	0.000696152	0.368	-1.15036	0.167996	-7.38135	13	17	7	CDS		0	0
hsa-miR-1227-5p	NM_001289152	MICA	((((((((((..((...&)).)))))))))).	1133	1147	0.846154	-22	1	8.19e-05	0.382	-0.264653	-0.240178	-11.0777	12	14	10	3UTR		0	0
hsa-miR-1228-5p	NM_001289152	MICA	..((((((((((((.(((.((&)).))).))).........))))))))).	1169	1198	0.923077	-23.6	1	7.49e-05	0.456	-0.242714	-0.140354	-5.69245	17	29	9	3UTR		0	0
hsa-miR-1229-5p	NM_001289152	MICA	(.(((((((((((..(((((((..&))))))).))))))....................)))))).	423	464	0.923077	-24	1	0.000294559	0.426	-0.417568	-0.375445	-6.69354	19	41	7	CDS		0	0
hsa-miR-1229-3p	NM_001289152	MICA	(((((.(((((((((((((((..&)))))))).......))............................)))))..................))))).	758	832	0.923077	-21.5	1	0.00292717	0.412	0.445425	0.128995	-5.83853	20	74	8	CDS		0	0
hsa-miR-1231	NM_001289152	MICA	((((((((((((.(((((((&)))))))............)))))))))...))).	1172	1207	0.923077	-23.4	1	0.0163077	0.456	-0.1034	-0.178268	-5.22671	19	35	9	3UTR		0	0
hsa-miR-1231	NM_001289152	MICA	..(((((((((((..((((.&))))..)))...)))))))).	462	483	0.846154	-19.5	1	0.0673317	0.471	-0.53915	-0.305013	-6.54929	15	21	8	CDS		0	0
hsa-miR-1236-5p	NM_001289152	MICA	(((((....(((((..(((((.&))))).)))))....))))).	459	480	0.923077	-23.1	1	0.0379848	0.471	-0.21174	-0.210788	-11.7207	15	21	5	CDS		0	0
hsa-miR-1236-5p	NM_001289152	MICA	(((((..(((((....(((((.&)))))......)))))))))).	287	309	0.846154	-20.3	1	0.00013577	0.485	-1.49092	-0.3783	-10.4967	15	22	10	5UTR		0	0
hsa-miR-1237-5p	NM_001289152	MICA	((((((.(((((.(((((.(.&.).)))))..)))))..)))))).	639	702	0.923077	-25.6	1	0.0093404	0.456	0.243393	0.194159	-6.77039	17	24	6	CDS		0	0
hsa-miR-1237-5p	NM_001289152	MICA	.((((.(((((((.(((.((.&)).))).)).)).))).)))).	1123	1145	0.846154	-25.3	1	5.14e-05	0.412	-0.221994	-0.311686	-6.55112	16	22	4	3UTR		0	0
hsa-miR-1237-3p	NM_001289152	MICA	..((((((((((.((((((((&)))))....................)))..)))))))))).	800	841	0.846154	-26.3	1	0.000472755	0.412	-0.0933265	0.13547	-6.24613	18	41	10	CDS		0	0
hsa-miR-1237-3p	NM_001289152	MICA	..(((((((((((((((....&.))))).).))))))))).	197	227	1	-24.3	1	0.0174545	0.456	-0.330879	-0.462056	-4.957	15	19	9	5UTR		0	0
hsa-miR-1238-5p	NM_001289152	MICA	..((((((((((((..((((((.&)))))).))))))))).))).	672	693	0.923077	-23.8	1	0.000811802	0.441	0.296526	-0.155923	-5.9255	18	21	9	CDS		0	0
hsa-miR-1238-3p	NM_001289152	MICA	.((((((((((.(((((((.&))))))))))))....))))).	217	239	1	-22.8	1	6.06e-06	0.456	-1.32232	-0.470622	-7.14013	17	22	12	5UTR		0	0
hsa-miR-1202	NM_001289152	MICA	((((((.((((((.((.....&)))))))))))))).	4	19	1	-23.7	1	0.000544964	0.375	0	0	-6.3381	14	15	14	5UTR		0	0
hsa-miR-1202	NM_001289152	MICA	.((((.(((((..(((((...&)))))..).)))).)))).	204	223	0.969231	-22.8	1	0.00190043	0.441	0.290795	-0.39448	-10.3302	14	19	5	5UTR		0	0
hsa-miR-663b	NM_001289152	MICA	((.(((((.((.((.(((((((&)))))).).))................)).))))).)).	649	688	0.846154	-24.5	1	0.00125292	0.456	-1.18119	0.195437	-10.6338	18	39	6	CDS		0	0
hsa-miR-1204	NM_001289152	MICA	((((((((.((((((((((..&))))))).)))...).))))))).	726	750	0.923077	-22	1	0.0663083	0.382	0.588747	0.182957	-4.99396	18	24	7	CDS		0	0
hsa-miR-1204	NM_001289152	MICA	((((((((.(((((.......&)))))..)))))))).	478	494	0.923077	-21.6	1	0.0055644	0.471	-0.434455	-0.54486	-5.96246	13	16	8	CDS		0	0
hsa-miR-1204	NM_001289152	MICA	((((((((((((((((.....&))))))))))...........)))))).	344	372	1	-22	1	0.000721704	0.485	0.375962	-0.446827	-3.93757	16	28	10	CDS		0	0
hsa-miR-1205	NM_001289152	MICA	.(((((((((((........&))))))))))).	1	13	0.923077	-19.2	1	0.00013906	0.381	0	0	-6.90779	11	12	11	5UTR		0	0
hsa-miR-1205	NM_001289152	MICA	((((((((((((((......&))))))..)))))))).	555	572	0.923077	-20.8	1	6.18e-06	0.471	-0.32976	-0.352557	-4.90607	14	17	8	CDS		0	0
hsa-miR-1205	NM_001289152	MICA	(((((.((((((((((((..&))))))))).)))............))))).	194	225	0.846154	-19.1	1	0.00460131	0.456	-0.260939	-0.4592	-5.83853	17	31	9	5UTR		0	0
hsa-miR-1207-5p	NM_001289152	MICA	.(((((((((((((((((...&)))).)))))..................)))))))).	1160	1197	1	-27.5	1	0.000103923	0.456	-0.356372	-0.0290122	-3.79332	17	37	8	3UTR		0	1
hsa-miR-1287-5p	NM_001289152	MICA	((((((.((.((((((((((..&.))))))))))))...)))))).	713	759	0.846154	-23.9	1	0.000642599	0.397	0.821862	0.0189133	-6.72377	18	23	12	CDS		0	0
hsa-miR-1289	NM_001289152	MICA	....(((((((.(((((((....&.)))))))))))))).	1020	1058	0.923077	-22.2	1	1.56e-05	0.382	-0.323974	-0.452036	-12.8934	14	16	14	3UTR		0	0
hsa-miR-1291	NM_001289152	MICA	..(((.((((((((((((((((.(&).))))))).)))))..))))..))).	899	926	0.846154	-25.9	1	0.00046661	0.471	-0.969892	-0.614596	-6.85796	20	27	7	CDS		0	0
hsa-miR-1294	NM_001289152	MICA	(.((((((((((((((((.(((&))).)))))))))...........................))))))).).	607	657	0.923077	-24	1	0.000398928	0.368	-0.153048	0.0229479	-5.10125	20	50	9	CDS		0	0
hsa-miR-1299	NM_001289152	MICA	..((((((((((((((((.((.&.)).)..))))))))).)))))).	649	690	0.948718	-19.2	1	0.00132966	0.471	-0.274638	0.239442	-4.957	18	24	9	CDS		0	0
hsa-miR-1244	NM_001289152	MICA	.((.((((((((((((((..(((((.&)))))..))))))))....)))))).)).	666	695	0.923077	-21	1	0.00135167	0.441	0.185835	-0.161319	-6.82535	21	29	8	CDS		0	0
hsa-miR-1244	NM_001289152	MICA	..((((.(((((((((((..(((((.&.))))).))))))))))).)))).	519	569	0.923077	-21.4	1	6.6e-06	0.471	-0.71566	-0.292641	-6.50069	20	24	11	CDS		0	0
hsa-miR-1247-3p	NM_001289152	MICA	.((((((.(((((....((((.((&)).))))...............))))))))))).	203	237	0.923077	-23.2	1	5.5e-06	0.441	-1.17366	-0.435406	-7.9323	17	34	11	5UTR		0	0
hsa-miR-1249-5p	NM_001289152	MICA	.((((((((..(.((((((.....&))))))).)))))))).	327	344	1	-22.3	1	0.00419405	0.529	0.545871	-0.27646	-9.14974	15	17	8	CDS		0	0
hsa-miR-1250-5p	NM_001289152	MICA	.((.((((((.((((((....&))))))....)))))).)).	742	762	0.846154	-21.3	1	1.85e-05	0.412	0.0707162	0.443051	-9.65012	14	20	6	CDS		0	0
hsa-miR-1251-5p	NM_001289152	MICA	..((((((((((...(((...&.))).)))))))))).	1138	1182	0.923077	-23.4	1	1.66e-07	0.441	-0.16483	-0.173949	-7.83842	13	16	10	3UTR		0	0
hsa-miR-1256	NM_001289152	MICA	.(((((((.(((((((......&)))))))..))))))).	604	621	0.846154	-19	1	0.0184942	0.412	-0.446692	-0.319806	-4.84971	14	17	7	CDS		0	0
hsa-miR-1260a	NM_001289152	MICA	.((((((((((((..((.&)).)))))))).......................)))).	830	869	0.846154	-19.2	1	0.00776426	0.412	0.356867	-0.10412	-5.38561	14	39	8	CDS		0	0
hsa-miR-1260a	NM_001289152	MICA	(((((((((.(((((...&)))))..))).)))))).	717	735	0.846154	-18	1	1.32e-06	0.412	0.735523	0.0847464	-5.41313	14	18	6	CDS		0	0
hsa-miR-1262	NM_001289152	MICA	.((((((...((((((..((..&))))))))...)))))).	4	22	0.846154	-15.1	1	0.00289271	0.373	0	0	-8.40586	14	18	8	5UTR		0	0
hsa-miR-1266-5p	NM_001289152	MICA	((((((((((((((....((((.&)))).......)))))))......................))))))).	562	610	0.923077	-24.9	1	6.71e-05	0.456	-0.270539	-0.523179	-4.90607	18	48	7	CDS		0	0
hsa-miR-1266-5p	NM_001289152	MICA	((.(..(((((((((..((((((&))).)))....)))))))))..).)).	1150	1177	0.846154	-24.5	1	1.43e-05	0.412	-0.477952	-0.129316	-11.7482	18	27	9	3UTR		0	0
hsa-miR-1266-5p	NM_001289152	MICA	(((.(((((((.(.(.(((((((&)))).))).).)))))))).))).	1109	1133	0.846154	-23.4	1	0.000923476	0.426	0.114484	-0.324644	-11.4063	19	24	8	3UTR		0	0
hsa-miR-1266-3p	NM_001289152	MICA	(((((..((.(((((((.....&))))))).))...))))).	194	213	0.846154	-22.8	1	9.27e-06	0.456	-0.990561	-0.467766	-8.62473	14	19	7	5UTR		0	0
hsa-miR-1268a	NM_001289152	MICA	.((((((.(..((((((.&))))))..).)))))).	4	21	0.923077	-21.5	1	0.00298212	0.38	0	0	-10.1742	13	17	6	5UTR		0	0
hsa-miR-1270	NM_001289152	MICA	..(((((...(((((((((.(.(&.).).)))))))))))))).	395	430	1	-23	1	0.00132961	0.471	-0.213431	-0.0765883	-9.56953	16	20	14	CDS		0	0
hsa-miR-1272	NM_001289152	MICA	((((((..((((((.(((((((((..&))))))))).))))))..)).)))).	129	155	0.948718	-18.7	1	0.000818883	0.471	-0.99177	-0.234164	-8.53035	21	26	9	5UTR		0	0
hsa-miR-1275	NM_001289152	MICA	.((((((((((((((..&)))))))).)))))).	686	702	1	-21.9	1	0.0093404	0.456	0.427583	-0.0965647	-4.02637	14	16	8	CDS		0	0
hsa-miR-1281	NM_001289152	MICA	..((((((((((((((.&)))))))))..))))).	825	842	0.846154	-24.4	1	0.000643469	0.412	-0.209884	0.165689	-4.957	14	17	9	CDS		0	0
hsa-miR-1284	NM_001289152	MICA	(((.(((((((((((((((((.&.))))).))))))))))))))).	324	365	0.846154	-23.5	1	3.91e-06	0.456	-0.0484582	-0.456345	-6.9696	20	23	15	CDS		0	0
hsa-miR-1288-3p	NM_001289152	MICA	.(((((((((.((((((((..&)))))).)).)).))))))).	584	605	1	-22.9	1	0.00010027	0.441	-0.242197	-0.214349	-6.6181	17	21	7	CDS		0	0
hsa-miR-1292-5p	NM_001289152	MICA	.(((((..(((((((((...((((.&)))))))))))))...))))).	1171	1193	0.846154	-24	1	4.88e-05	0.471	-0.405431	-0.147553	-7.65065	18	22	13	3UTR		0	0
hsa-miR-1292-5p	NM_001289152	MICA	.((((((..(((((((((((..(((&)))..)))))).......)))))....)))).)).	812	847	0.846154	-22.9	1	1.03e-05	0.426	-0.221876	0.2898	-7.16335	20	35	6	CDS		0	0
hsa-miR-664a-5p	NM_001289152	MICA	..(((((((((....((((((((.&.)))))...)))..))))))))).	461	491	0.923077	-20.2	1	0.00773135	0.471	-0.814106	-0.388769	-11.1852	17	24	9	CDS		0	0
hsa-miR-1306-5p	NM_001289152	MICA	.((((((((((((.........&)))).)))))).)).	755	770	0.846154	-19.7	1	5.99e-06	0.426	-0.367144	0.369663	-5.61866	12	15	6	CDS	MIRT678115	0	0
hsa-miR-1306-3p	NM_001289152	MICA	.(.((((((((((((((.&.)))))))))....))))).).	789	828	1	-23.1	1	0.000908863	0.412	1.04442	-0.0102262	-5.35086	15	22	9	CDS		0	0
hsa-miR-1469	NM_001289152	MICA	((((..((((((((((..((((&))))..).)))))))..................))..)))).	607	649	0.846154	-27.8	1	4.22e-05	0.382	0.164739	-0.172453	-9.95757	18	42	7	CDS		0	0
hsa-miR-1469	NM_001289152	MICA	(((((((((((.(((((((((.&)))))))))..)))))....................)))))).	1030	1073	1	-27	1	9.86e-05	0.397	-0.177958	-0.351541	-7.28438	20	43	9	3UTR		0	0
hsa-miR-1469	NM_001289152	MICA	.(((((((((((((((((....&))))))))))........))))))).	882	908	0.846154	-26.5	1	3.61e-05	0.456	-0.592364	-0.302698	-3.79332	17	26	10	CDS		0	0
hsa-miR-1469	NM_001289152	MICA	(((.((((.(((.((((((((.&))))).)).).))).)).)).))).	740	765	0.923077	-26.7	1	1.57e-06	0.426	0.312464	0.452764	-9.31512	18	25	5	CDS		0	0
hsa-miR-1471	NM_001289152	MICA	((((.((.(((((((((.(((.&.)))))))))))))).)))).	1110	1154	0.846154	-31.9	1	1.29e-05	0.412	-0.0257594	-0.327523	-10.3702	18	21	14	3UTR		0	0
hsa-miR-1538	NM_001289152	MICA	.(((.((((((((((.((((((.&))))))))))))................)))).))).	854	891	0.846154	-26.1	1	1.93e-06	0.441	-0.450635	-0.37069	-8.14541	19	37	12	CDS		0	0
hsa-miR-1539	NM_001289152	MICA	.((.((((.(((((((.((..&))..)))))))..)))).)).	887	908	0.923077	-21.7	1	3.61e-05	0.456	-0.360977	-0.360976	-7.88174	15	21	7	CDS		0	0
hsa-miR-1908-5p	NM_001289152	MICA	.((((((((((((..(((((.&)))))...)))).........)))))))).	1167	1197	0.923077	-24.7	1	0.000103923	0.456	-0.248199	-0.122117	-5.38561	17	30	8	3UTR		0	0
hsa-miR-1908-5p	NM_001289152	MICA	((((((.(((((((.......&.))))))).)))))).	932	956	0.846154	-21.3	1	7.02e-05	0.618	-0.619992	-0.762451	-6.44976	13	16	7	CDS		0	0
hsa-miR-1908-3p	NM_001289152	MICA	(((((((((((((........&)))).))))))))).	1166	1181	0.846154	-26.6	1	1.81e-07	0.426	-0.470334	-0.1058	-5.76291	13	15	9	3UTR		0	0
hsa-miR-1909-5p	NM_001289152	MICA	.((((...(((((((((((..&))))................)))))))...)))).	1129	1164	0.846154	-22.4	1	0.000761871	0.426	-0.182178	-0.244977	-9.55161	15	35	7	3UTR		0	0
hsa-miR-1909-5p	NM_001289152	MICA	.((((((((((((...(((..&)))...)))))))))))).	894	913	1	-22.1	1	0.000767578	0.471	-0.986932	-0.559555	-5.61866	15	19	12	CDS		0	0
hsa-miR-1909-3p	NM_001289152	MICA	.(((((((((((((((((....&))))))).................))))............)))))).	1149	1196	0.846154	-26	1	0.000308631	0.471	-0.351457	-0.0386107	-3.79332	17	47	7	3UTR		0	0
hsa-miR-1909-3p	NM_001289152	MICA	(((((((((.((((((.(((..&))))))))).....................))))))))).	11	51	0.846154	-24.9	1	2.11e-05	0.426	-0.882377	-0.260737	-5.18008	18	40	9	5UTR		0	0
hsa-miR-1910-5p	NM_001289152	MICA	..(((((((((...(((((((&)))))))))).)))))).	802	820	0.923077	-20.7	1	0.000218013	0.397	-0.101961	0.355634	-10.4498	16	18	10	CDS		0	0
hsa-miR-1910-3p	NM_001289152	MICA	..(((((((((((((((((.&))))...........))).)))))))))).	916	946	0.846154	-20.5	1	0.00495413	0.559	-0.762898	-0.671795	-4.957	17	30	10	CDS		0	0
hsa-miR-1911-5p	NM_001289152	MICA	.((...((.(((...((((((((&))))))))))).))....)).	751	772	0.846154	-20.9	1	2.85e-06	0.426	-0.458107	0.407436	-16.7832	15	21	11	CDS		0	0
hsa-miR-1911-3p	NM_001289152	MICA	(((((((((((((..(((((&))))))))))))).....))))).	607	631	0.923077	-23.7	1	0.00169224	0.338	0.405711	-0.301213	-5.52986	18	24	13	CDS		0	0
hsa-miR-1912-5p	NM_001289152	MICA	((((((((.((((.(((((...&.)).))))))))))))))).	719	764	0.846154	-20.9	1	2.31e-06	0.412	0.167848	0.173243	-5.8508	17	20	15	CDS		0	0
hsa-miR-1912-3p	NM_001289152	MICA	....(((.(((((((((((((.&)))))))..))))))...))).	542	564	0.846154	-20.3	1	0.00349575	0.515	-0.221892	-0.342133	-11.8602	16	22	7	CDS		0	0
hsa-miR-1912-3p	NM_001289152	MICA	..(((((((..(((((.((((.&.)))).)))))..))))))).	869	898	0.846154	-23.1	1	4.01e-05	0.426	-0.37331	-0.282193	-9.02428	16	21	7	CDS		0	0
hsa-miR-1913	NM_001289152	MICA	......(((((((((((((...&.))))))))))))).	728	767	0.846154	-27.3	0	1.37e-06	0.412	-0.28128	0.194828	-15.5666	13	15	13	CDS		0	0
hsa-miR-1915-5p	NM_001289152	MICA	.((((((((((((((((((((.&)))).....))............))))))))))....)))).	617	659	0.923077	-27.6	1	9.68e-05	0.382	-0.445209	0.0328647	-3.79332	20	42	10	CDS		0	0
hsa-miR-1915-3p	NM_001289152	MICA	.(((((((((.(((.(.(((&))).).))).))))))))).	96	116	0.846154	-25	1	3.62e-05	0.471	-0.411117	-0.304321	-7.35355	16	20	9	5UTR	MIRT678111	0	0
hsa-miR-2114-3p	NM_001289152	MICA	...(((((.((((((((((((&.))))))))))))))))).	107	150	0.923077	-23.5	1	0.00095578	0.456	-0.0779899	-0.4469	-7.57093	17	19	17	5UTR		0	0
hsa-miR-2116-5p	NM_001289152	MICA	(((((((((((((.(((((..&)))))))))))..................))))))).	41	78	0.846154	-20.2	1	4.75e-08	0.456	-0.0561147	-0.3776	-4.79441	18	37	11	5UTR		0	0
hsa-miR-2117	NM_001289152	MICA	((((((((((....(((((..&))))))))))))))).	600	616	0.923077	-19.4	1	0.00233576	0.412	0.00145621	-0.403026	-12.2551	15	16	15	CDS		0	0
hsa-miR-2276-5p	NM_001289152	MICA	((((((((...((((((.(.((&.))).))))))...)))))))).	632	661	0.923077	-27.8	1	5.75e-05	0.382	-1.10565	0.209261	-9.06125	17	23	8	CDS		0	0
hsa-miR-2276-3p	NM_001289152	MICA	..((((((((.(((((((((..&)))))))))))))......)))).	39	63	1	-21.9	1	0.000115174	0.456	-0.988047	-0.202185	-7.78178	17	24	13	5UTR		0	0
hsa-miR-2277-5p	NM_001289152	MICA	.(((((((.((((.((((......&.)))).)))).))))))).	862	890	0.846154	-25.5	1	3.15e-06	0.426	-0.805003	-0.180745	-5.70655	15	19	7	CDS		0	0
hsa-miR-2278	NM_001289152	MICA	..((((.(((((.(((.((((.&)))).).))))))).)))).	1083	1103	0.846154	-21.9	1	0.00395653	0.426	-0.779129	-0.134595	-7.78982	16	20	7	3UTR		0	0
hsa-miR-2278	NM_001289152	MICA	((((.(((.((..(((((((((&)))))))))................)))))..)))).	1168	1205	0.923077	-21.2	1	0.00452122	0.456	-0.503548	-0.134115	-13.7489	18	37	9	3UTR		0	0
hsa-miR-2682-5p	NM_001289152	MICA	((((.((((((((((((((.((.&)).))))))))))))...)).)))).	149	175	0.923077	-20.9	1	8.65e-05	0.471	-0.581699	-0.445692	-8.05661	20	26	12	5UTR		0	0
hsa-miR-711	NM_001289152	MICA	.((((((((((...(((((.((&.)).)))))...)))))))))).	1101	1136	0.923077	-23.1	1	0.000849366	0.441	-0.0189339	-0.351999	-9.2861	17	23	10	3UTR		0	1
hsa-miR-711	NM_001289152	MICA	(((((((((.(((((((.(...&).))))))).))).)))................))).	132	169	0.846154	-19.9	1	0.0012678	0.456	-0.574291	-0.34621	-5.18008	17	37	7	5UTR		0	1
hsa-miR-718	NM_001289152	MICA	(((((((((((((.(((((((&))))))).)).))))))..........................))))).	717	766	0.923077	-24.8	1	1.25e-06	0.426	-0.123546	0.467874	-4.79441	20	49	7	CDS		0	0
hsa-miR-2861	NM_001289152	MICA	(((((((.((.(((((.((&.)).))))).)).))))))).	616	654	0.923077	-29.7	1	4.4e-05	0.353	0.132387	-0.0420581	-9.07598	16	21	7	CDS		0	0
hsa-miR-3116	NM_001289152	MICA	((((((...((((((.((((..&.))))..)))))).)))))).	163	189	0.846154	-21.4	1	0.00032629	0.412	0.552215	-0.378468	-9.08433	16	21	6	5UTR		0	0
hsa-miR-3124-5p	NM_001289152	MICA	((((((((((.((((......&.))))...)))))))))).	13	59	0.897436	-20.3	1	1.59e-05	0.456	-0.283761	-0.280396	-6.9954	14	19	10	5UTR		0	0
hsa-miR-3125	NM_001289152	MICA	..((((.((((.(((((.((&))))))).))))....)))).	465	486	0.846154	-17.7	1	0.000601486	0.471	-0.242196	-0.284074	-9.84749	15	21	7	CDS		0	0
hsa-miR-3126-3p	NM_001289152	MICA	....(((((((((((((.....&.))))).....)))))))).	1051	1095	0.820513	-20.2	1	0.00600855	0.441	-0.189999	-0.244031	-9.54656	13	20	8	3UTR		0	0
hsa-miR-3127-5p	NM_001289152	MICA	..((((((((((((.(((((...&)))))...)).)))))))))).	1033	1055	0.846154	-21.6	1	5.59e-06	0.382	-0.022478	-0.424969	-5.69245	17	22	10	3UTR		0	0
hsa-miR-3127-3p	NM_001289152	MICA	...(((((((.((((((((((.&)))).))))))))))))).	641	660	1	-29.2	1	5.63e-05	0.382	-0.910403	0.185523	-9.33931	17	19	13	CDS		0	0
hsa-miR-3129-5p	NM_001289152	MICA	(..(((((((((.((..((((.&))))..)))))))))))..).	163	184	0.923077	-18.3	1	0.00020572	0.426	-0.0273077	-0.475381	-8.18097	16	21	11	5UTR		0	0
hsa-miR-3129-3p	NM_001289152	MICA	......((((((.((((((((.&)))))))).)))))).	753	769	0.923077	-21	0	2.66e-06	0.412	-0.512069	0.448447	-16.8557	14	16	8	CDS		0	0
hsa-miR-3130-5p	NM_001289152	MICA	..(((((((((((((......&))).)))))))).)).	433	449	0.846154	-20.7	1	2.27e-07	0.412	-0.338643	-0.430648	-5.19005	13	16	8	CDS		0	0
hsa-miR-3130-3p	NM_001289152	MICA	(((((.(((((..(((((((.&)))))))..))))).))))).	582	603	0.923077	-24.2	1	0.000181365	0.441	0.63017	-0.178516	-10.4745	17	21	7	CDS		0	0
hsa-miR-3130-3p	NM_001289152	MICA	((.((((((((((((((((..&))))...)))))).............)))))).)).	74	110	0.884615	-21	1	2.03e-05	0.456	-0.554112	-0.45314	-5.49511	18	36	6	5UTR		0	0
hsa-miR-3131	NM_001289152	MICA	..(((((((((.((....(((..&.)).)....))))))))))).	412	471	1	-23.1	1	0.0047959	0.426	-0.0273076	-0.381155	-9.2723	14	21	11	CDS		0	0
hsa-miR-3131	NM_001289152	MICA	.((((((((.(((...(((((((&))).))))))))))))))).	70	90	1	-22.2	1	0.00351291	0.456	0.336848	-0.414477	-6.86117	18	20	15	5UTR		0	0
hsa-miR-3132	NM_001289152	MICA	((((.((((.((((((((......&.)))))))).)))))))).	390	432	0.846154	-25.4	1	0.00748011	0.471	-1.21491	0.107103	-9.29912	16	19	8	CDS		0	0
hsa-miR-378b	NM_001289152	MICA	.(.(((((((.((((....&)))).))))))).).	1040	1055	0.846154	-21.7	1	5.59e-06	0.382	-0.516955	-0.331625	-8.40869	12	15	7	3UTR		0	0
hsa-miR-378b	NM_001289152	MICA	((((..(((((.(((....&))))))))..)))).	203	218	0.923077	-21.1	1	0.00028814	0.471	-0.0746853	-0.474429	-13.5374	12	15	8	5UTR		0	0
hsa-miR-378b	NM_001289152	MICA	.((((((((....((((..&))))...)))))))).	1016	1032	0.846154	-18.8	1	7.09e-05	0.485	-0.155922	-0.426488	-12.4965	12	16	8	3UTR		0	0
hsa-miR-3135a	NM_001289152	MICA	(((((.((((((((((.(((((&.))))).))..........))).)))))))))).	1134	1176	1	-23.2	1	0.000211673	0.426	-0.326815	-0.200344	-5.83853	20	34	10	3UTR		0	0
hsa-miR-3138	NM_001289152	MICA	...(((.(.((((((((((((((.&.))))))))....)))))).).))).	1193	1238	0.884615	-25.7	1	2.28e-05	0.574	-0.228393	-0.178268	-9.11462	18	26	8	3UTR		0	0
hsa-miR-3140-3p	NM_001289152	MICA	.((((.((((.((((((((((.&)))))))))))))).)))).	1191	1211	1	-23.8	1	0.00012002	0.471	-0.0957212	-0.16675	-8.51906	18	20	14	3UTR		0	0
hsa-miR-548t-5p	NM_001289152	MICA	.....(((.(((((((((...&)))))))))))).	740	753	0.923077	-16	1	0.0050754	0.382	0.118682	0.439814	-14.722	12	13	12	CDS		0	0
hsa-miR-3141	NM_001289152	MICA	(((((((.(.((..(((..&)))..))).))))))).	877	894	0.923077	-22.1	1	0.000149806	0.441	-0.114295	-0.319966	-9.63969	13	17	7	CDS		0	0
hsa-miR-3144-5p	NM_001289152	MICA	.(((((((.(((((........&)))))))).)))).	1217	1231	0.846154	-15.3	1	0.000133456	0.544	0.0616924	-0.155712	-5.81821	12	14	8	3UTR		0	0
hsa-miR-3146	NM_001289152	MICA	(((.(((((((((.........&.))))))))).))).	95	119	0.923077	-18.5	1	5.56e-05	0.471	-1.09832	-0.320009	-8.79494	12	15	9	5UTR		0	0
hsa-miR-3147	NM_001289152	MICA	(((((((((.(.(((((((.(((.&.)))...))))))).)))))).........)))).	1202	1243	0.846154	-24.4	1	0.00304719	0.603	0.151278	-0.185467	-8.52688	20	35	7	3UTR	MIRT683678	0	0
hsa-miR-3147	NM_001289152	MICA	((((((((..((((((((((....&))))...))))).)..)))))).)).	458	484	0.846154	-22.7	1	0.127722	0.471	-0.305285	-0.220306	-6.23647	18	26	6	CDS	MIRT683678	0	0
hsa-miR-3150a-5p	NM_001289152	MICA	.((((((..(..(((((((.((&.)).)))))))...)..)))))).	807	843	0.846154	-23.8	1	0.00206812	0.426	-0.348643	0.397724	-13.3349	16	24	7	CDS		0	0
hsa-miR-3150a-3p	NM_001289152	MICA	(((((((.((((((...(((((&))))).....)))))).)))......................)))).	752	799	0.846154	-22.3	1	0.0116628	0.382	0.681041	-0.0296526	-7.21971	18	47	6	CDS		0	0
hsa-miR-3152-5p	NM_001289152	MICA	...(((((((((((........&))))))))))).	830	842	0.923077	-18.2	1	0.000643469	0.412	-0.164752	0.106331	-7.48304	11	12	11	CDS		0	0
hsa-miR-3154	NM_001289152	MICA	.....((((((((((((((...&))))))))).....))))).	681	701	0.923077	-23.6	1	0.00957132	0.456	0.815955	-0.174269	-13.6656	14	20	9	CDS		0	0
hsa-miR-3155a	NM_001289152	MICA	(((((.(((((((.(...((.&.))...)))))))).))))).	1029	1056	0.807692	-22.3	1	7.4e-06	0.397	-0.401775	-0.395317	-6.92842	15	21	8	3UTR		0	0
hsa-miR-3157-3p	NM_001289152	MICA	((((((..((((..(((..(((&)))..)))))))...)))))).	202	224	0.91453	-20.4	1	0.0031483	0.456	1.12328	-0.315483	-9.94087	16	22	7	5UTR		0	0
hsa-miR-3158-5p	NM_001289152	MICA	(((.(((..((((((((((..&)))))))))).)))))).	131	149	0.923077	-20.2	1	0.000323723	0.441	-0.950315	-0.254034	-10.3396	16	18	10	5UTR		0	0
hsa-miR-3158-5p	NM_001289152	MICA	.((.(((((((((((((((..&))))....)))))))))........)).)).	411	442	0.846154	-20.2	1	0.000495788	0.426	-0.221893	-0.419226	-6.82535	17	31	9	CDS		0	0
hsa-miR-3158-3p	NM_001289152	MICA	.((((((((((((((((.((..&)).)))).))))))).))))).	752	774	0.846154	-24.8	1	2.75e-06	0.412	-0.245858	0.34592	-3.79332	18	22	7	CDS		0	0
hsa-miR-3158-3p	NM_001289152	MICA	..((((((.((((((((((...&))))))))))....)))))).	1016	1037	0.846154	-24.4	1	0.000421926	0.456	-0.766768	-0.48251	-6.01339	16	21	10	3UTR		0	0
hsa-miR-3158-3p	NM_001289152	MICA	..((((....(((((.((((((&)))))).))))).....)))).	600	622	0.846154	-23.9	1	0.0290119	0.397	-0.501079	-0.189746	-11.3463	15	22	6	CDS		0	0
hsa-miR-3159	NM_001289152	MICA	(((((((((....(((((....&.)))))))))))))).	569	607	1	-17.1	1	8.62e-05	0.456	-0.653363	-0.215205	-12.6408	14	16	14	CDS		0	0
hsa-miR-3160-5p	NM_001289152	MICA	((((((((..((((((((....&)).))))))..)))))))).	22	42	0.846154	-21.2	1	1.96e-06	0.426	-0.0898583	-0.343438	-6.23647	16	20	8	5UTR		0	0
hsa-miR-3160-5p	NM_001289152	MICA	(((..((((.((((((.(((((&)))))))))))..))))....))).	437	462	0.923077	-21.8	1	0.00046124	0.426	-0.12037	-0.382107	-12.3311	18	25	11	CDS		0	0
hsa-miR-3160-5p	NM_001289152	MICA	((((((((.((((((..(((..&)))..)))))))))))).)).	241	262	0.846154	-19.8	1	0.00940728	0.485	-0.484157	-0.865607	-5.22701	17	21	12	5UTR		0	0
hsa-miR-3161	NM_001289152	MICA	((.((.((.((((((((......&)))))))).)).)).)).	41	59	0.923077	-18.1	1	1.59e-05	0.456	-1.01843	-0.239489	-8.45246	14	18	8	5UTR		0	0
hsa-miR-3162-3p	NM_001289152	MICA	((((...((((((((((((((&)))))........................)))))))))..............)))).	728	785	0.846154	-24.8	1	4.18e-05	0.368	-0.154219	0.427942	-11.5013	18	57	9	CDS		0	0
hsa-miR-3165	NM_001289152	MICA	((((((((....(((..((((.&)))).)))...)))))))).	828	848	0.846154	-20.8	1	7.36e-06	0.441	0.17864	0.00919986	-12.6411	15	20	8	CDS		0	0
hsa-miR-3166	NM_001289152	MICA	(.((((((.(((((((((.(((.&.))).))))))))).....)))).)).).	183	237	0.846154	-24.2	1	5.5e-06	0.441	-0.391096	-0.600063	-6.15764	19	29	9	5UTR		0	0
hsa-miR-1260b	NM_001289152	MICA	(((((.(((((((......&.))))))).))))).	727	769	0.923077	-21.9	1	2.66e-06	0.412	0.872432	0.0577656	-7.66387	12	15	7	CDS		0	0
hsa-miR-3169	NM_001289152	MICA	.(((((((.(...(((((....&))))))))))))).	456	470	0.846154	-19.1	1	0.00355908	0.441	-0.250898	-0.236486	-12.3104	13	14	13	CDS		0	0
hsa-miR-3173-5p	NM_001289152	MICA	((((((((....((((((((..&))).))))).)))))))).	183	202	0.923077	-21.3	1	0.00176213	0.412	0.0403745	-0.589593	-12.408	16	19	8	5UTR		0	0
hsa-miR-3173-5p	NM_001289152	MICA	.(((((((...((((((((((.&)))))))))))))).))).	823	842	1	-20.7	1	0.000643469	0.412	-0.119229	0.340524	-8.917	17	19	14	CDS		0	0
hsa-miR-3173-3p	NM_001289152	MICA	...(((((.(((..(((((((.&)))))))))).))))).	327	344	0.846154	-22.6	1	0.00419405	0.529	-0.751259	-0.390673	-9.7169	15	17	10	CDS		0	0
hsa-miR-3173-3p	NM_001289152	MICA	..(((((((((((((((((...&))))))))..............))))).)))).	1190	1223	0.846154	-18.8	1	0.00684358	0.5	-0.108679	-0.174428	-4.957	17	33	8	3UTR		0	0
hsa-miR-323b-5p	NM_001289152	MICA	..(((((((....(((((((((.&)))))..))))..))))))).	643	664	0.923077	-21.7	1	0.000135795	0.397	-1.05168	0.191754	-13.6602	16	21	7	CDS		0	0
hsa-miR-3175	NM_001289152	MICA	(((((((((..((((((.(((.&.))).)).))).)..)))..........)))))).	643	702	0.923077	-22.2	1	0.0093404	0.456	0.12979	0.178422	-8.00486	18	35	6	CDS		0	0
hsa-miR-3177-3p	NM_001289152	MICA	.((((((((((((((.((((.&)))))))).......))))))).))).	884	911	0.846154	-22.8	1	0.000497059	0.471	-0.686709	-0.353422	-4.02637	18	27	8	CDS		0	0
hsa-miR-3178	NM_001289152	MICA	(((((((.(((((((..&.)))))))..................))))))).	579	623	0.846154	-23.8	1	0.0257338	0.397	0.04279	-0.176758	-6.48426	14	34	7	CDS		0	0
hsa-miR-3178	NM_001289152	MICA	(((((((.((((..(((&)))....))).).))))))).	443	464	0.846154	-19.3	1	0.000294559	0.426	-0.414059	-0.207933	-8.39718	14	21	7	CDS		0	0
hsa-miR-3178	NM_001289152	MICA	(((((.(((..(((((.&))))).)))))))).	1130	1145	0.923077	-19.5	1	5.14e-05	0.412	-0.0803638	-0.319845	-9.90581	13	15	8	3UTR		0	0
hsa-miR-3180-3p	NM_001289152	MICA	(((((.((((((...(((((((&.)))))))))))))...))))).	647	702	0.846154	-27	1	0.0093404	0.456	-1.24903	0.195079	-8.71995	18	23	13	CDS		0	0
hsa-miR-3181	NM_001289152	MICA	...((((((((((.(((((&))))).))...)))))).)).	1136	1157	1	-24.9	1	3.69e-05	0.412	-0.201578	-0.196505	-7.37138	15	21	6	3UTR		0	0
hsa-miR-3181	NM_001289152	MICA	.(((((((((.((((((((&)))))))))))...............))).))).	716	750	0.923077	-21.9	1	0.0663083	0.382	0.070716	0.344841	-6.6181	17	34	11	CDS		0	0
hsa-miR-3181	NM_001289152	MICA	...((((((((.((((.((&)).)).)).)))))))).	1012	1030	0.846154	-21.2	1	9.44e-05	0.471	-0.371769	-0.442917	-9.86134	14	18	8	3UTR		0	0
hsa-miR-3183	NM_001289152	MICA	.((((((((((((((((((((.&))).))))))........))))))))))).	6	36	0.923077	-28	1	0.00274621	0.385	0	0	-3.79332	20	30	11	5UTR		0	0
hsa-miR-3183	NM_001289152	MICA	(((.((((.((..((((((((.&))).)))))..))..))))))).	638	661	0.923077	-26.1	1	5.75e-05	0.382	-0.879008	0.190798	-12.6619	17	23	7	CDS		0	0
hsa-miR-3183	NM_001289152	MICA	((.(((((.(..((((((((..&))))))))..)))))).)).	1073	1093	0.923077	-22.7	1	0.00119093	0.441	-0.384634	-0.156356	-12.7231	16	20	8	3UTR		0	0
hsa-miR-3184-5p	NM_001289152	MICA	...((((((...(((((((((...&)))))...))))....)))))).	1122	1145	0.923077	-23.2	1	5.14e-05	0.412	0.0520949	-0.339042	-13.9286	15	23	6	3UTR		0	0
hsa-miR-3184-3p	NM_001289152	MICA	....(((((((((((((.((((.&)))).))))))......................))))))).	828	869	0.846154	-25.1	1	0.00776426	0.412	0.356867	-0.10412	-9.54656	17	41	7	CDS		0	0
hsa-miR-3184-3p	NM_001289152	MICA	.((((((((((((((((((....&))).))))))).)..))))))).	247	270	0.846154	-24.7	1	0.00102138	0.471	-0.279575	-0.811356	-3.79332	18	23	7	5UTR		0	0
hsa-miR-3185	NM_001289152	MICA	........((((.(((((((((.&))))))))).)))).	554	569	0.846154	-21.1	0	6.6e-06	0.471	-0.078069	-0.452538	-20.713	13	15	9	CDS		0	0
hsa-miR-3185	NM_001289152	MICA	.(((((.(((((.(((((.((((&)))).)))))))))).))))).	949	971	0.923077	-20.7	1	0.00519719	0.618	-0.136496	-0.700935	-6.62614	19	22	10	CDS		0	0
hsa-miR-3065-3p	NM_001289152	MICA	..((((((((.((.((.((((((&)))))).)).)).)))))))).	890	912	0.846154	-22.6	1	0.000691872	0.471	-0.738708	-0.466741	-8.63862	18	22	8	CDS		0	0
hsa-miR-3186-5p	NM_001289152	MICA	(((((((((((...((((((..&))))))...)))))).))))).	546	568	0.923077	-24.9	1	2.09e-05	0.471	-0.177476	-0.43731	-9.43035	17	22	6	CDS		0	0
hsa-miR-3187-5p	NM_001289152	MICA	.(((((((((((.((((((.(((&.))).)))))).)))................)))))))).	1154	1200	0.923077	-27.4	1	0.00012971	0.456	-0.330065	-0.0750846	-5.08246	20	40	8	3UTR		0	0
hsa-miR-3187-5p	NM_001289152	MICA	(((.((((((.(((((((..(((&)))....)))))).).)..))))).))).	799	828	1	-24.5	1	0.000908863	0.412	-0.350185	0.335128	-9.79437	19	29	6	CDS		0	0
hsa-miR-3187-5p	NM_001289152	MICA	.((((((....(((((((((...&)))))))))....)))))).	1012	1032	0.846154	-24.4	1	7.09e-05	0.485	-0.831042	-0.543048	-11.2306	15	20	9	3UTR		0	0
hsa-miR-3187-3p	NM_001289152	MICA	((.(((((((((..((((..&)))).))))))))).)).	615	633	0.846154	-25.3	1	0.000776171	0.368	0.348918	-0.33059	-7.64108	15	18	9	CDS		0	0
hsa-miR-3188	NM_001289152	MICA	.((((((((((((((..((((((&.)))).........))...))))).))))))))).	601	654	0.846154	-27.9	1	4.4e-05	0.353	0.168567	-0.185973	-4.02637	20	35	9	CDS		0	0
hsa-miR-3189-5p	NM_001289152	MICA	(((((...((((.(((((((.....&.))))))))))).))))).	169	223	0.923077	-29.4	1	0.00190043	0.441	0.423499	-0.396552	-10.985	16	19	11	5UTR		0	0
hsa-miR-3189-5p	NM_001289152	MICA	((((((((((..((.((((((.((.&)).)))))).))..)))))))))).	711	736	1	-27.8	1	1.2e-05	0.412	0.821862	0.106331	-10.8446	20	25	10	CDS		0	0
hsa-miR-3189-3p	NM_001289152	MICA	((((((((((((.((((....&)))).)))))))))).)).	790	809	0.923077	-22.1	1	2.8e-06	0.397	0.602029	0.0156754	-5.22671	16	19	10	CDS		0	0
hsa-miR-3190-5p	NM_001289152	MICA	((((.(((.((..(((((..&)))))))))).)))).	209	225	0.846154	-19.7	1	0.00460131	0.456	-0.699045	-0.542956	-13.7489	14	16	10	5UTR		0	0
hsa-miR-3191-5p	NM_001289152	MICA	(((((((((((((((((((((.&)))).)).............))))))))))...............))))).	781	832	1	-21.3	1	0.00292717	0.412	0.395349	-0.0954855	-3.93757	21	51	10	CDS		0	0
hsa-miR-3192-5p	NM_001289152	MICA	.(((.(((((((((((.((((..&)))).......))))))))))).))).	77	104	0.846154	-20.7	1	0.00237302	0.471	-0.525399	-0.394762	-7.91236	18	27	11	5UTR		0	0
hsa-miR-3194-5p	NM_001289152	MICA	((((.(((((((((.((((..&)))).)).))))).............))..)))).	617	652	0.846154	-26.4	1	2.85e-05	0.368	-0.0719301	0.0322023	-8.79206	17	35	5	CDS		0	0
hsa-miR-3194-5p	NM_001289152	MICA	(((((.(((.(((((((((..&))))).)))).......................))).))))).	768	811	0.846154	-26	1	6.85e-07	0.397	0.0793496	0.287642	-7.08104	17	43	5	CDS		0	0
hsa-miR-3194-3p	NM_001289152	MICA	..(((((((.(((.(((((((.&.))))).))..))).))))))).	807	840	1	-26.5	1	0.000369958	0.412	-0.166715	0.298434	-7.05635	17	23	7	CDS		0	0
hsa-miR-3194-3p	NM_001289152	MICA	.((.((((.((((((.(((...&))).))))))..)))))).	1032	1051	0.923077	-22.4	1	8.27e-05	0.397	-0.418229	-0.366521	-8.11479	15	19	6	3UTR		0	0
hsa-miR-3197	NM_001289152	MICA	.((((((((((...((((((((.&.)).))))))..)))).)))))).	1167	1231	1	-24.7	1	0.000133456	0.544	-0.205318	-0.126916	-9.2861	18	24	6	3UTR		0	0
hsa-miR-3198	NM_001289152	MICA	((((((((..(((((.(.((((&)))).).))).)))))))))).	1125	1147	0.846154	-21.3	1	8.19e-05	0.382	-0.111079	-0.238258	-6.46952	18	22	10	3UTR		0	0
hsa-miR-3199	NM_001289152	MICA	.(((((((((((((((.......&))))))))....)))).))).	601	622	0.846154	-20.7	1	0.0290119	0.397	0.00432466	-0.320919	-3.79332	15	21	8	CDS		0	0
hsa-miR-3200-5p	NM_001289152	MICA	..(((.((.(((.(((((.(((&))).)))))))))).))).	880	899	0.846154	-20.6	1	4.88e-05	0.426	-0.153764	-0.312411	-9.20348	16	19	10	CDS		0	0
hsa-miR-3200-3p	NM_001289152	MICA	.(((((((((((((((((((((&))))))))))))))........................))).)))).	795	842	0.846154	-29	1	0.000643469	0.412	-0.0156228	-0.183982	-3.79332	21	47	14	CDS		0	0
hsa-miR-3200-3p	NM_001289152	MICA	..(((((((((((((((((((.&))))).)).)))))))).............)))).	1	36	0.846154	-24.3	1	0.00274621	0.385	0	0	-4.957	19	35	8	5UTR		0	0
hsa-miR-514b-5p	NM_001289152	MICA	.((((..(((((((((((....&)))).)))))))...)))).	330	350	0.923077	-19.9	1	0.00370597	0.515	-0.0251925	-0.3783	-7.23797	15	20	7	CDS		0	0
hsa-miR-514b-5p	NM_001289152	MICA	..((((((((((((((......&))))))........)))))))).	1110	1133	0.846154	-19.6	1	0.000923476	0.426	0.0459864	-0.373116	-4.957	14	23	8	3UTR		0	0
hsa-miR-3202	NM_001289152	MICA	(((.((((.((((((((((...&.)))))))))))))).))).	397	432	0.884615	-23.4	1	0.00748011	0.471	0.0623705	-0.0918167	-8.02599	17	20	14	CDS		0	0
hsa-miR-3202	NM_001289152	MICA	(((.((((((..(((((((...&)))))))...))))))))).	325	345	1	-19.6	1	0.0030132	0.529	-0.337918	-0.36212	-13.1412	16	20	9	CDS		0	0
hsa-miR-4296	NM_001289152	MICA	.(((((((((((((((.&)))))..)))))))))).	1030	1048	0.923077	-23.8	1	8.66e-05	0.397	-0.146127	-0.503397	-3.79332	15	18	10	3UTR		0	0
hsa-miR-378c	NM_001289152	MICA	.((((.(((((((((...((.(((.&))))).))))))).)))))).	1152	1173	0.846154	-20.2	1	0.000305482	0.412	-0.406711	-0.117798	-5.92733	18	21	7	3UTR		0	0
hsa-miR-4294	NM_001289152	MICA	(((.(.((((.((((((&)))))).))))).))).	4	21	1	-19.8	1	0.00298212	0.38	0	0	-11.6953	14	17	6	5UTR		0	0
hsa-miR-4298	NM_001289152	MICA	.((((.(((((((..((((((.&.))))))..))))))).)))).	1191	1245	1	-25.5	1	0.00296525	0.618	-0.193351	-0.187866	-7.28657	17	22	7	3UTR		0	0
hsa-miR-4298	NM_001289152	MICA	(((((...((((((((.((((.&))))))..))))))....))))).	457	481	0.923077	-25	1	0.048628	0.456	-0.310723	-0.27075	-9.69585	17	24	6	CDS		0	0
hsa-miR-4298	NM_001289152	MICA	((((((.(((((..((((((..&))))))..))))).)))).)).	681	703	0.923077	-24.6	1	0.0114261	0.441	0.444851	-0.128942	-7.62723	17	22	6	CDS		0	0
hsa-miR-4300	NM_001289152	MICA	(((((((((((...(((.&)))...))))))))))).	678	696	0.846154	-17.9	1	0.00151565	0.456	0.604447	-0.0728217	-9.43035	14	18	11	CDS		0	0
hsa-miR-4304	NM_001289152	MICA	(((((((.(((((((((&))))))...)))..))))))).	886	908	0.923077	-23.3	1	3.61e-05	0.456	-0.325002	-0.32752	-6.25121	16	22	7	CDS		0	0
hsa-miR-4302	NM_001289152	MICA	((((((((.(((((((((&))))))))).)))).)))).	138	158	0.846154	-26.5	1	0.00220937	0.456	-1.474	-0.278061	-4.99396	17	20	9	5UTR		0	0
hsa-miR-4303	NM_001289152	MICA	.((((((((((((((..&.))))))...)))))))).	442	482	0.980769	-22.9	1	0.0592897	0.471	-0.429415	-0.372589	-4.02637	14	19	8	CDS		0	0
hsa-miR-4303	NM_001289152	MICA	(((((((((..((((..&))))..)))))).))).	1025	1042	0.846154	-17.8	1	0.00108113	0.441	-0.314565	-0.451554	-8.2379	13	17	6	3UTR		0	0
hsa-miR-4309	NM_001289152	MICA	.(((((((((((..(((.&.)))..))))))))))).	1137	1166	1	-21	1	0.0169567	0.412	-0.296066	-0.170589	-5.9393	14	18	11	3UTR		0	0
hsa-miR-4308	NM_001289152	MICA	(((((((..(((((((((&.)))).)))))..))))))).	240	267	0.846154	-20.2	1	0.00087662	0.471	-0.196511	-0.832295	-7.3076	16	21	7	5UTR		0	0
hsa-miR-4312	NM_001289152	MICA	(((((((((((((((((..&))))))).)))..))))).)).	247	269	0.923077	-20.7	1	0.00114071	0.471	-0.265401	-0.821825	-3.93757	17	22	7	5UTR		0	0
hsa-miR-4320	NM_001289152	MICA	.(((((((((((((....&)))))))))..)))).	1014	1030	0.923077	-17.9	1	9.44e-05	0.471	-0.614236	-0.487166	-4.76182	13	16	9	3UTR		0	0
hsa-miR-4322	NM_001289152	MICA	((((((((((((.((.((((.&))))..)).).))))))))))).	1026	1049	0.923077	-26	1	0.000148554	0.397	-0.388695	-0.513716	-5.45975	18	23	11	3UTR		0	0
hsa-miR-4321	NM_001289152	MICA	.((((((((((((...((((.&.)))).)))))))).)))).	819	852	1	-24.1	1	2.8e-06	0.456	-0.148451	0.307068	-5.61866	16	20	8	CDS		0	0
hsa-miR-4321	NM_001289152	MICA	.(((.((((((..((((((((&)))))))).)))).)).))).	675	696	0.846154	-22.2	1	0.00151565	0.456	1.02044	0.00488302	-12.5483	17	21	8	CDS		0	0
hsa-miR-4324	NM_001289152	MICA	.(((((((((((((.(((..&.))).))))))))).........................)))).	325	388	0.846154	-18.9	1	0.022506	0.485	0.348503	-0.644796	-4.52877	16	44	9	CDS		0	0
hsa-miR-4257	NM_001289152	MICA	((((((((((((..((((&)))))))))...))))))).	877	897	0.826923	-20.5	1	2.72e-05	0.426	-0.360977	-0.260608	-6.08354	16	20	9	CDS	MIRT661762	0	0
hsa-miR-4257	NM_001289152	MICA	.(((((((.(((((((((&))))).)))).))))))).	1099	1118	1	-20.4	1	0.00023074	0.426	-0.184027	-0.22338	-4.84971	16	19	7	3UTR	MIRT661762	0	0
hsa-miR-4258	NM_001289152	MICA	((((.((((.((..(((&))))).)))))))).	752	767	0.846154	-19	1	1.37e-06	0.412	-0.4689	0.405278	-11.4451	13	15	8	CDS		0	0
hsa-miR-4260	NM_001289152	MICA	.(((((((((...((((..&)))).))))))))).	451	466	0.846154	-21.4	1	0.00119696	0.426	-0.670282	-0.176524	-11.254	13	15	9	CDS		0	0
hsa-miR-4253	NM_001289152	MICA	..(((((.((((((((((&))))))))))...))))).	887	906	0.807692	-22.7	1	1.52e-05	0.471	-0.317808	-0.332916	-7.27064	15	19	10	CDS		0	0
hsa-miR-4254	NM_001289152	MICA	.(((((.(((((.(((.......&.))))))))..))))).	796	817	0.923077	-19.5	1	6.94e-05	0.412	0.571478	-0.0490785	-6.62614	13	17	8	CDS		0	0
hsa-miR-4252	NM_001289152	MICA	(((((((.((((.......&.))).).))))))).	779	811	0.846154	-19.1	1	6.85e-07	0.397	1.52614	-0.162398	-9.36568	11	15	7	CDS		0	0
hsa-miR-4326	NM_001289152	MICA	((((((.(((((((((....&))))...))))))))))).	262	281	0.923077	-21.7	1	0.00696474	0.441	-0.869097	-0.697143	-5.48126	15	19	11	5UTR		0	0
hsa-miR-4327	NM_001289152	MICA	((((.((.(((((((((((&)))))))))))..)).........)))).	461	490	0.846154	-26.1	1	0.00879596	0.471	-0.286497	-0.279316	-10.3702	17	29	11	CDS		0	0
hsa-miR-4261	NM_001289152	MICA	.(((..((((((((((&))))))).)))..))).	1128	1145	0.897436	-22.9	1	5.14e-05	0.412	-0.166924	-0.28577	-9.81332	13	17	7	3UTR		0	0
hsa-miR-4265	NM_001289152	MICA	(((((((((((((((((((&)))))))))...)))))))))).	1026	1049	1	-31.7	1	0.000148554	0.397	-0.176191	-0.498607	-3.93757	19	23	10	3UTR		0	0
hsa-miR-4266	NM_001289152	MICA	((..(((((((((((.&))..)))))))))..)).	640	658	0.846154	-19.9	1	0.000287357	0.368	-0.93878	0.160343	-8.76019	13	18	9	CDS		0	0
hsa-miR-4267	NM_001289152	MICA	((((((.((.((((..&))))..)))))))).	1167	1182	0.846154	-20	1	1.66e-07	0.441	-0.29025	-0.160991	-7.69227	12	15	8	3UTR		0	0
hsa-miR-4268	NM_001289152	MICA	(((((((.((((((((.....&)))))))).)))).))).	24	42	0.807692	-21.5	1	1.96e-06	0.426	-0.447813	-0.279566	-6.25121	15	18	8	5UTR		0	0
hsa-miR-4268	NM_001289152	MICA	.(((((((.((((.((.....&.)))))).))))))).	795	836	0.923077	-21	1	0.00051252	0.397	0.514742	0.184036	-5.70655	13	16	7	CDS		0	0
hsa-miR-4269	NM_001289152	MICA	.((((((..((((.((((.((&)).))))..)))).)))))).	758	779	0.923077	-23.9	1	2.3e-05	0.368	0.214614	0.161371	-8.02019	16	21	6	CDS		0	0
hsa-miR-4269	NM_001289152	MICA	((((((.((...(((.((((.&)))).)))..)).)))))).	1027	1047	0.846154	-22.9	1	0.00247829	0.412	-0.0406898	-0.442237	-13.1284	15	20	6	3UTR		0	0
hsa-miR-4264	NM_001289152	MICA	....(((((.(((((((&))))))).))))).	293	307	0.846154	-14.9	1	0.00012822	0.485	-1.17548	-0.408756	-10.7891	12	14	7	5UTR		0	0
hsa-miR-4270	NM_001289152	MICA	((((((((((((.(((....&))).)))))))).)))).	1132	1150	1	-23.8	1	2.34e-05	0.382	-0.238073	-0.232979	-5.22671	15	18	8	3UTR		0	0
hsa-miR-4273	NM_001289152	MICA	.((((((((...((((..&))))...)))))))).	600	616	0.923077	-18.9	1	0.00233576	0.412	0.0890191	-0.368763	-11.2074	12	16	8	CDS		0	0
hsa-miR-4281	NM_001289152	MICA	((((((((((((.(((((&.))))).)))))))...........))))).	682	719	0.846154	-23.6	1	0.011146	0.456	0.295947	-0.236865	-5.22671	17	31	7	CDS		0	0
hsa-miR-4281	NM_001289152	MICA	(((..(((((.((((((.&)))))).)))))..))).	1187	1205	0.923077	-23.5	1	0.00452122	0.456	-0.098281	-0.203224	-13.9134	14	18	6	3UTR		0	0
hsa-miR-4277	NM_001289152	MICA	(((.((.(((((((((.....&.))))))))).)).))).	38	62	0.846154	-21.7	1	0.000105289	0.441	-0.988047	-0.202185	-8.51328	14	18	9	5UTR		0	0
hsa-miR-4277	NM_001289152	MICA	(((((((((((((((((((..&)))))).)))).))))).......................)))).	900	945	0.846154	-21.8	1	0.00428828	0.544	-0.798556	-0.540129	-3.93757	19	45	6	CDS		0	0
hsa-miR-4278	NM_001289152	MICA	((.((((.((((((((..&.)))))))).)))))).	186	211	0.923077	-25	1	9.12e-06	0.441	-0.310724	-0.564847	-7.80875	14	17	8	5UTR		0	0
hsa-miR-4280	NM_001289152	MICA	...(((((((((..((((.((&)))))).))))))))).	562	579	0.846154	-19.4	1	9.97e-07	0.471	-0.314955	-0.339509	-8.66051	15	17	9	CDS		0	0
hsa-miR-4285	NM_001289152	MICA	.((((((((((.......&)))))))))).	814	825	0.923077	-18.4	1	0.000296438	0.412	-0.404146	0.423625	-10.2546	10	11	10	CDS		0	0
hsa-miR-4283	NM_001289152	MICA	..(((((((.(((((((&)))))))))))))).	1030	1045	0.923077	-20.8	1	0.000356502	0.426	-0.240074	-0.434768	-6.19951	14	15	14	3UTR		0	0
hsa-miR-4284	NM_001289152	MICA	((((((..((.(((((((&)))))))))..)))))).	61	79	0.846154	-22.6	1	9.41e-08	0.441	0.10412	-0.533326	-10.6197	15	18	9	5UTR		0	0
hsa-miR-4284	NM_001289152	MICA	((((..(((((.((((((&)))))).)))))...)))).	758	778	0.846154	-22.1	1	2.64e-06	0.382	-0.619992	0.399882	-13.3044	15	20	6	CDS		0	0
hsa-miR-4284	NM_001289152	MICA	.((((((....(((((((&))))))).....)))))).	727	746	0.846154	-21	1	0.00177966	0.397	0.95877	0.0869049	-11.2306	13	19	7	CDS		0	0
hsa-miR-4286	NM_001289152	MICA	((((((.((((((..((&))..)))))))))))).	718	735	0.846154	-20.1	1	1.32e-06	0.412	0.358511	0.00704154	-7.07355	14	17	12	CDS		0	0
hsa-miR-4287	NM_001289152	MICA	..((((..((((((((...&.)))))))).)))).	855	899	0.846154	-23.9	1	4.88e-05	0.426	0.696671	-0.474296	-8.81432	12	15	8	CDS		0	0
hsa-miR-4292	NM_001289152	MICA	.((((((((..((((((.&))))))...)))).)))).	194	213	0.923077	-25.1	1	9.27e-06	0.456	0.192657	-0.477284	-7.86061	14	19	6	5UTR		0	0
hsa-miR-4292	NM_001289152	MICA	(((((((...(((((((.&))))))))))).))).	644	660	0.846154	-20.5	1	5.63e-05	0.382	-0.656993	0.254579	-8.55011	14	16	11	CDS		0	0
hsa-miR-4291	NM_001289152	MICA	.(((((((.((((((.&)))))).))))))).	942	957	0.980769	-22.7	1	6.14e-05	0.618	-0.866674	-0.743025	-5.08276	13	15	7	CDS		0	0
hsa-miR-4329	NM_001289152	MICA	(((((((((((((((((..&.))).)))))))))).........................)))).	327	388	0.846154	-21.1	1	0.022506	0.485	0.26388	-0.709516	-3.93757	17	45	10	CDS		0	0
hsa-miR-500b-5p	NM_001289152	MICA	((((((.(((((((((((&)))))))))))....)))))).	798	820	1	-21.7	1	0.000218013	0.397	0.518105	0.0923008	-5.48126	17	22	11	CDS		0	0
hsa-miR-4328	NM_001289152	MICA	((((((((((((((...&)))))))))..))))).	891	908	0.846154	-19.5	1	3.61e-05	0.456	-0.673955	-0.38364	-4.90607	14	17	9	CDS		0	0
hsa-miR-3605-5p	NM_001289152	MICA	((.(((((((.(((..(((((((&))))))).)))))))))).)).	680	702	0.961538	-25.3	1	0.0093404	0.456	0.416071	-0.124625	-9.28839	19	22	10	CDS		0	0
hsa-miR-3605-5p	NM_001289152	MICA	...(((((..((((((((((.((&)).)))))))))).....))))).	132	156	0.846154	-20	1	0.000842379	0.456	-1.36909	-0.236975	-8.81344	17	24	10	5UTR		0	0
hsa-miR-3605-3p	NM_001289152	MICA	((((..((((.(((.(((((...&))))).))))))))))).	823	841	0.846154	-22.3	1	0.000472755	0.412	-0.101961	0.397724	-13.5178	16	18	11	CDS		0	0
hsa-miR-3610	NM_001289152	MICA	.....(((((.(((((((((&)))))))))..))))).	1221	1238	0.846154	-22.2	1	2.28e-05	0.574	0.166209	-0.16627	-16.4904	14	17	9	3UTR		0	0
hsa-miR-3612	NM_001289152	MICA	..((((((((..(((.......&)))..)))))))).	1217	1231	0.923077	-19.5	1	0.000133456	0.544	0.0616924	-0.155712	-11.3616	11	14	8	3UTR		0	0
hsa-miR-3612	NM_001289152	MICA	((((((((((.((((.......&)))).)))))).)))).	96	113	0.846154	-17.7	1	1.84e-05	0.456	-0.669391	-0.288321	-6.9954	14	17	6	5UTR		0	0
hsa-miR-3614-5p	NM_001289152	MICA	(..(((((.((((..((((((((&))))))))..)))).....)))))..).	802	830	0.923077	-23	1	0.0017237	0.412	0.5132	0.179719	-9.30747	18	28	8	CDS		0	0
hsa-miR-3614-5p	NM_001289152	MICA	.((((((((((((.(((((....&))))).)))))))......................))))).	1039	1080	0.846154	-21.5	1	0.000103681	0.412	-0.34257	-0.224602	-4.65016	17	41	7	3UTR		0	0
hsa-miR-3614-3p	NM_001289152	MICA	...((((((((((((((((....&))))))))))))..)))).	809	828	1	-21.1	1	0.000908863	0.412	-0.293825	0.293038	-6.51454	16	19	12	CDS		0	0
hsa-miR-3615	NM_001289152	MICA	(((((((((((((.(.((((.&)))).).))))...)))))).))).	806	831	0.846154	-24.6	1	0.00128258	0.426	-0.39145	0.355634	-5.02746	18	25	6	CDS		0	0
hsa-miR-3615	NM_001289152	MICA	.((((.(((.((((((((((.&)))))).))))))).)))).	1014	1034	0.846154	-23.7	1	0.000322467	0.471	-0.63569	-0.52172	-6.93679	17	20	7	3UTR		0	0
hsa-miR-3616-5p	NM_001289152	MICA	((...((((((((((((.....&.))))))))))))...)).	47	69	0.923077	-19.4	1	4.05e-07	0.471	0.0514754	-0.424232	-12.6462	14	19	12	5UTR		0	0
hsa-miR-3616-3p	NM_001289152	MICA	.((((((((((((((..(((((.&)))))..))))))............................)))))))).	844	894	0.846154	-26.3	1	0.000149806	0.441	-0.245858	-0.458108	-4.02637	19	50	8	CDS		0	0
hsa-miR-3617-3p	NM_001289152	MICA	((((..(.(((..(((((((...&)))))))..)))..)..)))).	208	230	0.846154	-18.3	1	0.00102484	0.456	-0.588097	-0.517258	-16.9071	15	22	7	5UTR	MIRT617757	0	0
hsa-miR-3619-5p	NM_001289152	MICA	((.((((((((.((((((((((&)))..)))).))).))))))))..)).	546	573	0.846154	-26.5	1	1.11e-05	0.485	0.0611986	-0.336422	-8.84192	20	27	8	CDS		0	0
hsa-miR-3619-3p	NM_001289152	MICA	(((((((.((.(((((((((((&))))))).)))))).)))........)))).	1162	1193	0.807692	-27	1	4.88e-05	0.471	-0.335042	-0.10052	-9.07598	20	31	7	3UTR		0	0
hsa-miR-3619-3p	NM_001289152	MICA	((((.(((((((((((((((..&.)))))))))))..)))))))).	206	234	0.807692	-27.4	1	1.65e-06	0.441	-0.183074	-0.372589	-8.05661	19	23	11	5UTR		0	0
hsa-miR-3620-5p	NM_001289152	MICA	((((((((((((((((((((..&)))))))........))))))...))))))).	1106	1138	0.923077	-26.5	1	0.000442223	0.441	0.0536427	-0.388953	-3.93757	20	32	7	3UTR		0	0
hsa-miR-3620-5p	NM_001289152	MICA	((((((((((((...(((((((&))))))))))))...))))))).	1024	1047	0.923077	-27.2	1	0.00247829	0.412	-0.203223	-0.517783	-6.81899	19	23	12	3UTR		0	0
hsa-miR-3620-3p	NM_001289152	MICA	..(((((((.(((..(((((((&))))))).......................))))))).))).	800	842	0.846154	-22.2	1	0.000643469	0.412	0.564077	-0.00806779	-7.7918	17	42	7	CDS		0	0
hsa-miR-3621	NM_001289152	MICA	((((((((.((((((((((.&)))))))...))).)).)))))).	1016	1040	0.846154	-23.3	1	0.00294636	0.456	-0.712972	-0.445076	-4.99396	18	24	7	3UTR		0	0
hsa-miR-3622a-5p	NM_001289152	MICA	...((..((((((((.((((..&))))..)))))))).)).	380	398	1	-25	1	0.000740245	0.485	-0.129888	0.141367	-10.1922	14	18	8	CDS		0	0
hsa-miR-3622a-5p	NM_001289152	MICA	(((((.((.((((((.((....&)).)))))).)).))))).	1027	1046	0.923077	-24.5	1	0.00123712	0.412	-0.0248112	-0.450606	-7.12797	15	19	6	3UTR		0	0
hsa-miR-3622b-5p	NM_001289152	MICA	((((((.(((((..(((((.&.)))))..)))))..)))))).	1193	1230	0.923077	-21.5	1	0.000124281	0.529	0.100086	-0.179708	-7.62723	16	22	6	3UTR		0	0
hsa-miR-3622b-3p	NM_001289152	MICA	(((((((((.((((((.((((&.))))..))))....)).)))))).))).	260	299	0.846154	-22.4	1	0.00522396	0.471	-1.73457	-0.547715	-5.18008	19	29	6	5UTR	MIRT690566	0	0
hsa-miR-3622b-3p	NM_001289152	MICA	.((((((((.((((((((((.&)).)))))))).............................)))).)))).	56	106	0.846154	-19.7	1	0.00122307	0.471	0.603718	-0.526521	-5.03583	18	50	8	5UTR	MIRT690566	0	0
hsa-miR-3650	NM_001289152	MICA	((((((..((((((.((((&)))).))))))..)))))).	1	21	1	-24.2	1	0.00298212	0.38	0	0	-8.53035	16	20	6	5UTR		0	0
hsa-miR-3652	NM_001289152	MICA	...(((((((..((.((.&)).))..))))))).	459	474	0.846154	-18	1	0.0117357	0.426	-0.348795	-0.266943	-13.4216	11	15	7	CDS		0	0
hsa-miR-3655	NM_001289152	MICA	((.((((((.(.(((((((((&))))))))).).)))))).)).	657	679	0.846154	-25.9	1	0.0145872	0.412	-0.255453	0.164357	-10.0844	18	22	9	CDS		0	0
hsa-miR-3655	NM_001289152	MICA	(((((((((((.(((((((..&)))))))))))...))))))).	1057	1079	1	-23.7	1	4.9e-05	0.412	-0.355154	-0.21132	-7.28438	18	22	11	3UTR		0	0
hsa-miR-3655	NM_001289152	MICA	(((((((.(((.(((.(((((&))))).))).))).))))...))).	197	222	0.846154	-23.4	1	2.1e-05	0.456	0.047143	-0.500127	-9.83106	18	25	5	5UTR		0	0
hsa-miR-3655	NM_001289152	MICA	.(((.((((((((((((((((&)))...))))))..))))))).))).	741	767	0.846154	-23.1	1	1.37e-06	0.412	-0.126629	0.608174	-7.91236	19	26	7	CDS		0	0
hsa-miR-3659	NM_001289152	MICA	((((.(((((..((((((((.&)))))))).))))))))).	82	101	0.846154	-19.9	1	0.01803	0.471	-0.0591349	-0.364621	-14.2282	17	19	9	5UTR		0	0
hsa-miR-3659	NM_001289152	MICA	(((.((((((((.(((((.(.&).)))).).))))))))))).	647	668	0.846154	-19.9	1	0.00186367	0.412	-0.199093	0.113216	-8.25873	17	21	11	CDS		0	0
hsa-miR-3663-5p	NM_001289152	MICA	((((((((.(((((..((((.&))))..))))).))))..)))).	359	382	0.846154	-23.2	1	0.134553	0.515	0.260338	-0.0356623	-5.96246	17	23	5	CDS		0	0
hsa-miR-3663-3p	NM_001289152	MICA	.(((((((((((...((((((((&.))))))....))...))).)))))))).	874	913	0.846154	-27.5	1	0.000767578	0.471	-0.526459	-0.437602	-6.67474	19	29	8	CDS		0	0
hsa-miR-3663-3p	NM_001289152	MICA	(((((((((..(((((.(((...&))).))))).......................)))))).))).	1189	1232	0.846154	-23.3	1	9.15e-05	0.544	0.149998	-0.170109	-8.00486	17	43	6	3UTR		0	0
hsa-miR-3664-3p	NM_001289152	MICA	.(((((((((..(.((((((..&))))).).)..))))))))).	1112	1133	0.846154	-18.4	1	0.000923476	0.426	-0.0214929	-0.314566	-10.8217	16	21	9	3UTR		0	0
hsa-miR-3666	NM_001289152	MICA	..(((((..((((((((((..&))))))))))..))))).	1310	1328	0.923077	-21.9	1	1.95e-08	0.63	0.0386567	-0.0373308	-8.32703	15	18	10	3UTR		0	0
hsa-miR-3667-3p	NM_001289152	MICA	((((((((((((.(.(((....&))).)))))))))....)))).	820	842	0.846154	-21.6	1	0.000643469	0.412	-0.209884	0.165689	-5.96215	16	22	9	CDS		0	0
hsa-miR-3670	NM_001289152	MICA	.((((((...((((((((((((..&.)))))..)))))))..............)))))).	436	479	0.846154	-23.8	1	0.0320094	0.456	-0.517394	-0.344036	-8.40586	18	36	7	CDS		0	0
hsa-miR-3674	NM_001289152	MICA	.((((((((((((((((((((.&.))))).))))))))............................))))))).	1110	1169	0.846154	-18.8	1	0.0139778	0.397	-0.140853	-0.342401	-3.79332	20	51	8	3UTR		0	0
hsa-miR-3675-5p	NM_001289152	MICA	..((((.(((((((((.(((...&.)))..))))))))).)))).	1005	1031	0.846154	-20.9	1	8.08e-05	0.485	-0.591212	-0.572556	-6.50069	16	21	9	3UTR		0	0
hsa-miR-3675-3p	NM_001289152	MICA	((((....((((..((((((..&))))))..))))....)))).	761	782	0.846154	-23.9	1	2.14e-05	0.368	-0.231468	0.437655	-15.9609	14	21	6	CDS		0	0
hsa-miR-3675-3p	NM_001289152	MICA	(((((((((((((((((((...&))))))...)))))...........)))))).)).	411	446	0.846154	-20.6	1	2.76e-05	0.412	-0.12037	-0.424937	-3.93757	19	35	6	CDS		0	0
hsa-miR-3677-5p	NM_001289152	MICA	(((((((((((((...(((((.&.))))).))).)))))))))).	918	963	1	-26.3	1	0.000248466	0.618	-0.996182	-0.766768	-5.76291	18	22	10	CDS		0	0
hsa-miR-3677-5p	NM_001289152	MICA	.((.(((..((((((((((((.&)).))))))))))...))).)).	672	695	1	-23.6	1	0.00135167	0.441	0.522334	0.0351016	-10.1954	17	23	10	CDS		0	0
hsa-miR-3677-3p	NM_001289152	MICA	((((((((((((((((......&)).)))))))))))))).	1024	1042	1	-25.9	1	0.00108113	0.441	-0.257495	-0.438603	-3.93757	16	18	14	3UTR		0	0
hsa-miR-3679-5p	NM_001289152	MICA	.((((((..(((((((.((((((&)))))))))...........................))))...)))))).	421	471	0.923077	-23.4	1	0.0047959	0.426	-0.398063	-0.425889	-7.16335	19	50	9	CDS		0	0
hsa-miR-3680-3p	NM_001289152	MICA	((((((.((.(((((((.((...&.))))))))).))....)))))).	170	226	0.846154	-21.2	1	0.0101609	0.471	-0.0224732	-0.516307	-6.72377	17	24	9	5UTR		0	0
hsa-miR-3689a-5p	NM_001289152	MICA	(((....((((.(((((((((.&))))))))).))))))).	205	223	0.846154	-20.2	0	0.00190043	0.441	-0.264193	-0.471573	-17.8801	16	18	9	5UTR		0	0
hsa-miR-3689a-3p	NM_001289152	MICA	(((((..(((((.(((((((((&)))))...)))).)))))..))))).	1079	1105	0.923077	-22.8	1	0.00265329	0.426	-0.117478	-0.123216	-8.67135	19	26	5	3UTR		0	0
hsa-miR-3689a-3p	NM_001289152	MICA	(((((.((((((((((..(((.&)))..))))))))))..))))).	698	721	0.923077	-21	1	0.00549085	0.471	-0.179666	0.0253887	-5.83853	18	23	10	CDS		0	0
hsa-miR-3690	NM_001289152	MICA	.(((((((((((.((.((((...&)))).))..)))))))))..)).	1118	1141	0.923077	-21.7	1	0.00015157	0.426	-0.152426	-0.28961	-5.3155	17	23	9	3UTR		0	0
hsa-miR-3690	NM_001289152	MICA	..((((((((...((((......&.))))...)))))))).	984	1032	0.923077	-21	1	7.09e-05	0.485	-1.37546	-0.612939	-12.4177	12	17	8	CDS		0	0
hsa-miR-3691-3p	NM_001289152	MICA	(((...(((((....(((((((&))))))))))))))).	826	842	0.846154	-17.9	1	0.000643469	0.412	-0.0156221	0.326494	-19.2178	15	16	15	CDS	MIRT617741	0	0
hsa-miR-3713	NM_001289152	MICA	((.((((((((.((((((((&)))))))).)))))))))).	104	124	1	-21.9	1	0.000145342	0.5	-0.257124	-0.242207	-8.84192	18	20	10	5UTR		0	0
hsa-miR-3714	NM_001289152	MICA	(((.(((.(((((((..(((..&.)))..))))))).)))))).	859	914	0.923077	-21.4	1	0.000953999	0.471	0.243394	-0.355581	-9.51628	16	21	7	CDS		0	0
hsa-miR-3180	NM_001289152	MICA	.(((((.((.(.((((((.&)))))).).)).))))).	152	170	0.923077	-22.4	1	0.0019927	0.456	-0.272654	-0.35337	-9.92632	14	18	6	5UTR		0	0
hsa-miR-3180	NM_001289152	MICA	.((((.(((((((((.(..&.).))))))))).)))).	399	427	1	-22.2	1	2.29e-07	0.471	0.116516	-0.0794437	-5.92733	14	18	9	CDS		0	0
hsa-miR-3689b-5p	NM_001289152	MICA	(((....((((.(((((((((.&))))))))).))))))).	205	223	0.846154	-20.2	0	0.00190043	0.441	-0.264193	-0.471573	-17.8801	16	18	9	5UTR		0	0
hsa-miR-3689b-3p	NM_001289152	MICA	(((((.(((((((((((.(((.&))).)))))))))))..))))).	698	721	0.961538	-23.9	1	0.00549085	0.471	-0.141206	-0.0328899	-5.83853	19	23	11	CDS		0	0
hsa-miR-3689b-3p	NM_001289152	MICA	.((.(.(((((((((.((((..&)))).))))))))).).)).	535	555	0.846154	-18.7	1	0.0659003	0.485	-0.670282	-0.257425	-8.95935	16	20	9	CDS		0	0
hsa-miR-3909	NM_001289152	MICA	((((((((.((((((((.((..&)).)).)))))).)))))))).	640	662	0.923077	-27.4	1	7.54e-05	0.397	-0.821448	0.200387	-4.99396	18	22	8	CDS		0	0
hsa-miR-3911	NM_001289152	MICA	...((((((((.(((((((((.&))))).........)))).)))))))).	1110	1138	0.846154	-26.9	1	0.000442223	0.441	0.0702248	-0.377915	-9.86134	17	28	8	3UTR		0	0
hsa-miR-3912-5p	NM_001289152	MICA	..((((....((((((((((.&))))))))))....)))).	300	319	0.846154	-17	1	0.0288774	0.471	-0.75996	-0.364975	-11.1132	14	19	10	CDS		0	0
hsa-miR-3916	NM_001289152	MICA	.((.((((....((((((((((((((&))))))))............))))))................)))))).	1145	1194	0.846154	-20.1	1	8.9e-05	0.471	-0.385742	-0.107719	-15.2958	20	49	8	3UTR		0	0
hsa-miR-3918	NM_001289152	MICA	..((((((.(((.(((((.((&))))))))))..))).))).	1138	1158	1	-20.7	1	9.46e-05	0.412	-0.429198	-0.153792	-7.30252	16	20	10	3UTR		0	0
hsa-miR-3150b-5p	NM_001289152	MICA	...(((((((((.(((((((..&))))))).))))).....................)))).	410	449	0.846154	-22.2	1	2.27e-07	0.412	-0.188897	-0.45349	-7.80367	16	39	7	CDS		0	0
hsa-miR-3150b-5p	NM_001289152	MICA	...(((((((((((((((((((&))..))))))))..))))...))).)).	755	783	0.846154	-20.8	1	2.77e-05	0.368	-0.137136	0.211016	-6.51454	19	28	8	CDS		0	0
hsa-miR-3150b-5p	NM_001289152	MICA	....(((((((((..(((((..&))))).))))))))).	728	744	0.846154	-20.1	1	0.000600602	0.426	-0.725518	0.256344	-11.1389	14	16	9	CDS		0	0
hsa-miR-3921	NM_001289152	MICA	((((((((........(((((((&.))))))))))))))).	594	659	0.846154	-20	1	9.68e-05	0.382	-0.681915	-0.329587	-15.5225	15	17	15	CDS		0	0
hsa-miR-3922-5p	NM_001289152	MICA	....((((((.((.((((.(((.&)))..)))).)).)))))).	1123	1143	0.846154	-24.3	1	7.01e-05	0.441	-0.309446	-0.263214	-13.2282	15	20	6	3UTR		0	0
hsa-miR-3922-5p	NM_001289152	MICA	(((.(((((.(((((....(((.&)))..)))))))))).))).	474	494	0.923077	-22	1	0.0055644	0.471	-1.11021	-0.377348	-8.44515	16	20	10	CDS		0	0
hsa-miR-676-5p	NM_001289152	MICA	..((((((.((((((((((((&))))))))))))...........)))))).	1043	1073	0.923077	-20.6	1	9.86e-05	0.397	0.0200995	-0.350463	-6.01339	18	30	12	3UTR		0	0
hsa-miR-3928-5p	NM_001289152	MICA	...((((((..((..((..((((&))))..)).)))))))).	1018	1036	0.923077	-18.1	1	0.000231831	0.456	0.462965	-0.430926	-12.1741	14	18	8	3UTR		0	0
hsa-miR-3929	NM_001289152	MICA	((((((((..(((((........&)))))....)))))))).	1098	1116	0.923077	-20.5	1	0.000415361	0.426	0.133681	-0.336162	-6.46952	13	18	8	3UTR	MIRT690582	0	0
hsa-miR-3934-5p	NM_001289152	MICA	..((((..(((((((((((((.&)))))))))))))..)))).	1224	1244	0.980769	-30.4	1	0.00287317	0.603	0.0779366	-0.131715	-8.81432	17	20	13	3UTR		0	0
hsa-miR-3934-3p	NM_001289152	MICA	..((((((((.(((((((.(((&)))..)))).))))))))).)).	1026	1049	0.923077	-20.7	1	0.000148554	0.397	-0.0257591	-0.465151	-7.78178	18	23	9	3UTR		0	0
hsa-miR-3935	NM_001289152	MICA	.(((((.(((((((((((.(((&.))))))))))))........................)).))))).	885	945	0.846154	-22.2	1	0.00428828	0.544	-0.693997	-0.358818	-5.33701	19	46	12	CDS		0	0
hsa-miR-3936	NM_001289152	MICA	....((((((.((((((((((.&))))))....))))..)))))).	732	755	0.923077	-23.3	1	0.00173203	0.382	-0.607659	0.37506	-12.3713	16	23	6	CDS		0	0
hsa-miR-3937	NM_001289152	MICA	.((((((((((((((.((((.(.&).)))))).))))).))))))).	545	568	0.923077	-26.4	1	2.09e-05	0.471	0.112814	-0.366879	-4.02637	19	23	7	CDS		0	0
hsa-miR-3937	NM_001289152	MICA	.(((((((((((((...((((..&.))))....)))))))).......................))))).	1140	1199	0.820513	-24.7	1	8.38e-05	0.441	-0.391566	-0.0568476	-4.76182	17	46	8	3UTR		0	0
hsa-miR-3939	NM_001289152	MICA	...((((((((((((((((((.&.)).))))))...))).))))))).	79	128	1	-22.8	1	4.26e-05	0.485	-0.498568	-0.457636	-6.51454	18	25	7	5UTR		0	0
hsa-miR-3940-5p	NM_001289152	MICA	(((((((...((((((((((&)))))))))).))))))).	1028	1047	1	-25.2	1	0.00247829	0.412	-0.23699	-0.434295	-8.55011	17	19	10	3UTR		0	0
hsa-miR-3940-5p	NM_001289152	MICA	.((((..((((.(((((((.&))))))).))))..)))).	413	432	0.923077	-23.5	1	0.00748011	0.471	0.358235	-0.343084	-10.5848	15	19	7	CDS		0	0
hsa-miR-3943	NM_001289152	MICA	...((((((((((((((((((((&))))))).))..........)))))..............)))))).	720	766	0.846154	-23.2	1	1.25e-06	0.426	-0.0827749	0.504568	-6.51454	20	46	7	CDS		0	0
hsa-miR-3944-3p	NM_001289152	MICA	(((((((((((((((((((((..&)))....))))))).)))...)))))))).	1	31	0.923077	-26.5	1	0.000675139	0.383	0	0	-3.93757	21	30	8	5UTR		0	0
hsa-miR-3944-3p	NM_001289152	MICA	.((((((.(((((((((((..((&)).))))))))).......)).)))))).	751	780	0.923077	-24.7	1	2.69e-05	0.368	-0.332197	0.362108	-6.10696	19	29	9	CDS		0	0
hsa-miR-3944-3p	NM_001289152	MICA	..((((..(((((.(((((((..&))))))))))))..)))).	830	849	1	-25.4	1	3.17e-06	0.441	0.0460489	0.236918	-9.67116	16	19	12	CDS		0	0
hsa-miR-3945	NM_001289152	MICA	..(((.(((((.(((((((((..&)))))))))))))).))).	160	179	0.923077	-25.3	1	8.82e-05	0.426	-0.856406	-0.424023	-10.2048	17	19	14	5UTR		0	0
hsa-miR-3945	NM_001289152	MICA	((((((((((.(((.((((....&)))).)))..)))))))))).	872	893	0.923077	-25.5	1	7.05e-05	0.441	-0.378244	-0.281113	-7.4978	17	21	10	CDS		0	0
hsa-miR-3945	NM_001289152	MICA	.((((((..(((((((.......&))))))).)))))).	1215	1230	1	-20.9	1	0.000124281	0.529	0.146708	-0.137475	-7.16335	13	15	7	3UTR		0	0
hsa-miR-642b-3p	NM_001289152	MICA	.(((.(((((((((((((((((&)))))))))...........))))))))))).	132	164	0.846154	-20.2	1	0.019879	0.471	-0.759416	-0.203395	-7.91236	20	32	11	5UTR		0	0
hsa-miR-550b-2-5p	NM_001289152	MICA	((((((((.((.(((..((((.&))))))).)).)))))))).	134	154	0.923077	-19.9	1	0.000661795	0.471	-0.0822988	-0.376072	-8.57382	17	20	8	5UTR		0	0
hsa-miR-1268b	NM_001289152	MICA	.((((((((.(((((((.((&)).).)))))))))))))).	872	892	0.923077	-22.9	1	1.33e-05	0.441	-0.512069	-0.278955	-5.03583	17	20	14	CDS		0	0
hsa-miR-1268b	NM_001289152	MICA	..((((((((((((..(((.&)))......)))))))))))).	528	550	0.846154	-21.8	1	0.311493	0.485	-1.00869	-0.237438	-5.9255	15	22	12	CDS		0	0
hsa-miR-378e	NM_001289152	MICA	.((((.((((((((((((.&.))).))))))).)))))).	1132	1173	0.846154	-20.8	1	0.000305482	0.412	-0.182381	-0.271853	-5.69428	16	20	7	3UTR		0	0
hsa-miR-4418	NM_001289152	MICA	(((((((((.........&))))))))).	5	15	1	-17.7	1	0.00013906	0.364	0	0	-14.4661	9	10	9	5UTR		0	0
hsa-miR-378f	NM_001289152	MICA	.((((.(((((((((((...&.))))))))).....................)))))).	1126	1173	0.846154	-21.9	1	0.000305482	0.412	-0.264654	-0.261294	-5.69428	15	38	9	3UTR		0	0
hsa-miR-4420	NM_001289152	MICA	....(((.(.(((((((((((.&))))))))))).)...))).	1012	1032	0.846154	-21.4	1	7.09e-05	0.485	-0.753425	-0.542799	-13.1027	15	20	11	3UTR		0	0
hsa-miR-4422	NM_001289152	MICA	..(((((((((.(....((((&))))....).))))))))).	893	913	0.846154	-19.1	1	0.000767578	0.471	-0.984533	-0.471058	-10.1291	14	20	9	CDS		0	0
hsa-miR-4423-3p	NM_001289152	MICA	..(((((((((..........&.))))))))).	1211	1230	0.923077	-15.8	1	0.000124281	0.529	-0.00442969	-0.132675	-11.4183	9	11	9	3UTR		0	0
hsa-miR-378g	NM_001289152	MICA	.((((((((((((.......&))))).))))))).	467	481	0.923077	-17.9	1	0.048628	0.456	-0.512793	-0.330711	-5.61866	12	14	7	CDS		0	0
hsa-miR-4425	NM_001289152	MICA	((.((((((((((((((.....&.))))).))))))))))).	1177	1208	1	-21.5	1	0.0243074	0.456	-0.246737	-0.150432	-5.49511	16	19	11	3UTR	MIRT683679	0	0
hsa-miR-4429	NM_001289152	MICA	...((((((..(.((((((.&)))))).)..)))))).	1110	1127	0.846154	-21.4	1	0.00350582	0.412	0.176873	-0.315525	-11.871	13	17	6	3UTR		0	0
hsa-miR-4430	NM_001289152	MICA	((((((((((((((....&))))..)))))))))).	1098	1115	0.923077	-19.6	1	0.000632322	0.412	0.0424954	-0.252176	-4.90607	14	17	10	3UTR		0	0
hsa-miR-4431	NM_001289152	MICA	(((((((((((.(((((.....&)))))..)))))))))....)).	903	926	0.846154	-19.9	1	0.00046661	0.471	-0.602725	-0.648052	-7.28438	16	23	9	CDS		0	0
hsa-miR-4432	NM_001289152	MICA	...(.(((((((...(((((&)))))....)))))))).	183	201	0.846154	-17.6	1	0.000467722	0.412	-0.8274	-0.556281	-13.515	13	18	8	5UTR		0	0
hsa-miR-4433a-5p	NM_001289152	MICA	((((((((((((((((.(((.&.))).))))))))).............))))).)).	723	788	0.974359	-28.5	1	0.000203124	0.368	-0.113473	0.43118	-3.93757	19	36	9	CDS		0	0
hsa-miR-4433a-3p	NM_001289152	MICA	.((((..((((((((((((((&))))))))))).................)))..)))).	766	804	0.846154	-24.3	1	0.000509045	0.412	0.577607	-0.00483028	-7.23797	18	38	11	CDS	MIRT690563	0	0
hsa-miR-4435	NM_001289152	MICA	....(((..(((((((((((((&)))))))....))))))...))).	42	66	0.846154	-22.3	1	9.99e-09	0.471	-0.317046	-0.419049	-12.9166	16	24	7	5UTR		0	0
hsa-miR-4436a	NM_001289152	MICA	.(((((((.(((...((((..&))))..)))))))))).	97	114	1	-19.9	1	1.66e-05	0.456	-0.209984	-0.297658	-7.73113	14	17	10	5UTR		0	0
hsa-miR-4437	NM_001289152	MICA	((.((((((((((((.((((.&)))).))))))).))))).)).	41	63	0.846154	-23.9	1	0.000115174	0.456	-0.126842	-0.431598	-5.72816	18	22	7	5UTR		0	0
hsa-miR-4437	NM_001289152	MICA	(((((.((((((....(((((&))))).......))))))))))).	285	309	0.846154	-21	1	0.00013577	0.485	-0.653361	-0.355457	-8.953	16	24	11	5UTR		0	0
hsa-miR-4439	NM_001289152	MICA	((.((((...((((((.(((..&))))))))).))))..)).	203	222	0.923077	-20.9	1	2.1e-05	0.456	0.0192229	-0.481091	-10.1076	15	19	9	5UTR		0	0
hsa-miR-4440	NM_001289152	MICA	((((((((..(((((.(((...&))).)))))..)))))))).	562	582	0.923077	-26.9	1	2.4e-06	0.441	-0.672398	-0.277064	-6.46952	16	20	8	CDS		0	0
hsa-miR-4440	NM_001289152	MICA	.(((..(((((((((.(((((.&))))).))))))))).))).	1038	1058	0.923077	-25.3	1	1.56e-05	0.382	-0.145206	-0.346384	-10.0464	17	20	9	3UTR		0	0
hsa-miR-4443	NM_001289152	MICA	(((((((..((((....&))))..))))))).	460	474	0.846154	-19.1	1	0.0117357	0.426	-0.348795	-0.266943	-9.13294	11	14	7	CDS		0	0
hsa-miR-4446-3p	NM_001289152	MICA	((((.(((((((.(((((((((&)))))............)))))))))....................)).)))).	750	804	0.846154	-21.5	1	0.000509045	0.412	-0.467872	0.2898	-9.34574	20	54	9	CDS		0	0
hsa-miR-4448	NM_001289152	MICA	(((((((((((((..((((.&))))..)))))))))).........))).	433	462	0.846154	-21.7	1	0.00046124	0.426	-0.324568	-0.349747	-5.52986	17	29	10	CDS		0	0
hsa-miR-4448	NM_001289152	MICA	((.((((((((((((((...&)))))).....)))))))))).	298	320	0.923077	-21.6	1	0.0350569	0.485	-0.597257	-0.19556	-5.49511	16	22	10	CDS		0	0
hsa-miR-4449	NM_001289152	MICA	(((((((((((.((((((((..&.))))...)))).))))))))))).	82	119	1	-32.4	1	5.56e-05	0.471	-0.929951	-0.335891	-7.28438	19	25	11	5UTR		0	0
hsa-miR-4449	NM_001289152	MICA	.(((((((((((..((...(((&)))...))..)))))).))))).	192	215	0.846154	-29.5	1	0.000572305	0.471	-0.12037	-0.478236	-5.9393	16	23	6	5UTR		0	0
hsa-miR-548ag	NM_001289152	MICA	..(((((.(((((((((((((&)))))))))))))...))))).	566	588	0.846154	-19.7	1	0.00204413	0.471	-0.682648	-0.339474	-7.27064	18	22	13	CDS		0	0
hsa-miR-4450	NM_001289152	MICA	(((((((....((((((((...&))).)))))))))))).	685	702	0.807692	-18.3	1	0.0093404	0.456	0.627122	-0.0846932	-11.3749	15	17	12	CDS		0	0
hsa-miR-4453	NM_001289152	MICA	..((((((.((((((.((((&.)))))))))))))))).	1144	1175	1	-21.3	1	0.000367132	0.412	-0.411829	-0.16387	-6.24644	16	18	16	3UTR		0	0
hsa-miR-4454	NM_001289152	MICA	.(((((((((...((((((.&)).)))).....))))))))).	1086	1108	1	-21.6	1	0.00554833	0.412	-0.038558	-0.199864	-11.254	15	22	9	3UTR		0	0
hsa-miR-4454	NM_001289152	MICA	(((((((((....((((.((&)).))))....))))))))).	1115	1136	0.846154	-19.1	1	0.000849366	0.441	-0.111079	-0.307367	-12.6408	15	21	9	3UTR		0	0
hsa-miR-4454	NM_001289152	MICA	(((((....((((((.(((.&)))))))))))))).	353	368	0.846154	-18.7	1	2.45e-06	0.456	1.41516	-0.215547	-10.9853	14	15	14	CDS		0	0
hsa-miR-4456	NM_001289152	MICA	((((((((((.(((...&.))).)))))))))).	780	817	1	-25.6	1	6.94e-05	0.412	1.63345	-0.194775	-7.73085	13	16	10	CDS		0	0
hsa-miR-3135b	NM_001289152	MICA	(((((((((((((...(((((.&.)))))...)))))..)))))))).	1079	1114	1	-26.2	1	0.000917265	0.426	-0.454063	-0.171069	-5.76291	18	25	8	3UTR		0	0
hsa-miR-3135b	NM_001289152	MICA	(((((..((((((((((.((((&)))).)))))))))).........................))))).	40	86	1	-25.6	1	0.00351679	0.441	-0.802069	-0.395448	-7.38222	19	46	10	5UTR		0	0
hsa-miR-3135b	NM_001289152	MICA	((((((.((.(.(((((.(((.&)))))))).).)).))...)))).	3	27	0.846154	-23.3	1	0.00351113	0.375	-0.591788	-0.27257	-10.0706	17	24	8	5UTR		0	0
hsa-miR-4462	NM_001289152	MICA	(((((((((((.(((.(((((..&)))))...))).)))))).))))).	1099	1124	0.846154	-22.6	1	0.00150051	0.397	-0.00549607	-0.332323	-7.51743	19	25	6	3UTR		0	0
hsa-miR-4462	NM_001289152	MICA	(((((((((.(((((((((((..&))).............................)))))))))))))).))).	4	55	0.846154	-22.1	1	1.95e-05	0.441	0	0	-5.18008	20	51	14	5UTR		0	0
hsa-miR-4463	NM_001289152	MICA	(((.((((((((((((.&))))))...))))))..))).	458	479	0.846154	-23.4	1	0.0320094	0.456	-0.374175	-0.236486	-6.9696	15	21	6	CDS		0	0
hsa-miR-4463	NM_001289152	MICA	(((((((((((((((..&))))......))))))))))).	1215	1237	0.846154	-20.5	1	1.79e-05	0.574	0.150364	-0.16627	-4.17062	15	22	11	3UTR		0	0
hsa-miR-4463	NM_001289152	MICA	((((((...(((((((.&))))))))))))).	74	88	0.923077	-20.3	1	0.00446726	0.456	-0.996562	-0.345906	-8.85129	13	14	13	5UTR		0	0
hsa-miR-4465	NM_001289152	MICA	((((((.((.(((((((((((.&))))))..))))))))))))).	1111	1133	0.846154	-23.7	1	0.000923476	0.426	0.0779367	-0.329923	-6.72377	19	22	13	3UTR	MIRT678102	0	0
hsa-miR-4467	NM_001289152	MICA	.(((((((((((.((((((...&.))))))...))))))))))).	922	952	1	-21.4	1	0.00421753	0.603	-0.729878	-0.712806	-5.08246	17	22	11	CDS		0	0
hsa-miR-4469	NM_001289152	MICA	(((((((((..((((((((((.&))))))))))...............)))).))))).	800	836	0.846154	-28.3	1	0.00051252	0.397	0.277927	0.0480523	-8.00486	19	36	10	CDS		0	0
hsa-miR-4469	NM_001289152	MICA	(((((((....(((((((((..&)))))))))..))))).)).	1073	1093	1	-26.4	1	0.00119093	0.441	-0.422495	-0.148198	-11.3749	16	20	9	3UTR		0	0
hsa-miR-4469	NM_001289152	MICA	((((((((((((.((((((((.&))).)))))..))).)))))).....................))).	638	684	0.923077	-26.3	1	0.000465254	0.456	-0.0207005	0.292567	-5.22671	20	46	6	CDS		0	0
hsa-miR-4472	NM_001289152	MICA	.(((((((((((((((((&.))))))))))))))))).	602	627	0.846154	-24.7	1	0.00484333	0.382	0.0724351	-0.369323	-3.79332	17	19	17	CDS		0	0
hsa-miR-4472	NM_001289152	MICA	(((((((((((((((...&))))))))).)))...))).	871	891	0.846154	-19.8	1	1.93e-06	0.441	-0.81539	-0.259529	-4.17062	15	20	9	CDS		0	0
hsa-miR-4474-3p	NM_001289152	MICA	((((((((((((.(((.(((..&))))))))))..)))))))).	473	494	0.846154	-20.9	1	0.0055644	0.471	-0.778453	-0.493464	-5.22671	18	21	10	CDS		0	0
hsa-miR-4474-3p	NM_001289152	MICA	((((((((.(((.(((.((((.&)))).))).))...........).)))))))).	717	750	0.846154	-20.3	1	0.0663083	0.382	0.340525	0.477587	-6.28309	18	33	8	CDS		0	0
hsa-miR-4478	NM_001289152	MICA	((((((..((((.((..&)).))))..)))))).	638	654	0.846154	-23.3	1	4.4e-05	0.353	-0.792668	0.151807	-9.31708	12	16	6	CDS	MIRT690580	0	0
hsa-miR-4478	NM_001289152	MICA	((((((((((((((..(&)..)))))..))))))))).	1096	1116	0.923077	-20.5	1	0.000415361	0.426	-0.0342917	-0.263214	-4.90607	15	20	9	3UTR	MIRT690580	0	0
hsa-miR-3689c	NM_001289152	MICA	(((((.(((((((((((.(((.&))).)))))))))))..))))).	698	721	0.961538	-23.9	1	0.00549085	0.471	-0.141206	-0.0328899	-5.83853	19	23	11	CDS		0	0
hsa-miR-3689c	NM_001289152	MICA	.((.(.(((((((((.((((..&)))).))))))))).).)).	535	555	0.846154	-18.7	1	0.0659003	0.485	-0.670282	-0.257425	-8.95935	16	20	9	CDS		0	0
hsa-miR-3689d	NM_001289152	MICA	(((((((((((((((((((((.&.))))..)))))))).............)))))......)))).	345	395	0.923077	-24.7	1	0.000999443	0.471	0.0500424	-0.228872	-3.93757	21	44	8	CDS		0	0
hsa-miR-3689e	NM_001289152	MICA	(((....((((.(((((((((.&))))))))).))))))).	205	223	0.846154	-20.2	0	0.00190043	0.441	-0.264193	-0.471573	-17.8801	16	18	9	5UTR		0	0
hsa-miR-4479	NM_001289152	MICA	.(((((((((.((.((((((((&))))).)))..))))))))).)).	940	964	0.923077	-23.6	1	0.00025278	0.618	-0.671795	-0.720361	-7.47494	19	24	9	CDS		0	0
hsa-miR-4479	NM_001289152	MICA	.((((((((((.(((((.((((&)))).)))))))))..)))))).	105	128	1	-22.7	1	4.26e-05	0.485	0.296287	-0.431866	-7.14013	19	23	9	5UTR		0	0
hsa-miR-3155b	NM_001289152	MICA	(((((.(((((((.....&))))))).))))).	1042	1056	0.923077	-20.5	1	7.4e-06	0.397	-0.0507452	-0.441761	-7.66387	12	14	7	3UTR		0	0
hsa-miR-4481	NM_001289152	MICA	..(((((((((((((..&)))))))).))))).	1133	1148	0.948718	-21.3	1	9.08e-05	0.382	-0.182381	-0.271853	-5.19005	13	15	8	3UTR		0	0
hsa-miR-4482-3p	NM_001289152	MICA	..((((((((((((((((((((&)))))))....................))))))))))))).	414	455	0.923077	-24.2	1	5.85e-07	0.426	-0.204126	-0.384011	-4.957	20	41	13	CDS		0	0
hsa-miR-4482-3p	NM_001289152	MICA	..((((.((((((((((((((.&))))))))))))))....)))).	1138	1161	1	-23.7	1	0.000119909	0.426	-0.130276	-0.236338	-6.50069	18	23	14	3UTR		0	0
hsa-miR-4483	NM_001289152	MICA	((((((((((((((((.&)))))))).)))).....)))).	372	395	0.846154	-20	1	0.000999443	0.471	-0.234583	0.0480937	-3.93757	16	23	8	CDS		0	0
hsa-miR-4485-3p	NM_001289152	MICA	....(((((.(((((((((.&)))))))))..)).))).	728	746	0.923077	-18.4	1	0.00177966	0.397	0.492816	0.112806	-10.7891	14	18	9	CDS		0	0
hsa-miR-4486	NM_001289152	MICA	.(((((.((((((((..&))))))))....))))).	685	703	0.846154	-19.9	1	0.0114261	0.441	0.448449	-0.0911686	-5.57006	13	18	8	CDS		0	0
hsa-miR-4487	NM_001289152	MICA	(((((((((...(((((..&.))).))...))))))))).	1089	1129	1	-22.4	1	0.0046086	0.412	-0.22626	-0.22242	-11.3517	14	20	9	3UTR		0	0
hsa-miR-4488	NM_001289152	MICA	((((.((((((((((((.&)).)).))))))))...)))).	1032	1054	0.846154	-24.6	1	4.88e-06	0.382	-0.226259	-0.525337	-8.05661	16	22	8	3UTR		0	0
hsa-miR-4488	NM_001289152	MICA	.(((((((((((.((.((&)).)).))))).............)))))).	593	624	0.923077	-23.6	1	0.0244067	0.382	-0.0495677	-0.323689	-5.3155	15	31	6	CDS		0	0
hsa-miR-4488	NM_001289152	MICA	((((((.(((((((..((&))....))))))).)))))).	407	428	0.923077	-20.8	1	4.17e-07	0.471	0.358235	-0.343084	-6.44976	15	21	7	CDS		0	0
hsa-miR-4489	NM_001289152	MICA	(((((((((((((.(((((..&.))))).))).)))))))))).	1101	1146	0.846154	-26.6	1	4.49e-05	0.397	0.0205565	-0.367837	-4.79441	18	22	10	3UTR		0	0
hsa-miR-548al	NM_001289152	MICA	...(.((((((((((.((((((&))))))...)))))))))).).	904	926	0.923077	-22.1	1	0.00046661	0.471	-0.45595	-0.712806	-10.8666	17	22	10	CDS		0	0
hsa-miR-4490	NM_001289152	MICA	........((((((((((((..&)))))))))))).	1192	1205	0.884615	-17.9	0	0.00452122	0.456	-0.079084	-0.176828	-19.4239	12	13	12	3UTR		0	0
hsa-miR-4491	NM_001289152	MICA	...(((((((((((.((((...&)))))))))).))))).	1130	1147	1	-22.8	1	8.19e-05	0.382	-0.203863	-0.242097	-7.24999	15	17	10	3UTR		0	0
hsa-miR-4492	NM_001289152	MICA	(((((((((.(((((((&)).).))))))))))))).	451	470	1	-24	1	0.00355908	0.441	-0.255732	-0.2441	-5.18008	16	19	13	CDS		0	0
hsa-miR-4493	NM_001289152	MICA	...((((((((((.(((((((&)))))))..))))))).))).	270	291	0.846154	-22.9	1	0.000689568	0.456	-1.69166	-0.449683	-7.37138	17	21	7	5UTR		0	0
hsa-miR-4494	NM_001289152	MICA	((((.(((((((((...((((.&)))).)))))..)))))))).	1160	1181	0.846154	-22.6	1	1.81e-07	0.426	-0.540391	-0.126436	-9.02511	17	21	8	3UTR		0	0
hsa-miR-4496	NM_001289152	MICA	.((((((((((.((((((((((&))))))))))...)))))))))).	1215	1239	1	-30.1	1	4.68e-05	0.574	0.188392	-0.131716	-7.14013	20	24	10	3UTR		0	0
hsa-miR-4497	NM_001289152	MICA	.(((((((((((.((((&))))..........................))))))))))).	74	116	0.846154	-22.9	1	3.62e-05	0.471	-0.463686	-0.285989	-5.08246	15	42	11	5UTR		0	0
hsa-miR-4497	NM_001289152	MICA	.((((((((.((.((((&.))))))..)))))))).	1032	1057	0.884615	-22.2	1	6.11e-06	0.382	-0.0246925	-0.445605	-6.32496	14	18	8	3UTR		0	0
hsa-miR-4498	NM_001289152	MICA	.((((..((((((..(((((((&)))))))..)))))))))).	872	892	0.846154	-29.7	1	1.33e-05	0.441	-0.730998	-0.153764	-8.83026	17	20	10	CDS		0	0
hsa-miR-4499	NM_001289152	MICA	.((((((((((((((((&)))))))).....)))))))).	1214	1236	0.846154	-20.1	1	2.05e-05	0.559	0.152192	-0.148033	-3.79332	16	22	8	3UTR		0	0
hsa-miR-4502	NM_001289152	MICA	((((((.((.(.((.(((((((&))))))))).).)))))))).	1105	1126	0.846154	-18.2	1	0.00271555	0.412	0.239949	-0.253615	-10.806	18	21	9	3UTR		0	0
hsa-miR-4506	NM_001289152	MICA	..((((((((.((((((((.&))))))))...))..)))))).	1224	1246	0.846154	-21.7	1	0.00295423	0.618	-0.0678859	-0.151392	-7.78178	16	22	8	3UTR		0	0
hsa-miR-2392	NM_001289152	MICA	..((((((((((..(((((.&)))))..)))))))))).	681	699	1	-20.6	1	0.00926796	0.471	1.3917	-0.0836139	-7.10297	15	18	10	CDS	MIRT643341	0	0
hsa-miR-4508	NM_001289152	MICA	(.(((((((((.((((.&))))))))))))).).	456	472	1	-25.1	1	0.00633618	0.412	-0.255732	-0.2441	-8.44805	14	16	13	CDS		0	0
hsa-miR-4508	NM_001289152	MICA	..((((((..((.((((&))).).))..)))))).	192	209	0.820513	-21.3	1	8.27e-06	0.412	0.33648	-0.396383	-8.54503	12	17	6	5UTR		0	0
hsa-miR-4512	NM_001289152	MICA	((((((((((((((....(((.&)))))))))))........)))))).	209	235	0.846154	-22.5	1	1.73e-06	0.426	-0.899092	-0.502982	-4.90607	17	26	11	5UTR		0	0
hsa-miR-4513	NM_001289152	MICA	...(((((((((((((((((..&)))))))))))..............................)))))).	679	727	0.846154	-30.3	1	1.24e-05	0.456	0.362798	-0.414938	-6.51454	17	48	11	CDS		0	0
hsa-miR-4514	NM_001289152	MICA	...((.((((((((((..&)))))))))))).	459	472	1	-22.2	1	0.00633618	0.412	-0.204125	-0.210788	-8.4155	12	13	12	CDS		0	0
hsa-miR-4514	NM_001289152	MICA	.((((((((((.......&)))))))))).	768	779	1	-18.8	1	2.3e-05	0.368	0.0793496	0.287642	-10.2546	10	11	10	CDS		0	0
hsa-miR-4516	NM_001289152	MICA	(((((.((((..(((((&.)))))))))))))).	388	431	0.846154	-19.7	1	0.00434575	0.471	-0.150827	0.101393	-12.0101	14	16	14	CDS		0	0
hsa-miR-4518	NM_001289152	MICA	((.(((((.(((.....((((((.((&.)).)))))))))))))).)).	860	890	0.807692	-22.6	1	3.15e-06	0.426	0.214615	-0.393354	-9.66597	18	22	14	CDS		0	0
hsa-miR-4520-5p	NM_001289152	MICA	((((.((.((((((((((..&)))))))))))))))).	248	265	0.923077	-22.6	1	0.00204557	0.471	-0.0899118	-0.81897	-10.3702	16	17	16	5UTR		0	0
hsa-miR-4520-5p	NM_001289152	MICA	((((((((((...(((((..&.)))))..........)))))))))).	647	682	0.846154	-20.8	1	0.000624925	0.441	0.157056	0.147969	-11.3983	15	27	10	CDS		0	0
hsa-miR-4521	NM_001289152	MICA	(((..(((((((((((......&)))))))))))))).	676	691	1	-22.2	1	0.000976054	0.456	0.643691	-0.121387	-11.0886	14	15	14	CDS		0	0
hsa-miR-1269b	NM_001289152	MICA	((((..((.(((((.(..((((&))))....).))))))))))).	794	816	0.846154	-19.5	1	1.85e-06	0.412	0.191589	0.237997	-11.7494	16	22	11	CDS		0	0
hsa-miR-4522	NM_001289152	MICA	....(((((((((.((((((.&))).)))...))))))))).	171	191	0.846154	-21.5	1	0.00409084	0.397	0.344941	-0.616243	-10.4034	15	20	9	5UTR		0	0
hsa-miR-4522	NM_001289152	MICA	..((((((((((.(.((((((&))).))).))))).)))))).	714	735	0.846154	-20.6	1	1.32e-06	0.412	0.667237	0.0426563	-6.98158	17	21	6	CDS		0	0
hsa-miR-4523	NM_001289152	MICA	..((....(((((((.(((((&))))))))))))....)).	640	659	0.923077	-23.6	0	9.68e-05	0.382	-0.706329	0.19716	-15.0674	14	19	12	CDS		0	0
hsa-miR-4524a-5p	NM_001289152	MICA	.((((((..(((((((.((((.&))).).))))))).)))))).	831	852	1	-22.5	1	2.8e-06	0.456	0.342067	0.138708	-7.16335	17	21	7	CDS		0	0
hsa-miR-4524a-3p	NM_001289152	MICA	...(.((((((((((..(((..&))).))))))))))).	1031	1047	0.846154	-19.3	1	0.00247829	0.412	-0.395192	-0.483002	-10.8666	14	16	11	3UTR	MIRT643338	0	0
hsa-miR-4525	NM_001289152	MICA	(((((((.(((((.(((....&))).)))))))))))).	327	344	0.923077	-24.2	1	0.00419405	0.529	0.0754236	-0.283123	-7.10805	15	17	12	CDS		0	0
hsa-miR-4525	NM_001289152	MICA	((((((.((((((((((((..&))))))).))..........)))...)))))).	592	625	0.846154	-23.9	1	0.0252047	0.397	-0.163407	-0.48012	-5.48126	18	33	7	CDS		0	0
hsa-miR-4526	NM_001289152	MICA	(((..(((((((((((((((((&))))))))).........)))))).)).........))).	1171	1211	0.846154	-26.6	1	0.00012002	0.471	-0.27603	-0.0784441	-11.0886	20	40	9	3UTR	MIRT661757	0	0
hsa-miR-4526	NM_001289152	MICA	((.(.(((.(((((((((((((&)).)))))))))))..)))))).	155	178	0.923077	-25.2	1	4.75e-05	0.441	-0.473885	-0.440049	-10.6705	19	23	11	5UTR	MIRT661757	0	0
hsa-miR-4529-3p	NM_001289152	MICA	..(((((((((((((((....&)))))))))))....)))).	916	936	0.923077	-18.6	1	2.24e-05	0.5	-0.797214	-0.723598	-4.957	15	20	11	CDS		0	0
hsa-miR-4530	NM_001289152	MICA	((((.((((.(((((...&))))))))).)))).	769	784	0.846154	-21.1	1	3.48e-05	0.368	0.157055	0.295196	-9.53217	13	15	9	CDS		0	0
hsa-miR-4530	NM_001289152	MICA	.(((.((((((((.(.((&)).).))))))))...))).	100	120	0.846154	-20.6	1	7.81e-05	0.485	-0.209984	-0.284485	-9.00225	14	20	8	5UTR		0	0
hsa-miR-4533	NM_001289152	MICA	....((((...(((((((..((&))..)))))))...)))).	587	606	0.923077	-19.8	1	8.15e-05	0.456	0.0971773	-0.191528	-14.6702	13	19	7	CDS		0	0
hsa-miR-4534	NM_001289152	MICA	...((((((((((((..&)))))..))))))).	458	473	1	-20.5	1	0.00862358	0.412	-0.305285	-0.220306	-6.74759	12	15	7	CDS		0	0
hsa-miR-4534	NM_001289152	MICA	(((((((((.(((((((&)))))))...))))))))).	679	699	0.846154	-19.1	1	0.00926796	0.471	1.47132	-0.0846931	-5.18008	16	20	9	CDS		0	0
hsa-miR-4535	NM_001289152	MICA	((((((((((((((.(.&).))))))...)))))))).	1118	1138	1	-22.4	1	0.000442223	0.441	0.103475	-0.338562	-4.67302	15	20	8	3UTR		0	0
hsa-miR-4535	NM_001289152	MICA	((.(.(((((((((((.&))).))))))))).)).	1161	1178	0.846154	-21.2	1	4.56e-06	0.426	-0.517412	-0.121637	-9.61415	14	17	9	3UTR		0	0
hsa-miR-1587	NM_001289152	MICA	..((((((.((((((((...&)))))))).)))))).	589	605	0.923077	-23.1	1	0.00010027	0.441	0.146126	-0.205967	-6.01339	14	16	8	CDS		0	0
hsa-miR-1587	NM_001289152	MICA	(((((((((((((((.....&.)))))))).....))))))).	454	481	0.846154	-22.6	1	0.048628	0.456	-0.561992	-0.129888	-4.17062	15	22	8	CDS		0	0
hsa-miR-4536-5p	NM_001289152	MICA	(((((((((...((((.....&)))).))))))))).	395	410	0.923077	-15.5	1	0.0714293	0.456	-0.213431	-0.0765883	-11.3517	13	15	9	CDS		0	0
hsa-miR-4537	NM_001289152	MICA	((.((((((((((((((.....&.))))))))..)))))))).	454	491	0.923077	-22.3	1	0.00773135	0.471	-0.467766	-0.150827	-5.49511	16	20	8	CDS		0	0
hsa-miR-4539	NM_001289152	MICA	(((((((((((((((((((((.&)))))))...........................))))))))..)))))).	1062	1113	0.846154	-26.8	1	0.0012462	0.426	-0.288458	-0.250438	-3.93757	21	51	8	3UTR		0	0
hsa-miR-4540	NM_001289152	MICA	...((((((((((((((((((&)))))))))))))...................))))).	1037	1075	0.897436	-24.5	1	0.000115577	0.382	-0.234561	-0.339651	-6.51454	18	38	13	3UTR		0	0
hsa-miR-3960	NM_001289152	MICA	((((((((((((((((.(((&.))).)))))))))))))))).	930	952	0.846154	-27.1	1	0.00421753	0.603	-1.15961	-0.770006	-3.93757	19	22	16	CDS		0	0
hsa-miR-3972	NM_001289152	MICA	(((((((..(((((((((((((&)))))))))))))..))).)))).	106	130	1	-32.1	1	0.000149053	0.485	-0.233192	-0.381414	-7.3076	20	24	13	5UTR		0	0
hsa-miR-3974	NM_001289152	MICA	....(((((((((.((((.....&)))).))))))))).	2	17	0.846154	-17	1	0.000261972	0.37	0	0	-10.4034	13	15	9	5UTR		0	0
hsa-miR-3976	NM_001289152	MICA	(((((...((((((((........&.)))))))).))))).	162	182	0.846154	-17.2	1	0.000132691	0.426	-0.20603	-0.340669	-9.69585	13	16	8	5UTR		0	0
hsa-miR-3978	NM_001289152	MICA	.(((.((((.(((((.((.((((.&)))).))..)))))..))))))).	665	689	0.91453	-22.1	1	0.00137061	0.471	0.554213	-0.0307316	-9.38792	18	24	7	CDS		0	0
hsa-miR-4632-5p	NM_001289152	MICA	((((.(.((((((((((((.((.&.)))))..........))))))).))..).)))).	619	654	0.846154	-27.7	1	4.4e-05	0.353	-0.0719301	0.0322023	-9.6003	19	35	7	CDS		0	0
hsa-miR-4632-3p	NM_001289152	MICA	.((((((((((((((((.....&.))))))).......))))))....................))).	609	684	0.923077	-24.7	1	0.000465254	0.456	-0.0756437	-0.00180659	-3.79332	16	45	7	CDS		0	0
hsa-miR-4633-5p	NM_001289152	MICA	...(((((((((.((.((((&.)))))).............))))))))).	1129	1176	0.846154	-21.2	1	0.000211673	0.426	-0.371303	-0.16723	-8.03672	15	30	9	3UTR		0	0
hsa-miR-4633-3p	NM_001289152	MICA	(((((((((((..((((.....&))))..))))...))))))).	674	695	0.846154	-20.7	1	0.00135167	0.441	0.71209	-0.142972	-8.57351	15	21	7	CDS		0	0
hsa-miR-4634	NM_001289152	MICA	..(((((((((.(((((((&))))))).))).)).)))).	108	128	0.923077	-21.6	1	4.26e-05	0.485	0.328598	-0.438849	-8.3038	16	20	7	5UTR		0	0
hsa-miR-4638-5p	NM_001289152	MICA	.(((.(((((((..((((...&.))))..)))))))))).	603	649	1	-23.6	1	4.22e-05	0.382	0.947754	-0.395727	-10.0583	14	18	10	CDS		0	0
hsa-miR-4638-3p	NM_001289152	MICA	(((((...((((((((.......&.))))))))...))))).	794	817	0.923077	-21.5	1	6.94e-05	0.412	0.470031	-0.00267146	-9.69585	13	18	8	CDS		0	0
hsa-miR-4640-5p	NM_001289152	MICA	(((((((((((((..((((((..&))))))..))))))................)))..............)))).	380	432	0.846154	-27	1	0.00748011	0.471	-0.187658	-0.0366138	-5.52986	19	52	6	CDS		0	0
hsa-miR-4640-5p	NM_001289152	MICA	..(((((((((((..((((.(((&))).)))).)))....)))))))).	465	490	0.846154	-26.6	1	0.00879596	0.471	-0.7092	-0.414467	-6.54929	18	25	8	CDS		0	0
hsa-miR-4640-3p	NM_001289152	MICA	..(((((((((((((((((((.&))).)))))))..........................))))).)))).	717	765	1	-26.1	1	1.57e-06	0.426	0.068879	0.505647	-4.957	19	48	7	CDS		0	0
hsa-miR-4641	NM_001289152	MICA	((((((((((((.(((((((((..&)))))))))))).............).)))))).)).	217	254	0.846154	-21.4	1	0.11518	0.471	-0.955108	-0.731407	-5.22671	21	37	12	5UTR		0	0
hsa-miR-4642	NM_001289152	MICA	..((((......((((((((((&))))))))))...)))).	806	824	0.846154	-25.3	1	0.000669638	0.412	-0.309174	0.285484	-17.2848	14	18	10	CDS		0	0
hsa-miR-4646-5p	NM_001289152	MICA	...(((((((((.(((((((((&))))))..))).))))...))))).	1214	1239	0.923077	-22.3	1	4.68e-05	0.574	0.178619	-0.114438	-7.80367	18	25	6	3UTR		0	0
hsa-miR-4646-5p	NM_001289152	MICA	.(((((..(((((.(((.(((.&))))))))))).....))))).	459	481	0.923077	-21.7	1	0.048628	0.456	0.123284	-0.216499	-8.50749	16	22	11	CDS		0	0
hsa-miR-4649-5p	NM_001289152	MICA	((((.((((((.((((((((....&.)))))))))))))).)))).	399	432	1	-29.5	1	0.00748011	0.471	-0.101334	-0.0803954	-11.4034	18	21	14	CDS		0	0
hsa-miR-4649-5p	NM_001289152	MICA	((((((((((((((.((((((((.&)))))))).......)))))))).)))))).	24	55	0.846154	-27.6	1	1.95e-05	0.441	-0.884491	-0.375013	-4.67302	22	31	8	5UTR		0	0
hsa-miR-4649-3p	NM_001289152	MICA	((((((((((((((((((.((&)).)))))..............))).................)))))))))).	604	657	0.846154	-24.4	1	0.000398928	0.368	-0.218665	0.0769607	-3.93757	20	53	10	CDS	MIRT449248	0	1
hsa-miR-4651	NM_001289152	MICA	.((((((.((((((((((((&))))).)))))))...)))...))).	1193	1219	0.846154	-23.2	1	0.0656052	0.529	-0.155379	-0.196505	-6.10696	18	26	7	3UTR		0	0
hsa-miR-4652-5p	NM_001289152	MICA	.(((((((((............&.))))))))).	450	471	0.923077	-16.9	1	0.0047959	0.426	-0.230352	-0.296448	-13.0794	9	11	9	CDS		0	0
hsa-miR-4653-3p	NM_001289152	MICA	.((((((...((((((((((...&)))))))))).......)))))).	1168	1192	0.923077	-19.9	1	2.46e-05	0.471	-0.445104	-0.139874	-8.40586	16	24	10	3UTR		0	0
hsa-miR-4654	NM_001289152	MICA	(.(((((((((.((((.(((((&)))))........)))).))))))))).).	1027	1057	0.923077	-25.3	1	6.11e-06	0.382	-0.149473	-0.351302	-8.44805	19	30	9	3UTR		0	0
hsa-miR-4654	NM_001289152	MICA	(.((((.((((((((...((((&)))).)))))))).)))).).	461	482	0.923077	-24	1	0.0592897	0.471	-0.339277	-0.232679	-6.87799	17	21	8	CDS		0	0
hsa-miR-4654	NM_001289152	MICA	((.(((((((((((((.((((.&)))))))))))).....))))))).	677	702	0.846154	-24	1	0.0093404	0.456	0.919713	-0.1883	-5.49511	19	25	12	CDS		0	0
hsa-miR-4655-5p	NM_001289152	MICA	..((((((((((.((..((...&))..)).)))))))))).	685	703	1	-24.7	1	0.0114261	0.441	0.450606	-0.0134638	-6.47918	14	18	10	CDS		0	0
hsa-miR-4655-5p	NM_001289152	MICA	((((.(((((((((((((....&))))....))))))))).)).)).	95	119	0.923077	-23.9	1	5.56e-05	0.471	-0.640351	-0.329862	-8.05661	17	24	9	5UTR		0	0
hsa-miR-4655-5p	NM_001289152	MICA	((((((.(....((((((((..&))))))))......).)))))).	887	910	0.846154	-23.6	1	6.31e-05	0.471	-0.382562	-0.309173	-13.9517	15	23	8	CDS		0	0
hsa-miR-4655-3p	NM_001289152	MICA	((((((((((((((.((((((&))))))...........))))))))).......))))).	696	735	0.871795	-30.3	1	1.32e-06	0.412	0.855986	0.0847466	-4.67302	20	39	9	CDS		0	0
hsa-miR-4655-3p	NM_001289152	MICA	.((((.((((((((((.((..&.)).)))))))))))))).	229	277	1	-29	1	0.00157103	0.456	-0.660976	-0.576268	-5.69428	16	19	14	5UTR		0	0
hsa-miR-4655-3p	NM_001289152	MICA	..(((((.((((((((((((.&)))))).)))).........)).))))).	799	828	0.846154	-25.4	1	0.000908863	0.412	0.0667907	0.182956	-7.27064	17	29	6	CDS		0	0
hsa-miR-4656	NM_001289152	MICA	.(((((((.((((((((((((..&)))))))))))).................))))))).	132	169	0.846154	-28.1	1	0.0012678	0.456	-1.35133	-0.250032	-4.84971	19	37	12	5UTR		0	0
hsa-miR-4656	NM_001289152	MICA	..((((((((((.(((((.(((.&))).)))))...)).....)))))))).	462	490	0.846154	-25	1	0.00879596	0.471	-0.7092	-0.414467	-6.24613	18	28	8	CDS		0	0
hsa-miR-4657	NM_001289152	MICA	....(((((((..((((((((..&)))))))).........................))))))).	648	689	0.846154	-23	1	0.00137061	0.471	-1.23515	0.201555	-14.1825	15	41	8	CDS		0	0
hsa-miR-4660	NM_001289152	MICA	((.((((((((.(((........&))).)))))))))).	465	480	1	-20.5	1	0.0379848	0.471	-0.529632	-0.275508	-9.07497	13	15	10	CDS		0	0
hsa-miR-4661-5p	NM_001289152	MICA	.((.(((((..((((((((...&))))))))))))).)).	1022	1039	0.923077	-20.5	1	0.00103138	0.456	-0.220676	-0.457673	-10.8926	15	17	13	3UTR		0	0
hsa-miR-4661-3p	NM_001289152	MICA	(((((((((((((.((((((..&))))))..)))))).))))).)).	347	371	0.923077	-23.7	1	0.000354141	0.471	0.823788	-0.263136	-4.79441	19	24	6	CDS		0	0
hsa-miR-4661-3p	NM_001289152	MICA	..(((((((.((((((......&))))))))))))).	1122	1136	0.923077	-20.8	1	0.000849366	0.441	-0.0342914	-0.293929	-6.19951	13	14	13	3UTR		0	0
hsa-miR-4664-5p	NM_001289152	MICA	(((((((((((.(((...((((&))))..))).)))...)))))))).	440	465	0.846154	-22.9	1	0.000918703	0.441	-0.32704	-0.214595	-7.51743	18	25	8	CDS		0	0
hsa-miR-4664-3p	NM_001289152	MICA	.(((.((((((((((((..(((&.)))...))))))).....))))).))).	277	324	0.846154	-20.9	1	0.0419911	0.485	-1.28489	-0.256473	-7.91236	18	29	7	5UTR		0	0
hsa-miR-4665-5p	NM_001289152	MICA	(((((((.(.((((..(((((((&.)))))))....)))).).........)))).))).	43	84	0.846154	-24.3	1	0.00250887	0.456	-0.97597	-0.329512	-8.46221	19	36	7	5UTR		0	0
hsa-miR-4665-5p	NM_001289152	MICA	(((((((((..(.(.((((....&)))).)).))))))))).	456	474	0.923077	-23.1	1	0.0117357	0.426	-0.399556	-0.264087	-10.0294	15	18	9	CDS		0	0
hsa-miR-4667-3p	NM_001289152	MICA	(((((.((((((((((.....&)))))))).))...))))).	247	267	0.923077	-21.8	1	0.00087662	0.471	-0.0649928	-0.817067	-5.83853	15	20	8	5UTR		0	0
hsa-miR-4671-5p	NM_001289152	MICA	..(((((((((((.(((.....&.)))..))))))))))).	47	90	0.923077	-21.6	1	0.00351291	0.456	0.374607	-0.407972	-5.81384	14	18	11	5UTR		0	0
hsa-miR-4671-3p	NM_001289152	MICA	...((.((.((((((((((((&)))))))))))))))).	256	273	0.846154	-18.9	1	0.000815677	0.471	-0.310724	-0.909388	-9.47189	16	17	16	5UTR		0	0
hsa-miR-4673	NM_001289152	MICA	(((((((((((((((..((((.&)))).)))))............)))))))))).	1168	1201	0.923077	-33.2	1	0.000836103	0.441	-0.260388	-0.0938015	-4.17062	19	33	10	3UTR		0	1
hsa-miR-4674	NM_001289152	MICA	(((((((((((((..(.(((.&))))..)))))...)))))))).	458	481	1	-25.3	1	0.048628	0.456	-0.482043	-0.294544	-5.52986	17	23	8	CDS		0	0
hsa-miR-4674	NM_001289152	MICA	.((((((((((((((((((..&))).))).)))))))).............)))).	592	626	0.846154	-23.8	1	0.0293269	0.382	0.111797	-0.389464	-3.79332	18	34	8	CDS		0	0
hsa-miR-4675	NM_001289152	MICA	((((((((((((..((((((((&))))))..............)).))))))))).))).	844	881	0.846154	-25.6	1	0.00104463	0.412	-0.693048	-0.284351	-6.08354	20	37	9	CDS		0	0
hsa-miR-4676-5p	NM_001289152	MICA	.((((((((((..((((((..&.)))))))))))))))).	939	959	0.846154	-23.1	1	8.07e-05	0.632	-1.08622	-0.761372	-8.42926	16	18	16	CDS		0	0
hsa-miR-4676-5p	NM_001289152	MICA	(((((((((((((((...(((&)))..)))))...)))))))))).	1120	1144	1	-22.2	1	5.28e-05	0.426	-0.192132	-0.291529	-4.17062	18	24	10	3UTR		0	0
hsa-miR-4677-5p	NM_001289152	MICA	(((((((((((((((((..(((&.)))....)))))))))))))....)))).	232	275	0.923077	-21.5	1	0.000664997	0.471	-0.305285	-0.797079	-3.93757	20	30	13	5UTR		0	0
hsa-miR-4678	NM_001289152	MICA	..(((((((((((..((((...&.))))...))))))))))).	429	462	0.846154	-18.6	1	0.00046124	0.426	-0.321107	-0.369734	-6.54929	15	20	11	CDS		0	0
hsa-miR-4681	NM_001289152	MICA	...(((((((((((((......&))))))))))))).	327	341	1	-24.3	1	0.00702754	0.5	0.0611986	-0.484898	-6.51454	13	14	13	CDS		0	0
hsa-miR-4681	NM_001289152	MICA	..(((((.((((((((......&))))))))..))))).	1039	1055	0.846154	-22.8	1	5.59e-06	0.382	0.0185004	-0.452673	-7.27064	13	16	8	3UTR		0	0
hsa-miR-4682	NM_001289152	MICA	((((((((.((((((.((((...&.))))..)))))))))))))).	439	482	0.923077	-26.9	1	0.0592897	0.471	-0.36783	-0.295496	-5.22701	18	22	14	CDS		0	0
hsa-miR-4682	NM_001289152	MICA	(((((.(((((((((.(((((((&)))))))..................))))))))).))))).	314	355	1	-26	1	0.000277845	0.5	0.158817	-0.311676	-6.07158	21	41	9	CDS		0	0
hsa-miR-4683	NM_001289152	MICA	(((((..((((((...((((((.&)))))).))))))))))).	1127	1146	0.846154	-23.7	1	4.49e-05	0.397	-0.130276	-0.273292	-9.20756	17	19	11	3UTR		0	0
hsa-miR-4685-5p	NM_001289152	MICA	.((((((((((((((((((((..(((&.)))..)))))))...)))))......)).)))))).	432	488	0.923077	-30.9	1	0.000719509	0.471	-0.298033	-0.290737	-3.79332	23	37	7	CDS		0	0
hsa-miR-4686	NM_001289152	MICA	..(((.((.(((.((((((((..&))))))))...))).)).))).	809	831	0.923077	-24.5	1	0.00128258	0.426	-0.177508	0.33297	-9.20348	16	22	8	CDS		0	0
hsa-miR-4687-3p	NM_001289152	MICA	...((.(((((((((((((((&))))))..))))))))).)).	328	349	1	-26.9	1	0.00379689	0.515	0.206592	-0.429696	-8.4155	17	21	9	CDS		0	0
hsa-miR-4687-3p	NM_001289152	MICA	.((((.((((((((.(((((.&))))).)))))))).)....))).	882	906	0.846154	-23.5	1	1.52e-05	0.471	-0.404147	-0.345867	-6.42973	17	24	8	CDS		0	0
hsa-miR-4687-3p	NM_001289152	MICA	.((((.((((((((((((...&))))))....)))))))))).	457	478	1	-23.6	1	0.0273783	0.456	-0.348795	-0.233631	-5.69428	16	21	10	CDS		0	0
hsa-miR-1343-3p	NM_001289152	MICA	.(((.((((((.(((..(((((&)))))..))).))))))))).	1036	1057	0.846154	-23.9	1	6.11e-06	0.382	-0.296649	-0.34759	-11.4922	17	21	9	3UTR		0	0
hsa-miR-4688	NM_001289152	MICA	..(((((..(((.(((((((((&))))))))).)))))))).	1126	1145	0.923077	-23.8	1	5.14e-05	0.412	-0.111079	-0.307367	-9.61616	17	19	9	3UTR		0	0
hsa-miR-4688	NM_001289152	MICA	(((.(((((((((.(((.((((&)))).)))))))))))).))).	931	953	0.923077	-23.1	1	0.00461171	0.603	-1.32989	-0.774323	-7.82644	19	22	12	CDS		0	0
hsa-miR-4688	NM_001289152	MICA	..((((((((((.((((((((.&)))))...............))))))).............................)))))).	1168	1231	0.846154	-22.3	1	0.000133456	0.544	-0.0667785	-0.206583	-6.24613	18	63	7	3UTR		0	0
hsa-miR-4689	NM_001289152	MICA	..(((((((.(((.(((((((.&))))))).))).))...................))))).	388	427	0.846154	-22.8	1	2.29e-07	0.471	-0.707749	0.123284	-7.05635	17	39	7	CDS		0	0
hsa-miR-4690-5p	NM_001289152	MICA	((((.(((((((((((((((..&))))).......)))))))....))).)))).	1096	1128	0.846154	-25.6	1	0.00406797	0.412	-0.0667786	-0.28577	-8.05661	19	32	7	3UTR		0	0
hsa-miR-4690-5p	NM_001289152	MICA	..(((((((((.(((((((...&)))))))..)))....)))))).	1024	1047	0.846154	-25.3	1	0.00247829	0.412	-0.373928	-0.515624	-8.3038	16	23	7	3UTR		0	0
hsa-miR-4690-5p	NM_001289152	MICA	..((((((((((..(((((((.&)))))))..))).))))..............))).	161	196	0.846154	-25.1	1	0.000255915	0.412	-0.00768022	-0.583099	-7.10297	17	35	7	5UTR		0	0
hsa-miR-4690-3p	NM_001289152	MICA	...((((..((((((((((..&)))))))))).)))).	645	661	0.923077	-29.7	1	5.75e-05	0.382	-1.09485	0.212269	-9.88456	14	16	10	CDS		0	0
hsa-miR-4691-5p	NM_001289152	MICA	(.(((.(((((((((((((..((&.))..)))))))).))))).))).).	1016	1052	0.923077	-29.4	1	1.35e-05	0.382	-0.0140256	-0.443877	-7.00221	19	26	8	3UTR		0	0
hsa-miR-4691-3p	NM_001289152	MICA	((((.(((...((.((((.((((&)))).)))).))...))))))).	885	908	0.846154	-22.1	1	3.61e-05	0.456	-0.101961	-0.3286	-14.0371	17	23	7	CDS		0	0
hsa-miR-4691-3p	NM_001289152	MICA	..(((((.(((((.(((((((((&))))..)))))..)))))..))))).	1117	1143	0.846154	-21.8	1	7.01e-05	0.441	0.0145737	-0.358718	-8.12748	19	26	5	3UTR		0	0
hsa-miR-4692	NM_001289152	MICA	.((((((((.((.((.......&)).)).)))))))).	553	568	1	-19.5	1	2.09e-05	0.471	-0.310725	-0.418275	-6.55801	12	15	8	CDS		0	0
hsa-miR-4695-5p	NM_001289152	MICA	..((((.(((((((((((((((&.))).........))))....)))))))).)))).	1098	1145	0.961538	-27.9	1	5.14e-05	0.412	-0.0150945	-0.321284	-6.50069	19	35	8	3UTR		0	0
hsa-miR-4695-3p	NM_001289152	MICA	.(((((((((.(((.(((((..&)))))..))).)...)))))))).	343	367	0.846154	-20	1	2.4e-06	0.456	1.23749	-0.310724	-7.35355	17	24	8	CDS		0	0
hsa-miR-4695-3p	NM_001289152	MICA	..(((((.(((((((.......&))))))).))))).	755	769	0.923077	-18.8	1	2.66e-06	0.412	-0.410313	0.424704	-7.50368	12	14	7	CDS		0	0
hsa-miR-4697-5p	NM_001289152	MICA	(((((((((((((.(((..(((&.)))..)))))...............))))))))))).	851	895	0.923077	-23.9	1	0.000140381	0.441	-0.397978	-0.377165	-4.79441	19	38	11	CDS		0	0
hsa-miR-4697-3p	NM_001289152	MICA	((((((((((((..((((......&.)).))....)))))))))))).	902	927	0.923077	-22	1	0.000262593	0.471	-0.55524	-0.730074	-6.08354	16	23	12	CDS		0	0
hsa-miR-4698	NM_001289152	MICA	.........((((((((((((((&)))))...))))))))).	410	428	0.846154	-21.4	0	4.17e-07	0.471	0.0767024	-0.317387	-20.4803	14	18	9	CDS		0	0
hsa-miR-4700-5p	NM_001289152	MICA	(((((((((..((.((.(((.(&).))).)).))..)))).))))).	451	475	0.846154	-22.2	1	0.0148415	0.441	-0.386865	-0.229824	-8.8617	17	24	5	CDS		0	0
hsa-miR-4700-5p	NM_001289152	MICA	(((((((((((((..(((.(((&.)))..))).....)))).))))))))).	672	704	0.846154	-21.4	1	0.0115257	0.426	0.903267	-0.148368	-5.52986	19	29	9	CDS		0	0
hsa-miR-4700-3p	NM_001289152	MICA	..((((((...((((((((.......&.))))))))..)))))).	749	775	1	-22.6	1	4.03e-06	0.397	-0.695539	0.352395	-10.0807	14	18	8	CDS		0	0
hsa-miR-4701-3p	NM_001289152	MICA	..(((((..(((((.(((((&))))))))))..))))).	874	892	0.846154	-21.8	1	1.33e-05	0.441	-0.412779	-0.181824	-9.06247	15	18	10	CDS		0	0
hsa-miR-4704-5p	NM_001289152	MICA	(((.((((((((((((......&))))).)).))))).))).	706	725	0.846154	-17.3	1	0.000207481	0.456	0.582581	0.082588	-6.9696	15	19	5	CDS		0	0
hsa-miR-4706	NM_001289152	MICA	(((..((((((...((((((((((.&)).))))))))...))))))...))).	451	478	0.846154	-31	1	0.0273783	0.456	-0.238043	-0.257425	-16.5814	19	27	8	CDS		0	0
hsa-miR-4707-5p	NM_001289152	MICA	((((((((((((((((.((((..&)))).))))))............)))).)))))).	34	69	0.923077	-28.9	1	4.05e-07	0.471	-0.282613	-0.407111	-3.93757	20	35	6	5UTR		0	0
hsa-miR-4708-5p	NM_001289152	MICA	.((((((((((((.(((....&))).)))))))......................))))).	1166	1205	0.923077	-20.9	1	0.00452122	0.456	-0.244328	-0.0573275	-4.65016	15	39	7	3UTR		0	0
hsa-miR-4708-5p	NM_001289152	MICA	((((((((.(....((((((.&))))))...).)))))))).	384	404	0.846154	-19.4	1	0.00316705	0.471	-0.53915	-0.00615738	-13.3115	15	20	8	CDS		0	0
hsa-miR-4708-3p	NM_001289152	MICA	....(((((((((((((((...&))))))))).)).)))).	760	778	0.897436	-21.9	1	2.64e-06	0.382	-0.0664099	0.327573	-9.54656	15	18	9	CDS		0	0
hsa-miR-4709-3p	NM_001289152	MICA	(((.((((.(((((((((.(((.&))))))))))))...)))).))).	1145	1169	0.846154	-20.8	1	0.0139778	0.397	-0.392632	-0.154272	-8.02599	19	24	12	3UTR		0	0
hsa-miR-4710	NM_001289152	MICA	((((((((((((((((..&.)))))))))...........................))))))).	820	885	0.923077	-24.9	1	0.00286654	0.441	0.235362	-0.0566334	-3.93757	16	45	9	CDS		0	0
hsa-miR-4711-5p	NM_001289152	MICA	(.(((((((.(((..(((((...&))))))))))))))).).	766	784	1	-19.7	1	3.48e-05	0.368	0.058382	0.0825874	-7.93605	16	18	15	CDS		0	0
hsa-miR-4712-3p	NM_001289152	MICA	...(((((((((..(((((((&.)))))))..))))))))).	99	142	0.923077	-20.8	1	0.000145881	0.456	-0.235126	-0.434836	-8.66051	16	20	9	5UTR		0	0
hsa-miR-4713-3p	NM_001289152	MICA	((((((((((.(((.((((...&.))))))).)))))))))).	1161	1206	0.923077	-24.6	1	0.00622868	0.456	-0.548768	-0.108199	-7.4978	17	20	10	3UTR		0	0
hsa-miR-4714-5p	NM_001289152	MICA	..(((((((((((..(((((((&)))))))..)).))))).)))).	1011	1034	0.923077	-23	1	0.000322467	0.471	-0.239058	-0.438481	-6.54929	18	23	7	3UTR		0	0
hsa-miR-4714-3p	NM_001289152	MICA	((.(((((((((((.((.(((.&))))))))..)))))))))).	788	809	0.846154	-18.7	1	2.8e-06	0.397	0.947384	-0.0695839	-6.23056	18	21	10	CDS		0	0
hsa-miR-4716-3p	NM_001289152	MICA	(((((((((((.....((((((&)))).))....))))))))))).	1200	1223	1	-19.6	1	0.00684358	0.5	0.105322	-0.158111	-10.3988	17	23	11	3UTR		0	0
hsa-miR-4716-3p	NM_001289152	MICA	...(((..(((((((...(((.&))).)))))))..))).	1227	1244	0.846154	-17.9	1	0.00287317	0.603	0.179617	-0.0755646	-10.6049	13	17	7	3UTR		0	0
hsa-miR-3529-5p	NM_001289152	MICA	.((..(((((((..........&)))))))..)).	460	472	0.923077	-17.4	1	0.00633618	0.412	-0.337917	-0.275509	-14.0589	9	12	7	CDS		0	0
hsa-miR-4721	NM_001289152	MICA	(((((.((((.(((((((....&))))))).)....))).))))).	632	655	1	-22.7	1	0.000696152	0.368	0.0583822	-0.0485566	-8.66331	16	23	7	CDS		0	0
hsa-miR-4722-5p	NM_001289152	MICA	.((((((((((((.((((.....&))))))))))).))))).	158	176	0.846154	-29.2	1	0.000101756	0.456	-0.255082	-0.369319	-4.65016	16	18	11	5UTR	MIRT690572	0	0
hsa-miR-4723-5p	NM_001289152	MICA	(.(((((((((((.(((((((((.&.))))))..))))).))))))).)).).	1098	1150	0.846154	-26.4	1	2.34e-05	0.382	0.0927029	-0.35008	-5.95809	21	28	7	3UTR		0	0
hsa-miR-4723-3p	NM_001289152	MICA	((((((((.(((((((.((...&)).))))))))))))........................))).	825	868	1	-24.1	1	0.00779749	0.412	0.399882	-0.11815	-4.99396	17	43	12	CDS		0	0
hsa-miR-4724-3p	NM_001289152	MICA	(.((((((((...(((((...&))))))))))))).).	1014	1030	0.846154	-17.9	1	9.44e-05	0.471	-0.544446	-0.464151	-12.562	14	16	13	3UTR		0	0
hsa-miR-4725-3p	NM_001289152	MICA	.((.((((((((((.(((.(((&))).))).))))))))...................)).)).	4	45	1	-26.4	1	3.51e-06	0.441	-0.512171	-0.919656	-7.5608	18	41	8	5UTR		0	0
hsa-miR-4725-3p	NM_001289152	MICA	((((...((((((((.(((((.&)))))))))))))...........................)))).	711	756	0.846154	-22.7	1	0.00154171	0.397	0.912517	0.0145964	-11.7343	17	45	13	CDS		0	0
hsa-miR-4726-5p	NM_001289152	MICA	.(((((((.(((.((.(((((..&.))))).)).))).))))))).	1091	1144	0.846154	-28.9	1	5.28e-05	0.426	0.239949	-0.253615	-6.37189	17	22	7	3UTR		0	0
hsa-miR-4726-3p	NM_001289152	MICA	.((((((...(.((((.((((.&)))).)))).)....)))))).	215	237	0.846154	-25.6	1	5.5e-06	0.441	-1.17366	-0.435406	-11.7527	15	22	6	5UTR	MIRT678109	0	0
hsa-miR-4726-3p	NM_001289152	MICA	((((((((((((((.(((....&))).)).))))..............)))))))).	773	807	1	-25.1	1	3.17e-05	0.397	0.901352	-0.0663462	-4.67302	17	34	8	CDS	MIRT678109	0	0
hsa-miR-4727-5p	NM_001289152	MICA	((((((((((((((((((...&)))).))))))))..........)))))).	1277	1307	0.846154	-19.6	1	0.00860445	0.642	-0.0528263	-0.0131747	-3.93757	18	30	8	3UTR		0	0
hsa-miR-4727-3p	NM_001289152	MICA	.((((((((((((((.((.(((&))))).))))).))))))))).	386	408	0.923077	-20.2	1	0.0291063	0.471	-0.693971	0.068081	-4.02637	19	22	9	CDS		0	0
hsa-miR-4727-3p	NM_001289152	MICA	...((((((..(.(((((....&))))).)..)))))).	1191	1207	0.846154	-18.8	1	0.0163077	0.456	-0.149473	-0.186906	-11.871	12	16	6	3UTR		0	0
hsa-miR-4728-5p	NM_001289152	MICA	.((..(((((((((((.((((..&.)))).))))))...)))))..)).	1208	1243	0.923077	-26.4	1	0.00304719	0.603	0.0507231	-0.148033	-10.9444	17	25	6	3UTR		0	0
hsa-miR-4728-5p	NM_001289152	MICA	(((((((((((.(((..(..(..&)..)..))).))))))))))).	410	432	1	-23.5	1	0.00748011	0.471	-0.0857599	-0.349747	-7.51743	16	22	11	CDS		0	0
hsa-miR-4728-3p	NM_001289152	MICA	...((((((((((....((((.(((&))).)))).....))).))))))).	142	167	0.846154	-23.2	1	0.000504663	0.471	-0.141135	-0.406737	-8.33988	17	25	7	5UTR		0	0
hsa-miR-4731-5p	NM_001289152	MICA	((((((((((..(.((.((((.&)))))))..)))))))))).	379	399	0.846154	-26.9	1	0.000677674	0.471	-0.935087	0.084261	-10.966	17	20	10	CDS		0	0
hsa-miR-4731-5p	NM_001289152	MICA	.((((((((((.(.((.((((.&.)))).))))))))))))).	662	691	1	-24.1	1	0.000976054	0.456	0.649186	0.0717955	-7.99697	17	20	13	CDS		0	0
hsa-miR-4731-5p	NM_001289152	MICA	(.(((((((.(((((((((((.&)))))))...)))).))))))).).	874	899	0.923077	-23.7	1	4.88e-05	0.426	-0.595324	-0.291906	-6.34376	19	25	7	CDS		0	0
hsa-miR-4732-3p	NM_001289152	MICA	((((((..(((.((((((...&.))))))))).....)))))).	162	201	0.923077	-23.5	1	0.000467722	0.412	-0.754885	-0.427281	-11.1417	15	22	9	5UTR		0	0
hsa-miR-4732-3p	NM_001289152	MICA	.(((((.(((((((((((((.&))).))))))))).)....))))).	241	266	0.846154	-20.8	1	0.00185924	0.471	-0.404632	-0.803742	-5.33701	18	25	9	5UTR		0	0
hsa-miR-4734	NM_001289152	MICA	(((((.(((((.(((((((((.&)).))).))))...)))))..))))).	1151	1178	0.846154	-29.2	1	4.56e-06	0.426	-0.442661	-0.172029	-9.18534	19	27	5	3UTR		0	0
hsa-miR-4736	NM_001289152	MICA	.((((((((((((((((((&))).))))))))))).........)))).	795	824	1	-22	1	0.000669638	0.412	0.0799659	0.0987764	-3.79332	18	29	11	CDS		0	0
hsa-miR-4736	NM_001289152	MICA	(((((((.(((((..((((&))))....))))).))))))).	756	778	0.846154	-21.6	1	2.64e-06	0.382	0.329732	0.168926	-7.8435	16	22	7	CDS		0	0
hsa-miR-4736	NM_001289152	MICA	((((..(..((((((((((&))))))))))..).)))).	1096	1115	0.846154	-21.1	1	0.000632322	0.412	-0.272333	-0.206583	-13.3276	15	19	10	3UTR		0	0
hsa-miR-4736	NM_001289152	MICA	..((((((..((((((((.&))))))))........)))))).	1024	1047	0.846154	-21	1	0.00247829	0.412	-0.139059	-0.424205	-7.2559	14	23	8	3UTR		0	0
hsa-miR-3064-5p	NM_001289152	MICA	((((((((.((((((((.(..&).)))))))))))).)))).	1086	1106	0.903846	-23.8	1	0.00271793	0.426	-0.576602	-0.131235	-4.99396	17	20	12	3UTR		0	0
hsa-miR-3064-5p	NM_001289152	MICA	(((((((((.(((((((.(..&).)))))...))...))))))))).	1149	1174	1	-23.4	1	0.000355644	0.426	-0.456623	-0.145633	-5.18008	17	25	9	3UTR		0	0
hsa-miR-4738-5p	NM_001289152	MICA	((((((((.(((((((......&))))))).)))))))).	892	909	0.846154	-20.9	1	4.57e-05	0.456	-0.954555	-0.587615	-4.99396	15	17	8	CDS		0	0
hsa-miR-4738-3p	NM_001289152	MICA	.((((((((.(((((.(((((.&))))).))))).)))))))).	1216	1237	1	-28.1	1	1.79e-05	0.574	0.316052	-0.115878	-5.26888	18	21	8	3UTR	MIRT617753	0	0
hsa-miR-4739	NM_001289152	MICA	.(((...(.((((.(((((((((((&))).)))))))).)))))....))).	412	438	1	-28.1	1	0.015156	0.456	0.165161	-0.32976	-13.2702	19	26	8	CDS		0	0
hsa-miR-4739	NM_001289152	MICA	..((((..((((((.(.((((((((&))))))))).)))))).)))).	678	700	0.923077	-28.4	1	0.00974803	0.471	0.383694	-0.037207	-9.54977	19	22	9	CDS		0	0
hsa-miR-4740-5p	NM_001289152	MICA	.(.((.(((((((((((((((.&))).))))))).))))).)).).	105	128	0.923077	-26	1	4.26e-05	0.485	-0.110866	-0.304472	-7.25182	18	23	7	5UTR		0	0
hsa-miR-4740-5p	NM_001289152	MICA	(((.(((.((((.(((((((((&))))))))).)))).)))..))).	770	794	0.923077	-25.1	1	0.00167292	0.382	0.26258	0.161371	-10.5724	19	24	9	CDS		0	0
hsa-miR-4740-5p	NM_001289152	MICA	.(((((..(((((((.((((((&))))))...))))))).....))))).	817	844	0.923077	-23	1	0.00208567	0.426	-0.0156221	0.326494	-7.8837	18	27	7	CDS		0	0
hsa-miR-4740-5p	NM_001289152	MICA	((((((((((((((((((((..&))))))...........................))))))))...................)))))).	987	1054	0.846154	-22.9	1	4.88e-06	0.382	-0.386127	-0.631215	-3.93757	20	67	8	CDS		0	0
hsa-miR-4740-3p	NM_001289152	MICA	((((((..(((((((((((...&)))))))))))......)).)))).	112	137	1	-25.8	1	3.68e-05	0.441	-0.214261	-0.445039	-7.7949	17	25	11	5UTR		0	0
hsa-miR-4740-3p	NM_001289152	MICA	..((..((((.((((((((((.&)))))).)))).....)))).)).	271	295	0.846154	-22.4	1	0.00751996	0.471	-1.49092	-0.647651	-13.8018	16	24	6	5UTR		0	0
hsa-miR-4742-5p	NM_001289152	MICA	((((((...(((((((((.....&.))))))))))))))).	735	780	0.923077	-19.3	1	2.69e-05	0.368	-0.783077	0.323257	-8.85129	15	17	15	CDS		0	0
hsa-miR-4742-3p	NM_001289152	MICA	(((((((((((((..((((((((&))))))))...................)))).))))....))))).	1042	1088	0.884615	-20.5	1	0.000700846	0.426	-0.277452	-0.121084	-5.52986	21	46	8	3UTR		0	0
hsa-miR-4742-3p	NM_001289152	MICA	(((((.((((((((.((......&.)).))))))))..))))).	812	839	0.923077	-19.9	1	0.000346243	0.397	-0.4689	0.453844	-6.57398	15	20	8	CDS		0	0
hsa-miR-4743-5p	NM_001289152	MICA	((((((((..((((.((.(((((&))))))).)))))))..............))))).	456	491	0.923077	-24.7	1	0.00773135	0.471	-0.795263	-0.392576	-6.97192	19	35	7	CDS		0	0
hsa-miR-4743-5p	NM_001289152	MICA	...(((((.((((((((((((..&)).))...))))).)))))))).	874	897	0.923077	-22.7	1	2.72e-05	0.426	-0.604756	-0.267083	-7.57093	17	23	8	CDS		0	0
hsa-miR-4743-3p	NM_001289152	MICA	((((((((.(((((((((...&.)))))))))...)))))))).	231	278	0.846154	-21.7	1	0.00425287	0.441	-0.805645	-0.50203	-4.99396	17	22	9	5UTR		0	0
hsa-miR-122b-5p	NM_001289152	MICA	..(((((((((((((((((((..&)))))))))................)))))))))).	515	551	0.846154	-21	1	0.227913	0.471	-0.91877	-0.291689	-4.957	19	36	10	CDS		0	0
hsa-miR-4745-5p	NM_001289152	MICA	(((.((..(((((((((((((((&))))))))))))).......)).)).))).	103	133	0.846154	-27.2	1	7.5e-06	0.456	0.020207	-0.259142	-10.8269	20	30	13	5UTR		0	0
hsa-miR-4745-5p	NM_001289152	MICA	...((((((((((((((((((((&))))...)).)))).)................))))))))).	40	82	0.846154	-26.3	1	0.000726691	0.456	-0.279039	-0.350661	-6.51454	20	42	9	5UTR		0	0
hsa-miR-4746-5p	NM_001289152	MICA	..((((((((((...(((((((.&))))))))))))).......................)))).	1042	1083	1	-25.2	1	0.000406826	0.412	-0.29025	-0.193307	-7.83842	17	41	13	3UTR		0	0
hsa-miR-4746-5p	NM_001289152	MICA	.(.(((((((((..(((((.((.&)))).)))....))))))))).).	96	120	1	-24.2	1	7.81e-05	0.485	-0.201603	-0.390745	-7.49683	17	24	9	5UTR		0	0
hsa-miR-4746-3p	NM_001289152	MICA	...((((((.(((((((((..&)).))).)))).)))))).	1	20	1	-26.2	1	0.000643602	0.388	0	0	-7.75705	15	19	6	5UTR		0	0
hsa-miR-4747-5p	NM_001289152	MICA	.((((.(((((((.((((((..&))))))...))))))).)))).	678	700	0.846154	-22	1	0.00974803	0.471	1.00811	-0.110595	-6.55112	17	22	7	CDS		0	0
hsa-miR-4747-3p	NM_001289152	MICA	.(((((((((((((...(((..&)))...)))))))).).)))).	1023	1045	0.846154	-23.9	1	0.000356502	0.426	-0.157896	-0.464041	-4.76182	16	22	8	3UTR		0	0
hsa-miR-4750-5p	NM_001289152	MICA	((((((((.(((.(..((((((&)))))))))).)))))...))).	875	898	0.923077	-22	1	4.01e-05	0.426	-0.243243	-0.325362	-7.25159	18	23	10	CDS		0	0
hsa-miR-4750-3p	NM_001289152	MICA	.(((.(((((.((((((((((.&.))).))).........))))...)))))))).	171	224	0.846154	-24.2	1	0.0031483	0.456	0.00526403	-0.590545	-10.7371	18	33	8	5UTR		0	0
hsa-miR-4751	NM_001289152	MICA	...(((((((((((((........&)))))))...)))))).	1013	1030	0.846154	-22.3	1	9.44e-05	0.471	-0.593011	-0.520622	-6.51454	13	17	7	3UTR		0	0
hsa-miR-4751	NM_001289152	MICA	...(((((((.(((((........&)))))..))))))).	1121	1136	1	-20.4	1	0.000849366	0.441	-0.0342914	-0.293929	-9.33931	12	15	7	3UTR		0	0
hsa-miR-4752	NM_001289152	MICA	((((((((((((.((((.(...&).)))).)))))))))))).	352	372	1	-21.4	1	0.000721704	0.485	0.514145	-0.229824	-5.22671	17	20	12	CDS		0	0
hsa-miR-4752	NM_001289152	MICA	((((((..(((((((((((.((&)).))))))))))))))))).	729	750	0.846154	-19.8	1	0.0663083	0.382	-0.627842	0.312464	-7.7949	19	21	17	CDS		0	0
hsa-miR-371b-3p	NM_001289152	MICA	..((.(((((((.(((.(.(((.&)))).))).))))))).)).	749	769	0.846154	-21.4	1	2.66e-06	0.412	-0.52132	0.386931	-10.3652	16	20	7	CDS		0	0
hsa-miR-4754	NM_001289152	MICA	..((((((((.((((..(((((.&)))).)..)))).)))))))).	339	361	0.846154	-20.4	1	2.02e-06	0.485	0.802848	-0.294544	-8.01482	17	22	8	CDS		0	0
hsa-miR-4755-5p	NM_001289152	MICA	......(((((.((((((((..&))))))))..))))).	1166	1182	0.846154	-21.6	0	1.66e-07	0.441	-0.341441	-0.110599	-18.9134	13	16	8	3UTR	MIRT635068	0	0
hsa-miR-4755-3p	NM_001289152	MICA	.((((((((((((((.(..(((&.)))..).))))))))))..)))).	876	926	0.923077	-25.1	1	0.00046661	0.471	-0.409542	-0.344788	-4.02637	18	25	10	CDS		0	0
hsa-miR-4755-3p	NM_001289152	MICA	....((((.(((((((((((((&))))))))).)))).)))).	1210	1230	0.923077	-21.8	1	0.000124281	0.529	0.168647	-0.160031	-10.603	17	20	9	3UTR		0	0
hsa-miR-4757-5p	NM_001289152	MICA	(((((.(((((..(((((((((.&))))))))).)))))))))).	665	686	0.923077	-27.3	1	0.000503574	0.456	0.339326	0.0254647	-10.4745	19	21	10	CDS		0	0
hsa-miR-4757-3p	NM_001289152	MICA	(((((.(.(((((((((.....&))))))))))))))).	41	57	0.923077	-23.1	1	5.64e-06	0.456	-0.882377	-0.260737	-8.15217	15	16	15	5UTR		0	0
hsa-miR-4758-5p	NM_001289152	MICA	.(.(((.((((((((((((.((.&.)).))))))))))))))).).	1108	1150	1	-30.4	1	2.34e-05	0.382	0.0776906	-0.335682	-6.89455	18	22	15	3UTR		0	0
hsa-miR-4758-3p	NM_001289152	MICA	((((((((((((((((((.((..&)).)))))))).................)))......))..))))).	155	202	0.846154	-23	1	0.00176213	0.412	-0.341712	-0.611006	-3.93757	20	47	8	5UTR		0	0
hsa-miR-4758-3p	NM_001289152	MICA	(((((((((((.((.(((.....&))))).)))).))))))).	717	736	1	-22.6	1	1.2e-05	0.412	0.646307	0.0534487	-8.01983	16	19	7	CDS		0	0
hsa-miR-4759	NM_001289152	MICA	(((((((..((((((((....&.))))))))))))))).	580	607	0.923077	-18.7	1	8.62e-05	0.456	0.279374	-0.194696	-7.3076	15	17	15	CDS		0	0
hsa-miR-4761-3p	NM_001289152	MICA	.(((((((((.(((..(((((&.)))))))).))).....)))))).	196	234	0.846154	-21.8	1	1.65e-06	0.441	0.0210368	-0.425888	-7.5866	17	25	8	5UTR		0	0
hsa-miR-4761-3p	NM_001289152	MICA	((((((..(.((((..(((((&))))))))).)..)))))).	451	471	0.884615	-21.1	1	0.0047959	0.426	-0.17113	-0.208885	-10.0059	16	20	9	CDS		0	0
hsa-miR-4763-3p	NM_001289152	MICA	.((((.(((.((((((((((((((&))))))......................)))))).)).))).)))).	844	891	0.846154	-30.1	1	1.93e-06	0.441	-0.010955	-0.305936	-6.93679	21	47	6	CDS		0	1
hsa-miR-4767	NM_001289152	MICA	....((((.((((((..((((((&))))))..))))))..)))).	803	824	1	-27.7	1	0.000669638	0.412	0.516797	0.202383	-10.836	16	21	6	CDS		0	0
hsa-miR-4767	NM_001289152	MICA	.(((((.((((((((..((....&)).)))))))).))).)).	379	398	0.923077	-27.2	1	0.000740245	0.485	-0.66288	0.109959	-5.57006	15	19	8	CDS		0	0
hsa-miR-4768-5p	NM_001289152	MICA	.....((((((((((..((.(.&.).))..)))))))))).	988	1034	1	-20.1	1	0.000322467	0.471	-0.153762	-0.569977	-13.8986	13	18	10	CDS	MIRT635066	0	0
hsa-miR-4769-5p	NM_001289152	MICA	((.((((..(.(((..((((((((&)))))))).................))).)..)))).)).	304	344	0.846154	-18.9	1	0.00419405	0.529	-0.996	-0.420178	-12.6584	18	40	8	CDS		0	0
hsa-miR-4769-3p	NM_001289152	MICA	(((((..(((((((((......&)))).)))))))))).	823	839	0.923077	-21.2	1	0.000346243	0.397	-0.119229	0.340524	-7.38222	14	16	10	CDS		0	0
hsa-miR-4772-3p	NM_001289152	MICA	((((((..((((((((.(((..&.)))))))))))..)))))).	152	199	0.846154	-25.7	1	0.000250229	0.412	-0.358312	-0.382774	-7.7949	17	21	11	5UTR	MIRT678106	0	0
hsa-miR-4773	NM_001289152	MICA	.....((.(((((((((..(((&.)))))))))))).)).	16	57	0.923077	-21.1	0	5.64e-06	0.456	-0.41215	-0.269445	-15.9792	14	17	12	5UTR		0	0
hsa-miR-4776-5p	NM_001289152	MICA	((((((((((((..((((((((&)))))))).))))..))).))))).	1122	1147	0.923077	-26.5	1	8.19e-05	0.382	-0.187866	-0.291529	-6.08354	20	25	8	3UTR		0	0
hsa-miR-4776-5p	NM_001289152	MICA	.....(((((((((((.(((((&))))).........................))))))))))).	73	115	0.923077	-23.8	1	1.09e-05	0.471	-0.175699	-0.291502	-13.6656	16	42	11	5UTR		0	0
hsa-miR-4777-3p	NM_001289152	MICA	(((((((((((.(.(((((...&)))))).))))))))))).	718	737	0.846154	-19.6	1	3.6e-05	0.412	0.596596	0.126836	-8.14122	17	19	11	CDS		0	0
hsa-miR-4779	NM_001289152	MICA	..(((((((((.(((..(((..&.))))))))))))))).	300	344	0.846154	-21.1	1	0.00419405	0.529	-0.822566	-0.3783	-8.53685	15	17	15	CDS		0	0
hsa-miR-4779	NM_001289152	MICA	((((((((((.(((....((..&.))))))))))))))).	1191	1224	0.846154	-16.5	1	0.00361768	0.515	-0.157151	-0.188346	-7.73085	15	17	15	3UTR		0	0
hsa-miR-4436b-3p	NM_001289152	MICA	.((.((((((((..((.(((..&))).)).)))))))).)).	160	179	0.846154	-22.1	1	8.82e-05	0.426	-0.0442292	-0.370587	-8.97132	15	19	8	5UTR		0	0
hsa-miR-4436b-3p	NM_001289152	MICA	((((((((.(....((((....&))))..).)))))))).	97	114	0.846154	-18.3	1	1.66e-05	0.456	-0.209984	-0.284485	-13.3115	13	17	8	5UTR		0	0
hsa-miR-4782-3p	NM_001289152	MICA	((.((((((((((((((.....&.))))..)))))))))))).	355	380	0.846154	-15.3	1	0.107651	0.485	0.764778	-0.245052	-5.49511	16	20	12	CDS		0	0
hsa-miR-4783-3p	NM_001289152	MICA	.((((.(((((((((((.(((((&)))))))...))))))...))).)))).	193	221	1	-28.4	1	7.64e-06	0.441	-0.330879	-0.462056	-5.69428	20	28	7	5UTR		0	0
hsa-miR-4783-3p	NM_001289152	MICA	(((((.(((((((...(((..((&.)).)))...))))))).))))).	713	765	0.923077	-28.1	1	1.57e-06	0.426	0.502409	0.0167546	-7.66387	17	24	7	CDS		0	0
hsa-miR-4783-3p	NM_001289152	MICA	((((((((((((((.((.((((.&)))).)))))))))))...........))))).	383	416	1	-27.1	1	4.73e-05	0.441	-0.382298	-0.0223373	-4.67302	20	33	11	CDS		0	0
hsa-miR-4784	NM_001289152	MICA	...(((((((((((((((..&.)).))))))))))))).	371	404	1	-23.8	1	0.00316705	0.471	-0.348795	0.0699845	-6.51454	15	18	13	CDS		0	0
hsa-miR-2467-3p	NM_001289152	MICA	..((..((((.((((((.....&)))))).))))..)).	41	57	0.846154	-21.1	1	5.64e-06	0.456	-1.10164	-0.179714	-13.8018	12	16	6	5UTR		0	0
hsa-miR-4786-3p	NM_001289152	MICA	....(((((....(((((((((&)))))))))))))).	474	489	1	-21.3	1	0.00979332	0.471	-0.856407	-0.368782	-18.2498	14	15	14	CDS		0	0
hsa-miR-4787-5p	NM_001289152	MICA	.((((((((((((.((((((((&)))))))).).).))).........))))))).	1085	1118	0.884615	-27.2	1	0.00023074	0.426	-0.087709	-0.257455	-4.65016	20	33	8	3UTR		0	0
hsa-miR-4787-5p	NM_001289152	MICA	.(((((((((.(((((...(((&)))...)).))).))))))))).	679	702	1	-26.4	1	0.0093404	0.456	0.598341	0.00056625	-6.6181	17	23	9	CDS		0	0
hsa-miR-4787-3p	NM_001289152	MICA	...(((((.((((((((((((...&)))).......................)))))))).)).))).	728	771	0.820513	-24.7	1	3.94e-06	0.426	-0.1883	0.427942	-7.57093	17	43	8	CDS		0	0
hsa-miR-4787-3p	NM_001289152	MICA	((.((((((..((((..(((((((&)))).....)))..)))).)))))).)).	885	914	0.846154	-23.7	1	0.000953999	0.471	-0.260249	-0.324283	-9.79544	19	29	6	CDS		0	0
hsa-miR-4788	NM_001289152	MICA	(((((((((..((...(((((.&.)))))...)).....))))))))).	332	363	0.923077	-22.6	1	2.04e-05	0.471	-0.255733	-0.356409	-9.83019	16	26	9	CDS		0	0
hsa-miR-4793-5p	NM_001289152	MICA	((.((((((.((((((.(((((((&))))))).)).))).).))).))))).	42	69	0.846154	-25.4	1	4.05e-07	0.471	-1.07787	-0.27822	-6.73762	21	27	7	5UTR		0	0
hsa-miR-4799-3p	NM_001289152	MICA	..((((((((((((........&)))))).)))))).	1316	1330	0.923077	-19.3	1	5.08e-07	0.659	0	0	-5.9255	12	14	6	3UTR		0	0
hsa-miR-4800-5p	NM_001289152	MICA	((((((((.((((........&.)))).)))))))).	1113	1139	1	-20.7	1	0.000315242	0.441	0.234465	-0.325604	-6.8193	12	15	8	3UTR		0	0
hsa-miR-4800-3p	NM_001289152	MICA	..((((((..(((((((..&)))))))..)))...))).	248	267	0.923077	-19.1	1	0.00087662	0.471	-0.229142	-0.801838	-7.2559	13	19	7	5UTR		0	0
hsa-miR-4800-3p	NM_001289152	MICA	(((((.((((.((((....&)))))))).))))).	755	770	0.846154	-18	1	5.99e-06	0.426	-0.0846937	0.381535	-8.89636	13	15	8	CDS		0	0
hsa-miR-4802-5p	NM_001289152	MICA	..(((((((((((..((((...&))))...)))))))).))).	778	798	1	-19.9	1	0.000891225	0.382	1.44494	-0.260608	-6.54929	15	20	8	CDS		0	0
hsa-miR-5001-5p	NM_001289152	MICA	.(((((((((((.(((((.((...&)).)))))...)))))))..)))).	1012	1037	0.846154	-24.8	1	0.000421926	0.456	-0.132768	-0.453843	-5.08246	18	25	7	3UTR		0	0
hsa-miR-5001-3p	NM_001289152	MICA	((((((((((((((.((..(((&)))..))..)))))).)))))))).	201	226	0.846154	-26	1	0.0101609	0.471	-0.0949886	-0.425888	-4.67302	19	25	8	5UTR		0	0
hsa-miR-5002-5p	NM_001289152	MICA	.....((...((((((((((.((.&)).))))))))))...)).	1219	1238	0.846154	-22.2	0	2.28e-05	0.574	0.0578532	-0.146113	-18.2781	14	19	10	3UTR		0	0
hsa-miR-5002-5p	NM_001289152	MICA	...(((.((((((((((.(((.((&))))))))))))))).))).	643	663	1	-21.9	1	0.000100987	0.412	-1.19846	0.206951	-8.05823	18	20	15	CDS		0	0
hsa-miR-5002-3p	NM_001289152	MICA	...(((((.(((((.((.((.&)))).)))))))))).	208	224	0.846154	-19.6	1	0.0031483	0.456	-0.957928	-0.520114	-8.30638	14	16	10	5UTR		0	0
hsa-miR-5003-5p	NM_001289152	MICA	.........(((((((((((...&))))))))).)).	3	16	0.846154	-17.9	0	0.00013906	0.378	0	0	-20.4803	11	13	9	5UTR		0	0
hsa-miR-5004-5p	NM_001289152	MICA	(.(((.(((((((..(((((..&)))))....)))))))))).).	758	780	0.846154	-19.7	1	2.69e-05	0.368	-0.114295	0.344841	-8.5945	16	22	10	CDS		0	0
hsa-miR-5006-5p	NM_001289152	MICA	(((((((.((((((((.((..&)))))))))).))......))))).	165	190	1	-24.9	1	0.000312555	0.412	-0.0442292	-0.370587	-6.25121	17	25	10	5UTR		0	0
hsa-miR-5006-3p	NM_001289152	MICA	(((((((((((((((((((..&))))))))))))...........................))))))).	721	768	0.846154	-25.1	1	5.64e-07	0.412	-0.105715	0.494854	-3.93757	19	47	12	CDS	MIRT635067	0	0
hsa-miR-5006-3p	NM_001289152	MICA	.((((.((((((((..(((((&))))).)))))))).)))).	771	791	1	-23.5	1	6.79e-05	0.397	0.0275468	-0.0393658	-6.66278	17	20	8	CDS	MIRT635067	0	0
hsa-miR-5007-5p	NM_001289152	MICA	(((.(((((((((.........&)))))))))..))).	1165	1180	0.923077	-18.4	1	1.91e-07	0.441	-0.439559	-0.126916	-8.79494	12	15	9	3UTR		0	0
hsa-miR-5008-5p	NM_001289152	MICA	.(..(((((((((((.((((((&))))))))))))...)))))..).	1133	1157	0.923077	-29.7	1	3.69e-05	0.412	-0.14673	-0.199864	-8.61594	18	24	12	3UTR		0	0
hsa-miR-5008-5p	NM_001289152	MICA	(((((((((.(((((((((.((&)))))))))))..)))...........)))))).	881	915	0.846154	-27.6	1	0.00103252	0.471	-0.428129	-0.290826	-5.18008	20	34	11	CDS		0	0
hsa-miR-5008-3p	NM_001289152	MICA	.((((.((((((((((..(((&)))..)))))).)))).)))).	595	617	0.846154	-26.9	1	0.00359485	0.412	-0.438781	-0.258893	-5.69428	17	22	6	CDS		0	0
hsa-miR-5008-3p	NM_001289152	MICA	((((((.(((((((((((.((&))))))))))).......................)).)))))).	1044	1088	0.846154	-26.3	1	0.000700846	0.426	-0.277075	-0.245716	-5.48126	19	44	11	3UTR		0	0
hsa-miR-5008-3p	NM_001289152	MICA	((((((((((((((((..(((&)))..))))))))).........)))..)))).	102	135	0.923077	-24.8	1	1.05e-05	0.456	-0.209775	-0.158088	-3.93757	19	33	9	5UTR		0	0
hsa-miR-5009-5p	NM_001289152	MICA	.....(((((((((((((.(((..&))).))))))))))))).	17	35	0.846154	-19.9	1	0.000471132	0.391	-0.569434	-0.242091	-13.6656	16	18	13	5UTR		0	0
hsa-miR-5009-5p	NM_001289152	MICA	..(.(((((((((((...(((.((&)).)))))))))))))).).	885	905	0.923077	-19.7	1	1.41e-05	0.456	-0.572899	-0.449474	-8.22207	17	20	14	CDS		0	0
hsa-miR-5010-5p	NM_001289152	MICA	.((((((.((.(((((......&.))))).)))))))).	408	431	1	-21.9	1	0.00434575	0.471	0.133436	-0.389721	-8.93173	13	16	8	CDS		0	0
hsa-miR-5010-5p	NM_001289152	MICA	..((((((((..((((......&)))))))))))).	688	701	0.923077	-19.2	1	0.00957132	0.456	1.45213	-0.0512369	-11.1286	12	13	12	CDS		0	0
hsa-miR-5011-5p	NM_001289152	MICA	....(((((..((((((((((&)))))))))).))))).	55	72	0.846154	-21.8	1	3.82e-07	0.456	0.672018	-0.522689	-13.6138	15	17	10	5UTR		0	0
hsa-miR-5011-3p	NM_001289152	MICA	(.(((((((((((.........&.)))))))))))).	1295	1329	0.846154	-17.2	1	3.13e-07	0.644	0.0669283	-0.00711254	-6.92659	12	14	12	3UTR		0	0
hsa-miR-5047	NM_001289152	MICA	((.((((((((((((((.(((&))).)))))))..))))))).)).	1159	1183	0.846154	-23.9	1	1.52e-07	0.441	-0.485418	-0.10244	-5.49511	19	24	7	3UTR		0	1
hsa-miR-5047	NM_001289152	MICA	..((((((((((.(((.....&))).)))))))))).	1311	1326	0.846154	-19.4	1	4.07e-08	0.625	0.269019	-0.0640466	-6.24613	13	15	10	3UTR		0	1
hsa-miR-5087	NM_001289152	MICA	(((((((.(((((((..((..((&))..))..)))))))))))))).	462	485	0.846154	-21.1	1	0.0282163	0.456	-0.598975	-0.277412	-6.48426	18	23	14	CDS		0	0
hsa-miR-5088-5p	NM_001289152	MICA	..((((((((((.((((..(((((&)))))....)))).)))))))))).	1111	1136	0.846154	-23	1	0.000849366	0.441	-0.145633	-0.309766	-6.24613	19	25	10	3UTR		0	0
hsa-miR-5088-5p	NM_001289152	MICA	..((((((.((((((((..((...&))))))))))...)))))).	459	479	1	-22.7	1	0.0320094	0.456	-0.234582	-0.27075	-6.01339	16	20	10	CDS		0	0
hsa-miR-5089-5p	NM_001289152	MICA	.(((((((((((.((.((...&)))))))))).))))).	379	396	0.846154	-17.6	1	0.000895445	0.485	-0.894477	0.14803	-5.3155	15	17	10	CDS	MIRT683674	0	0
hsa-miR-5090	NM_001289152	MICA	(((((((((..(.(((..((((.&.))))))).)..))))))))).	74	115	0.846154	-25.1	1	1.09e-05	0.471	-0.159702	-0.355205	-9.29399	17	22	9	5UTR		0	0
hsa-miR-5090	NM_001289152	MICA	.(.((((((.((((((((((((.&)))))))).))))...................)))))).).	1159	1200	0.846154	-22.9	1	0.00012971	0.456	-0.368021	-0.116358	-6.59337	19	41	8	3UTR		0	0
hsa-miR-5093	NM_001289152	MICA	((((((((((((..((((((((.&.)))))))))))))).)))))).	1187	1239	0.961538	-26.5	1	4.68e-05	0.574	-0.320768	-0.16675	-6.08354	20	23	14	3UTR		0	0
hsa-miR-5187-5p	NM_001289152	MICA	(((((.(((((((((.((((((&)))))).)))..........))))))))))).	400	432	0.846154	-21.1	1	0.00748011	0.471	0.071988	-0.263136	-6.07158	20	32	11	CDS		0	0
hsa-miR-5187-3p	NM_001289152	MICA	..(((((((((((((((((..&)))))))))))....)))))).	823	845	1	-21.8	1	0.000245871	0.426	0.0748278	0.258503	-4.957	17	22	11	CDS		0	0
hsa-miR-5191	NM_001289152	MICA	.(((((.((((...(((((.((&)).)))))...))))))))).	678	699	0.846154	-18.4	1	0.00926796	0.471	0.571481	-0.10304	-10.8298	16	21	9	CDS		0	0
hsa-miR-5192	NM_001289152	MICA	.((((((((((.(((((((((.&)))))))))..)).....)))))))).	1191	1218	0.945055	-24.4	1	0.0811722	0.515	-0.2237	-0.191226	-7.14013	19	27	9	3UTR		0	0
hsa-miR-5192	NM_001289152	MICA	.((((((((((.((((((.(((&.)))))))))))))))..)))).	1110	1145	0.846154	-23.3	1	5.14e-05	0.412	0.151279	-0.331843	-7.14013	19	23	15	3UTR		0	0
hsa-miR-5193	NM_001289152	MICA	..(((((((.((((..(((((.&)))))..................))))))))))).	800	835	0.846154	-23.1	1	0.000657938	0.412	-0.0279563	0.281166	-7.16801	16	35	11	CDS		0	0
hsa-miR-5195-5p	NM_001289152	MICA	....(((..(((((((((.(((&)))))))...))))).))).	808	828	0.846154	-18.2	1	0.000908863	0.412	-0.425731	0.371822	-12.9166	15	20	7	CDS		0	0
hsa-miR-5195-3p	NM_001289152	MICA	.....(((((((((((..(((&)))....))))))))))).	642	661	1	-22.2	1	5.75e-05	0.382	-0.981044	0.244002	-13.6656	14	19	11	CDS		0	0
hsa-miR-5196-5p	NM_001289152	MICA	(((..(((((((((((...(((&)))........)))).)))))))..))).	1215	1244	0.846154	-22.3	1	0.00287317	0.603	0.109685	-0.0837233	-11.0886	17	29	7	3UTR		0	0
hsa-miR-4524b-5p	NM_001289152	MICA	.((((((((..(((.......&)))..)))))))).	942	956	0.923077	-17.9	1	7.02e-05	0.618	-1.38625	-0.790511	-8.8291	11	14	8	CDS		0	0
hsa-miR-5571-3p	NM_001289152	MICA	(((((((((((((((((..&))))))).)).............))))).))).	411	444	0.846154	-21.6	1	0.000491152	0.426	-0.170338	-0.41066	-3.93757	17	33	7	CDS		0	0
hsa-miR-5100	NM_001289152	MICA	..(((((((((((((((((...&)))))))..))))))....)))).	101	125	0.846154	-21.7	1	0.000214602	0.485	-0.43116	-0.324488	-4.957	17	24	7	5UTR		0	0
hsa-miR-5100	NM_001289152	MICA	....((((((((..(((((((.&)))))))..))))..)))).	144	164	0.846154	-21.3	1	0.019879	0.471	-0.493464	-0.298715	-11.6925	15	20	7	5UTR		0	0
hsa-miR-5572	NM_001289152	MICA	...((((((((((((..((((&.))))..).))))))))))).	861	893	1	-26.1	1	7.05e-05	0.441	-0.779386	-0.235786	-6.74759	16	21	11	CDS		0	0
hsa-miR-548as-5p	NM_001289152	MICA	....((..(((.((((((((((&)))))))))))))..)).	197	215	0.923077	-20.8	0	0.000572305	0.471	-0.143212	-0.407805	-16.7507	15	18	13	5UTR		0	0
hsa-miR-664b-5p	NM_001289152	MICA	..(((((((((((..(((((((..&)))))))))))...........))))))).	460	490	0.846154	-23.8	1	0.00879596	0.471	-0.611831	-0.375444	-6.54929	18	30	11	CDS		0	0
hsa-miR-664b-3p	NM_001289152	MICA	.(((((((..(((((((.....&)))))))))))))).	1066	1081	0.846154	-17	1	0.000188316	0.426	-0.25917	-0.242621	-6.09222	14	15	14	3UTR		0	0
hsa-miR-5580-5p	NM_001289152	MICA	(((.(((((((...........&.))))))).))).	1018	1048	0.846154	-16.1	1	8.66e-05	0.397	-0.607659	-0.485747	-13.4309	10	13	7	3UTR		0	0
hsa-miR-5580-3p	NM_001289152	MICA	......((((((..((((((((&)))))))))))))).	900	915	1	-20.1	0	0.00103252	0.471	-0.954555	-0.587615	-17.7125	14	15	14	CDS		0	0
hsa-miR-5584-5p	NM_001289152	MICA	..((((...(((((((.((...&)).))))))).)))).	415	431	0.846154	-17	1	0.00434575	0.471	0.0645461	-0.387818	-9.87071	13	16	7	CDS		0	0
hsa-miR-5584-3p	NM_001289152	MICA	.((((((.((((((((......&))))))))...)))))).	1018	1036	0.846154	-19.5	1	0.000231831	0.456	-0.630785	-0.474955	-6.10696	14	18	8	3UTR		0	0
hsa-miR-5585-5p	NM_001289152	MICA	((((((((((((.(((......&))))))))))))))).	899	915	1	-22.5	1	0.00103252	0.471	-1.14522	-0.585457	-5.22671	15	16	15	CDS		0	0
hsa-miR-5587-5p	NM_001289152	MICA	..((((...((((((((.&))))))))...)))).	107	123	0.846154	-17.9	1	3.72e-05	0.485	-0.257125	-0.317986	-9.87071	12	16	8	5UTR		0	0
hsa-miR-5587-3p	NM_001289152	MICA	(((((((((((((((((....&))))))))).)))...........))))).	705	735	0.923077	-22	1	1.32e-06	0.412	0.558976	0.118203	-3.93757	17	30	9	CDS		0	0
hsa-miR-5587-3p	NM_001289152	MICA	...((((((.(((((..((((&)))).))))).)))))).	1087	1105	0.846154	-21.1	1	0.00265329	0.426	-0.0982818	-0.192185	-7.9901	15	18	6	3UTR		0	0
hsa-miR-548au-3p	NM_001289152	MICA	((((((..((((((((.((..&.)).))))))))....)))))).	800	852	0.846154	-19.5	1	2.8e-06	0.456	0.167846	0.291959	-7.7949	16	23	8	CDS		0	0
hsa-miR-1295b-5p	NM_001289152	MICA	...(((((((((((((.....&))).))))))).))).	1040	1056	0.923077	-20.1	1	7.4e-06	0.397	-0.0163744	-0.417761	-6.51454	13	16	7	3UTR		0	0
hsa-miR-1295b-3p	NM_001289152	MICA	..((((((((((.(((((((..&.)))))))..))))).))))).	1017	1046	0.846154	-26.2	1	0.00123712	0.412	-0.287507	-0.424582	-6.24613	17	22	7	3UTR		0	0
hsa-miR-5589-5p	NM_001289152	MICA	.((((((.((((((((((.((&.)).)))).)))))).)))))).	356	398	0.923077	-29.3	1	0.000740245	0.485	0.322637	-0.161296	-6.10696	18	23	6	CDS		0	0
hsa-miR-5589-5p	NM_001289152	MICA	(((((((((((((((((.(((&))).))).))))))))).........))))).	1139	1171	0.846154	-26.5	1	0.00374117	0.412	-0.324377	-0.122117	-3.93757	20	32	9	3UTR		0	0
hsa-miR-5589-5p	NM_001289152	MICA	(((((((.((((((((((...&)))))))))).)).))))).	66	86	0.923077	-26	1	0.00351679	0.441	-0.115878	-0.457972	-6.25121	17	20	10	5UTR		0	0
hsa-miR-5591-5p	NM_001289152	MICA	((((.(((..(((.(((((..&))))).)))..))))))).	636	655	0.923077	-20.2	1	0.000696152	0.368	-0.309173	-0.00425469	-11.2123	15	19	7	CDS		0	0
hsa-miR-5680	NM_001289152	MICA	(((.....(((((((..(((((&))))).)))))))..))).	1018	1037	0.923077	-21.4	0	0.000421926	0.456	-0.175965	-0.431884	-17.08	15	19	7	3UTR		0	0
hsa-miR-5680	NM_001289152	MICA	.(((((((((((..........&))))))))))).	392	404	0.923077	-18	1	0.00316705	0.471	-0.99254	0.0737915	-6.90779	11	12	11	CDS		0	0
hsa-miR-5682	NM_001289152	MICA	((((..((.((((((.......&))))))))..)))).	563	578	0.923077	-17.7	1	1.52e-06	0.471	-0.488389	-0.419701	-11.247	12	15	8	CDS		0	0
hsa-miR-548ax	NM_001289152	MICA	....((..(((.(((((((((.&))))))))).)))..)).	197	215	0.923077	-19.2	0	0.000572305	0.471	-0.306494	-0.422081	-16.7507	14	18	9	5UTR		0	0
hsa-miR-5685	NM_001289152	MICA	..(((((.(((....((((((.&))))))..))).))))).	667	685	0.969231	-22.8	1	0.000481357	0.456	0.646308	0.00704179	-13.4989	14	18	6	CDS		0	0
hsa-miR-5691	NM_001289152	MICA	.((((..(((((((........&.)))))))..)))).	379	399	0.846154	-18.8	1	0.000677674	0.471	-0.751259	0.0842611	-8.20647	11	15	7	CDS		0	0
hsa-miR-5693	NM_001289152	MICA	.(((((((((((((........&.))))))))))))).	905	924	0.923077	-20	1	0.00502074	0.471	-0.819236	-0.621071	-4.76182	13	15	13	CDS		0	0
hsa-miR-5698	NM_001289152	MICA	.((((((((((.((((((.(.(&.).).)))))).)))))).)))).	841	886	0.923077	-26.7	1	0.000361715	0.426	0.79282	-0.393354	-7.14013	18	24	6	CDS		0	0
hsa-miR-5698	NM_001289152	MICA	((((((((((((((..((.(((&))).)).....))).)))))))).))).	317	345	0.846154	-23.2	1	0.0030132	0.529	0.0747435	-0.441117	-4.90607	19	28	8	CDS		0	0
hsa-miR-5699-5p	NM_001289152	MICA	.((((((((((.((........&)).))))))).))).	1274	1289	1	-17.1	1	0.00168771	0.676	-0.0133494	0.0162772	-8.10863	12	15	7	3UTR		0	0
hsa-miR-5704	NM_001289152	MICA	((((((((((.((((((..(((&.))))))))).))))....)))))).	742	780	0.846154	-21.4	1	2.69e-05	0.368	-0.391812	0.426862	-6.76235	19	26	9	CDS		0	0
hsa-miR-5705	NM_001289152	MICA	((((((((((((..((.(((((.&.))))).)).)))))).)))))).	181	216	0.846154	-28.8	1	0.000946446	0.471	-0.641648	-0.557233	-6.08354	19	24	6	5UTR		0	0
hsa-miR-5705	NM_001289152	MICA	......((((((((((.((((((&)))))).)))..))))))).	60	80	0.846154	-24	0	1.87e-06	0.456	-0.604843	-0.473849	-15.5666	16	20	7	5UTR		0	0
hsa-miR-5705	NM_001289152	MICA	(((((((((((((((((((((..&))).)).)))))))))........................))))))).	1028	1076	0.846154	-23.1	1	9.06e-05	0.397	-0.22936	-0.360387	-3.93757	21	48	9	3UTR		0	0
hsa-miR-5739	NM_001289152	MICA	(((((((..(..(((((..(&)..))))))..))))))).	72	91	0.846154	-17.5	1	0.00348232	0.456	-0.0806851	-0.355705	-13.4792	14	19	7	5UTR		0	0
hsa-miR-5787	NM_001289152	MICA	(((((((((((((((((((.&)))))))...........................)))))))))))).	422	469	0.846154	-35.1	1	0.00292144	0.441	-0.330587	-0.374493	-3.93757	19	47	12	CDS		0	0
hsa-miR-5787	NM_001289152	MICA	((((((((((((.((((((.&)))))).))))))))))..)).	1216	1238	0.923077	-30.4	1	2.28e-05	0.574	0.154935	-0.129796	-5.22671	18	22	10	3UTR		0	0
hsa-miR-5787	NM_001289152	MICA	(((((..((((((((((((.&))))))))))))........................))))).	166	208	0.846154	-29.6	1	9.34e-06	0.412	-0.171132	-0.372721	-7.38222	17	42	12	5UTR		0	0
hsa-miR-1199-5p	NM_001289152	MICA	(((..(((((((((((.(((&))).)))))).)..))....))..))).	800	828	0.923077	-22.1	1	0.000908863	0.412	-0.183504	0.300593	-11.0886	17	28	6	CDS		0	0
hsa-miR-1199-3p	NM_001289152	MICA	.((((((((((..((((..((&)).)))).)))))))))).	942	961	0.846154	-20.5	1	0.000373907	0.618	-0.550921	-0.726836	-8.42926	16	19	10	CDS		0	0
hsa-miR-6068	NM_001289152	MICA	((((((.(((....(((((((&)))))))))).)))))).	664	682	0.923077	-22.9	1	0.000624925	0.441	-0.16363	0.0894192	-13.7988	16	18	10	CDS		0	0
hsa-miR-6068	NM_001289152	MICA	((((((((((((.((......&.)).)))))))).)))).	251	276	0.846154	-21.2	1	0.000612704	0.456	-0.31951	-0.869414	-5.45975	14	18	8	5UTR		0	0
hsa-miR-6069	NM_001289152	MICA	((((((((((((((.((....&))..))))))))))).......))).	1040	1066	0.846154	-25.7	1	4.68e-06	0.382	-0.187866	-0.279675	-4.67302	16	26	11	3UTR		0	0
hsa-miR-6070	NM_001289152	MICA	.((((((((((((((((..&.))))).))))))))))).	1140	1186	0.923077	-27.1	1	2.89e-07	0.456	-0.28498	-0.194105	-3.79332	16	19	11	3UTR		0	0
hsa-miR-6071	NM_001289152	MICA	(((((((.((..((..(((&)))..))...))))))))).	820	840	0.923077	-19.1	1	0.000369958	0.412	-0.225301	0.19159	-13.3913	14	20	9	CDS		0	0
hsa-miR-6074	NM_001289152	MICA	((((.(((((((((......&.))))))))))))).	1104	1123	0.846154	-19.9	1	0.0025584	0.412	0.19607	-0.304007	-9.02511	13	15	13	3UTR		0	0
hsa-miR-6075	NM_001289152	MICA	(((((((((((((((((.(((&)))))))))).))))))......)))).	98	126	0.807692	-23.9	1	7.7e-05	0.485	-0.284963	-0.296887	-3.93757	20	28	10	5UTR		0	0
hsa-miR-6075	NM_001289152	MICA	....((((((.(((((.((((&))))..))))).)))))).	879	898	0.923077	-23.9	1	4.01e-05	0.426	-0.21708	-0.358818	-12.3713	15	19	6	CDS		0	0
hsa-miR-6075	NM_001289152	MICA	.(((((..(((((((.((((.&)))).)))))))))))).	942	960	0.846154	-21.7	1	0.000154626	0.618	-1.54505	-0.823967	-7.8837	16	18	12	CDS		0	0
hsa-miR-6077	NM_001289152	MICA	(((((((((((...((((((.&))))))..))))).)).)))).	678	700	0.846154	-21	1	0.00974803	0.471	1.05365	-0.162398	-9.43035	17	22	6	CDS		0	0
hsa-miR-6078	NM_001289152	MICA	(((((((.....(((((((&.)))))))))))))).	1142	1177	1	-21.9	1	1.43e-05	0.412	-0.209805	-0.189306	-14.7217	14	16	14	3UTR		0	0
hsa-miR-6080	NM_001289152	MICA	..(((.((((((((((((.&))))))).)))))))).	762	779	0.923077	-22.7	1	2.3e-05	0.368	-0.161734	0.394485	-6.85796	15	17	8	CDS		0	0
hsa-miR-6081	NM_001289152	MICA	.(((((((((..(.((((((.((.&)))))))).).))))).)))).	1123	1145	1	-24.1	1	5.14e-05	0.412	-0.172508	-0.257455	-10.8217	18	22	8	3UTR		0	0
hsa-miR-6081	NM_001289152	MICA	...(((((((((((((((((((..&.)))).)))..)))))).)))))).	922	965	0.846154	-24	1	0.000484897	0.618	-0.8715	-0.77756	-6.51454	19	25	6	CDS		0	0
hsa-miR-6083	NM_001289152	MICA	((.(((((((((((((....&.))))))))))))).)).	1099	1125	1	-22.7	1	0.00259209	0.412	0.0306824	-0.2229	-5.49511	15	18	13	3UTR		0	0
hsa-miR-6084	NM_001289152	MICA	((((((.((((((((((((.&))))))))..)))).))...)))).	805	830	0.846154	-22.4	1	0.0017237	0.412	-0.114296	0.315702	-5.48126	18	25	8	CDS		0	0
hsa-miR-6084	NM_001289152	MICA	...(((((((((((((((((&)))).....).))))))).))))).	698	723	0.923077	-21	1	0.0021698	0.471	0.113885	-0.231469	-6.51454	17	25	7	CDS		0	0
hsa-miR-6085	NM_001289152	MICA	..(((((((((((.((((.&)))))))))).......................))))).	615	654	0.923077	-25.6	1	4.4e-05	0.353	-0.269559	-0.0113243	-5.81384	15	39	10	CDS		0	0
hsa-miR-6085	NM_001289152	MICA	..(((((((((((((....&))))))))...........................))))).	423	464	0.846154	-21.4	1	0.000294559	0.426	-0.308821	-0.353554	-5.19005	13	41	8	CDS		0	0
hsa-miR-6086	NM_001289152	MICA	..((((((((((((((((((&))))....))))....)))))))))).	1217	1244	0.923077	-20.5	1	0.00287317	0.603	0.110423	-0.147073	-4.957	18	27	10	3UTR		0	0
hsa-miR-6089	NM_001289152	MICA	...((((((((((((((((((((.&.)))))).)))))...........))))))))).	434	490	0.923077	-33.9	1	0.00879596	0.471	-0.41066	-0.328808	-6.51454	20	34	9	CDS		0	0
hsa-miR-6089	NM_001289152	MICA	.(((((((((((((((.((((((.&))))))))..........)))))).).....)))))).	616	654	1	-32.1	1	4.4e-05	0.353	-0.241216	0.0343607	-3.79332	21	38	8	CDS		0	0
hsa-miR-6089	NM_001289152	MICA	(((((((((((((((((..(((((&)))))........................)).))))))))).))).))).	845	895	0.923077	-29.6	1	0.000140381	0.441	-0.520703	-0.262766	-3.93757	22	50	9	CDS		0	0
hsa-miR-6090	NM_001289152	MICA	((((((((((((((((((.&)))))))..............................)))).))))))).	1189	1239	1	-24.9	1	4.68e-05	0.574	-0.0342914	-0.171549	-3.93757	18	50	7	3UTR		0	0
hsa-miR-6090	NM_001289152	MICA	((((((.((((((((((((&))))).......................)))))))))).))).	388	431	0.846154	-24.3	1	0.00434575	0.471	-0.226969	-0.0423244	-5.48126	18	43	10	CDS		0	0
hsa-miR-6124	NM_001289152	MICA	((((..((((((((((((..&)))))........................))))))).)))).	389	431	0.846154	-21.3	1	0.00434575	0.471	-0.270539	-0.0432762	-9.95757	16	42	7	CDS		0	0
hsa-miR-6124	NM_001289152	MICA	(((((((((((((((((((.&))))))))))....)))...)))))).	1212	1239	0.923077	-19.8	1	4.68e-05	0.574	0.104517	-0.120677	-3.93757	19	27	10	3UTR		0	0
hsa-miR-6125	NM_001289152	MICA	((((..((((((((((((((&.))))))))).)))))..)))).	931	961	0.923077	-27.8	1	0.000373907	0.618	-0.844473	-0.757055	-9.95757	18	23	9	CDS		0	0
hsa-miR-6132	NM_001289152	MICA	(((((((((((((((((..&)))).)))))))))).....))).	454	478	0.923077	-23.1	1	0.0273783	0.456	-0.477905	-0.143212	-3.93757	17	24	10	CDS		0	0
hsa-miR-6132	NM_001289152	MICA	((.(((((.(((((.(((.&))).)).)))...))))))).	874	895	0.820513	-20.4	1	0.000140381	0.441	-0.807059	-0.261687	-7.28695	15	21	7	CDS		0	0
hsa-miR-6132	NM_001289152	MICA	.(((.(((((.(((.(((.&)))))).))))).))).	1311	1328	1	-20.5	1	1.95e-08	0.63	-0.011255	0.0544942	-11.4726	14	17	6	3UTR		0	0
hsa-miR-6133	NM_001289152	MICA	((.((((((((((((((..&)))))))))).)))))).	684	702	0.923077	-20.2	1	0.0093404	0.456	0.744158	-0.0954855	-5.49511	16	18	10	CDS		0	0
hsa-miR-6165	NM_001289152	MICA	((.(((((((.(((((...&.)))))))))))).)).	1187	1227	0.923077	-19.1	1	0.00532448	0.5	-0.160442	-0.183067	-8.31989	14	17	12	3UTR		0	0
hsa-miR-6499-5p	NM_001289152	MICA	..((((.(((((((........&))))))).)))).	1123	1136	1	-21.6	1	0.000849366	0.441	0.0315271	-0.318405	-7.46919	11	13	7	3UTR		0	0
hsa-miR-6499-3p	NM_001289152	MICA	..((.((((((((((((((...&))))))))).....))))).)).	196	219	0.923077	-20.4	1	0.000109451	0.456	-0.372839	-0.445876	-9.07604	16	23	9	5UTR		0	0
hsa-miR-6500-5p	NM_001289152	MICA	(((.(((..(((.(((((((((((&)).))))))))))))..)))))).	146	170	0.846154	-26.5	1	0.0019927	0.456	-0.101335	-0.317837	-11.6288	20	24	12	5UTR		0	0
hsa-miR-6500-5p	NM_001289152	MICA	.((.((...(((((.((((.((((&)))))))).))))).)))).	1	21	0.846154	-22.5	1	0.00298212	0.38	0	0	-12.4745	17	20	8	5UTR		0	0
hsa-miR-6502-3p	NM_001289152	MICA	..((((((((....(((((((&)))).))))))))))).	147	164	0.846154	-15.6	1	0.019879	0.471	-0.263135	-0.356293	-13.2745	15	17	11	5UTR		0	0
hsa-miR-6503-3p	NM_001289152	MICA	((((((.((((((((((((..&.))))))))...))))....................)).)))).	344	395	0.923077	-19.6	1	0.000999443	0.471	0.285719	-0.451586	-5.48126	18	44	8	CDS		0	0
hsa-miR-6504-3p	NM_001289152	MICA	......((((((((((....&)))))).)))).	953	965	0.846154	-15.3	0	0.000484897	0.618	-0.674935	-0.703093	-15.5666	10	12	6	CDS	MIRT683688	0	0
hsa-miR-6506-5p	NM_001289152	MICA	..((((.((((((((.....(((&)))...)))))))))))).	3	22	0.923077	-17.7	1	0.00289271	0.373	0	0	-6.73374	15	19	12	5UTR		0	0
hsa-miR-6509-5p	NM_001289152	MICA	....((((((((((((((((.&)))))))))))))))).	938	955	0.923077	-20.6	1	0.000162058	0.618	-1.18119	-0.713886	-9.54656	16	17	16	CDS		0	0
hsa-miR-6510-5p	NM_001289152	MICA	(((...(((((((.(((((((.&)))))))))))))).....))).	416	439	0.923077	-25.5	1	0.00118077	0.441	0.151565	-0.416371	-13.8464	17	23	14	CDS		0	0
hsa-miR-6510-3p	NM_001289152	MICA	((.((((((((.(((((((((&)))))).)))..))))).))))).	1016	1040	0.846154	-22.8	1	0.00294636	0.456	-0.766768	-0.48251	-8.84192	19	24	6	3UTR		0	0
hsa-miR-6511a-5p	NM_001289152	MICA	..((((((..(((((((..((((&))))...)))).)))...)))))).	799	824	0.923077	-23.8	1	0.000669638	0.412	-0.350185	0.335128	-7.2559	17	25	6	CDS		0	0
hsa-miR-6511a-5p	NM_001289152	MICA	(((((((..((((((((......&.))))))))........................))).)))).	44	114	0.923077	-23.2	1	1.66e-05	0.456	-0.851998	-0.347663	-7.3076	15	42	8	5UTR		0	0
hsa-miR-6511a-3p	NM_001289152	MICA	.(((((..(((((((((((((.&))))))))..................)))))..))))).	182	221	0.846154	-25.3	1	7.64e-06	0.441	-0.206336	-0.712372	-7.65065	18	39	8	5UTR		0	0
hsa-miR-6513-5p	NM_001289152	MICA	.(((((.(((((((((...(((.&))).))))))))).........................))))).	713	757	0.846154	-19.5	1	0.00126321	0.397	0.924508	0.0167548	-5.33701	17	44	9	CDS	MIRT683673	0	0
hsa-miR-6513-5p	NM_001289152	MICA	(((((((((.(((((........&)))))))))))))).	594	609	1	-18.1	1	6.03e-05	0.456	-0.814106	-0.301026	-5.41313	14	15	14	CDS	MIRT683673	0	0
hsa-miR-6514-3p	NM_001289152	MICA	(((((((((((((..(((...&)))..))))))))).........................)))).	823	867	0.846154	-19	1	0.00588331	0.412	0.247938	-0.0944066	-5.52986	16	44	9	CDS		0	0
hsa-miR-6515-5p	NM_001289152	MICA	((((((((.(((.(((.(.((&.)).).))).))).)))))))).	301	346	1	-21.4	1	0.00167472	0.529	0.0509491	-0.355457	-6.28309	17	23	8	CDS		0	0
hsa-miR-6715b-3p	NM_001289152	MICA	.((((.((((((((..((((((&))))))....))))))))..)))).	1162	1187	0.846154	-21.6	1	3.44e-07	0.456	-0.447024	-0.143233	-6.66278	18	25	8	3UTR		0	0
hsa-miR-6716-5p	NM_001289152	MICA	.(((((((.((((..(((((&))))).....................)))).))))))).	302	341	0.846154	-20.7	1	0.00702754	0.5	0.641048	-0.306917	-6.442	16	39	7	CDS		0	0
hsa-miR-6716-5p	NM_001289152	MICA	(((((...((((.((((((.&))))))))))))))).	416	432	0.923077	-19.9	1	0.00748011	0.471	0.260339	-0.417323	-10.985	15	16	15	CDS		0	0
hsa-miR-6716-3p	NM_001289152	MICA	.....(((.((((((((((...&)))))))))).))).	444	459	0.923077	-20.1	1	0.000157241	0.426	-0.417322	-0.352602	-14.722	13	15	10	CDS		0	0
hsa-miR-6511b-5p	NM_001289152	MICA	((((((((((....(((((((((.&)))))))))..)))).)).......)))).	160	190	0.923077	-28	1	0.000312555	0.412	0.0149933	-0.537246	-12.2551	19	30	9	5UTR		0	0
hsa-miR-6511b-5p	NM_001289152	MICA	((((((((((..(((.((((((..&))).)))...))).....)))))))))).	542	571	0.846154	-25.1	1	5.06e-06	0.485	-0.463008	-0.361285	-10.3422	19	29	10	CDS		0	0
hsa-miR-6511b-3p	NM_001289152	MICA	.((((..((..(((((((((((.&)))))))))))..))..)))).	215	237	0.923077	-23.9	1	5.5e-06	0.441	0.198041	-0.385914	-11.3053	17	22	11	5UTR		0	0
hsa-miR-6718-5p	NM_001289152	MICA	((((..(((((((((......&)))))))))......)))).	887	907	0.846154	-18.1	1	2.2e-05	0.471	-0.351384	-0.338313	-10.1906	13	20	9	CDS		0	0
hsa-miR-6719-3p	NM_001289152	MICA	.(((((((((((((...(((..&.)))..)))....)))))))))).	1083	1125	0.807692	-18.8	1	0.00259209	0.412	-0.429521	-0.208983	-4.76182	16	24	10	3UTR		0	0
hsa-miR-6720-5p	NM_001289152	MICA	.((((.(((.((..(((((((.(&).)))))))..)).))).)))).	98	121	0.846154	-28	1	0.000101024	0.485	-1.15819	-0.28523	-9.08276	17	23	7	5UTR		0	0
hsa-miR-6722-5p	NM_001289152	MICA	.(((.((((((.........&))))))))).	801	811	0.923077	-16.2	1	6.85e-07	0.397	0.833372	0.073954	-14.3736	9	10	9	CDS		0	0
hsa-miR-6722-3p	NM_001289152	MICA	(((.((((((((((..((((((&)))))).....................))).)))).))).))).	715	759	0.923077	-28.3	1	0.000642599	0.397	0.0491314	0.533707	-7.9381	19	44	6	CDS		0	0
hsa-miR-6722-3p	NM_001289152	MICA	((((((((((..((((((((((&))))))))))......))))..........)))))).	299	336	0.923077	-27	1	0.00549072	0.5	-0.386865	-0.405901	-10.1092	20	37	10	CDS		0	0
hsa-miR-6726-5p	NM_001289152	MICA	.(((..(((((((((((((((&))))))))))))))).......))).	1040	1066	0.923077	-25.4	1	4.68e-06	0.382	-0.0163744	-0.417761	-9.81332	18	26	15	3UTR		0	0
hsa-miR-6726-5p	NM_001289152	MICA	.(((((((((((((((((((.&)))))...........................)).)))))))))))).	1190	1238	0.807692	-24.9	1	2.28e-05	0.574	-0.0285732	-0.181627	-3.79332	19	48	12	3UTR		0	0
hsa-miR-6726-5p	NM_001289152	MICA	((((((((((.(((.(.((((&))))).))).)))))))))).	1110	1131	0.923077	-24.9	1	0.000480101	0.426	0.222947	-0.335682	-7.4978	18	21	10	3UTR		0	0
hsa-miR-6727-5p	NM_001289152	MICA	.((((((..((.((((((((((.&)))))))))).))..)))))).	681	703	0.846154	-32.5	1	0.0114261	0.441	0.157056	-0.234706	-10.5102	18	22	10	CDS		0	0
hsa-miR-6727-5p	NM_001289152	MICA	.(((((((..((((((.(((((.&)))).).)))).))..))))))).	1032	1056	0.846154	-28.8	1	7.4e-06	0.397	0.020556	-0.297577	-6.09222	18	24	7	3UTR		0	0
hsa-miR-6727-3p	NM_001289152	MICA	..(((((..((((((.((((&.)))).))))))..).)))).	800	838	0.846154	-23.1	1	0.00139072	0.382	-0.389757	0.328653	-8.56007	15	21	6	CDS		0	0
hsa-miR-6728-3p	NM_001289152	MICA	(((((((((..((((((....&))))))))))))))).	825	841	1	-24.4	1	0.000472755	0.412	-0.245858	0.138708	-8.00486	15	16	15	CDS		0	0
hsa-miR-6729-3p	NM_001289152	MICA	...((((((((((((((((..&)))))).)).))))........................)))).	826	869	0.846154	-22.7	1	0.00776426	0.412	0.294786	-0.0393658	-6.51454	16	43	6	CDS		0	0
hsa-miR-6729-3p	NM_001289152	MICA	.((((((((.(((........&.))))))))))).	738	770	0.923077	-19.8	1	5.99e-06	0.426	0.470032	0.474349	-6.86117	11	13	11	CDS		0	0
hsa-miR-6730-5p	NM_001289152	MICA	(((((.((((((...(((((((.&)))))))...)))))).))))).	920	943	0.846154	-21	1	0.00149294	0.529	0.0583824	-0.790511	-8.71995	18	23	7	CDS		0	0
hsa-miR-6731-5p	NM_001289152	MICA	((((((((.((((((((((((.&))))))).....)))))..)))))))).	404	432	0.923077	-24.3	1	0.00748011	0.471	0.103576	-0.0775401	-4.99396	20	28	8	CDS		0	0
hsa-miR-6731-5p	NM_001289152	MICA	.((((((((((((((((.(((.&))).)))).))))).))).............................)))).	289	341	0.846154	-21.2	1	0.00702754	0.5	-0.376336	-0.290737	-3.79332	19	52	5	5UTR		0	0
hsa-miR-6731-5p	NM_001289152	MICA	..((((.((.(((((((((...&)))))))))..)).)))).	453	472	0.923077	-20.7	1	0.00633618	0.412	-0.424937	-0.240293	-7.74319	15	19	9	CDS		0	0
hsa-miR-6731-3p	NM_001289152	MICA	(((((((((((.((((((((.&))))))))))...........))))))))).	759	790	0.846154	-25.4	1	0.000383296	0.382	0.317958	0.0976966	-7.28438	19	31	10	CDS		0	0
hsa-miR-6732-5p	NM_001289152	MICA	..((((((((.(((((((((&.)))...)))))))))))))).	657	701	1	-25.6	1	0.00957132	0.456	-0.0228172	0.13957	-7.78178	17	22	14	CDS		0	0
hsa-miR-6732-3p	NM_001289152	MICA	.(((((((((((((.((((.(((&)))..)))))))))).))).)))).	818	843	1	-22.8	1	0.00206812	0.426	0.00740157	0.138708	-4.52877	20	25	10	CDS		0	0
hsa-miR-6735-5p	NM_001289152	MICA	(((.((((((((((((((.......&))))))))))))......)).))).	882	907	0.846154	-29.9	1	2.2e-05	0.471	-0.516386	-0.368531	-6.9696	17	25	12	CDS		0	0
hsa-miR-6735-3p	NM_001289152	MICA	.(((((.(.(((((((((((..&)))).)))))))).))))).	823	843	0.884615	-28.2	1	0.00206812	0.426	-0.0659865	0.29088	-6.3934	17	20	8	CDS		0	0
hsa-miR-6736-5p	NM_001289152	MICA	((((((...((((((((((((&))))))..)))))).....)))))).	1079	1105	0.846154	-24.6	1	0.00265329	0.426	-0.245457	-0.132815	-8.85129	18	26	6	3UTR		0	0
hsa-miR-6736-5p	NM_001289152	MICA	((((((((((((..(((((((&))).))))))))).......))))))).	1040	1068	0.846154	-22.7	1	4.53e-05	0.397	-0.19797	-0.234707	-6.08354	19	28	9	3UTR		0	0
hsa-miR-6736-3p	NM_001289152	MICA	((.((((((((((........&)))))))))).)).	825	839	0.846154	-20.2	1	0.000346243	0.397	-0.119229	0.286563	-7.32045	12	14	10	CDS	MIRT678113	0	0
hsa-miR-6737-5p	NM_001289152	MICA	(((((((.....((((((.(.&).))))))...))))))).	192	211	0.923077	-24.8	1	9.12e-06	0.441	0.140687	-0.433502	-14.7217	14	19	7	5UTR		0	0
hsa-miR-6737-5p	NM_001289152	MICA	((((((((((((.((((((((&)).))))....)).))))))))........)))).	791	826	0.923077	-23.1	1	0.000385034	0.412	-0.240103	0.270374	-5.22671	20	35	8	CDS		0	0
hsa-miR-6737-3p	NM_001289152	MICA	(((.((((((.(((((((((((&)))))))).................)).).)))))).))).	800	841	0.826923	-23.2	1	0.000472755	0.412	-0.134711	0.0437355	-9.79437	20	41	8	CDS		0	0
hsa-miR-6738-5p	NM_001289152	MICA	...(((((....(((((((((((&))))))))))).....................))))).	42	80	0.923077	-26.9	1	1.87e-06	0.456	-0.831464	-0.334417	-14.985	16	38	11	5UTR		0	0
hsa-miR-6738-5p	NM_001289152	MICA	(.(((((.......((((((((.&))))))))))))).).	881	897	0.923077	-22.8	1	2.72e-05	0.426	-0.339392	-0.259529	-18.0313	14	16	13	CDS		0	0
hsa-miR-6738-5p	NM_001289152	MICA	.((((((..((.((((.(((((.&)))))))))...))........................)))))).	298	343	1	-21.9	1	0.00546769	0.529	0.0826753	-0.305013	-10.5102	17	45	9	CDS		0	0
hsa-miR-6738-3p	NM_001289152	MICA	.(((((.((((((((((.((((((&))))))))))...)))))).))))).	110	136	0.846154	-24.8	1	3.72e-05	0.456	0.236097	-0.440753	-5.33701	21	26	10	5UTR		0	0
hsa-miR-6738-3p	NM_001289152	MICA	(((((((((((..(((........&)))..))))))))))).	210	227	0.961538	-20.5	1	0.0174545	0.456	0.198041	-0.385914	-8.57351	14	17	11	5UTR		0	0
hsa-miR-6739-3p	NM_001289152	MICA	...(((((((((((((((((.&)))))..)))))))..))))).	246	268	0.846154	-20	1	0.00081728	0.471	-0.207388	-0.823729	-6.51454	17	22	7	5UTR		0	0
hsa-miR-6740-5p	NM_001289152	MICA	.....((.((.(((((.(((((&)))))))))).)).)).	1212	1229	0.846154	-18.4	0	0.000131443	0.515	0.126962	-0.142754	-18.804	14	17	10	3UTR		0	0
hsa-miR-6740-5p	NM_001289152	MICA	..(((((((..(((.((((((.&.)))))))))))))))).	389	434	0.923077	-20.7	1	0.015345	0.456	-0.272653	-0.0480352	-9.75973	16	18	16	CDS		0	0
hsa-miR-6740-3p	NM_001289152	MICA	((.(((((((((((.((((...&))))..))))))))))))).	817	837	1	-21	1	0.00159928	0.397	-0.0784141	0.326494	-6.23056	17	20	13	CDS		0	0
hsa-miR-6741-5p	NM_001289152	MICA	.(((((((((((.(((((((((&))).)))))))))...)))))))).	1134	1159	0.884615	-28.2	1	9.85e-05	0.426	-0.322244	-0.16243	-5.08246	20	25	9	3UTR		0	0
hsa-miR-6741-5p	NM_001289152	MICA	(((((((((.((((...((((.&))))...))))))))))))).	862	883	0.923077	-26.2	1	0.0093181	0.426	-0.840635	-0.212043	-6.14858	17	21	13	CDS		0	0
hsa-miR-6741-5p	NM_001289152	MICA	(((((..((((((((((((((.&))))))............)))))).))..))))).	1172	1207	1	-25.3	1	0.0163077	0.456	-0.266076	-0.0779641	-7.38222	19	35	6	3UTR		0	0
hsa-miR-6741-5p	NM_001289152	MICA	((((((((((((((..(((...&)))..)))))))...........................))))))).	803	850	0.923077	-25.2	1	1.56e-06	0.441	0.0622931	0.000566306	-4.90607	17	47	7	CDS		0	0
hsa-miR-6742-5p	NM_001289152	MICA	((((((((((((((((((((..&.)))))...)))))).)..)))))))).	1108	1148	0.846154	-29.3	1	9.08e-05	0.382	0.0321593	-0.392313	-3.93757	20	28	8	3UTR		0	0
hsa-miR-6743-5p	NM_001289152	MICA	...((((((((((.(((.(((.&.))).))).)........))))))))).	1149	1198	1	-28.1	1	7.49e-05	0.456	-0.445958	-0.0760445	-7.37138	16	28	9	3UTR		0	0
hsa-miR-6743-3p	NM_001289152	MICA	(((((((((((((((.((.....&)).).))))))))))...)))).	820	843	0.923077	-22.7	1	0.00206812	0.426	-0.0292546	0.184035	-4.17062	17	23	10	CDS		0	0
hsa-miR-6744-5p	NM_001289152	MICA	.(((((..(((((((((((&))))))))).))..))))).	679	699	0.923077	-20.7	1	0.00926796	0.471	0.128276	-0.213122	-7.65065	16	20	9	CDS		0	0
hsa-miR-6746-3p	NM_001289152	MICA	((((((((..((((........&))))...)))))))).	1164	1180	0.923077	-21.7	1	1.91e-07	0.441	-0.547808	-0.112039	-7.20497	12	16	8	3UTR		0	0
hsa-miR-6747-5p	NM_001289152	MICA	..((((..(((((((((((.....&))))))..)))))..)))).	1224	1244	0.923077	-21	1	0.00287317	0.603	0.0779366	-0.131715	-8.81432	15	20	6	3UTR		0	0
hsa-miR-6748-5p	NM_001289152	MICA	(.(((((.((.((((((((...&))))))))))...))))).).	461	482	1	-22.3	1	0.0592897	0.471	-0.234582	-0.27075	-10.2397	16	21	10	CDS		0	0
hsa-miR-6748-5p	NM_001289152	MICA	.(((((((((((((.((((...&)))).))))))))).)))).	161	181	0.923077	-22	1	7.58e-05	0.426	-0.174757	-0.476465	-4.52877	17	20	9	5UTR		0	0
hsa-miR-6748-3p	NM_001289152	MICA	..(((((((((((.(((....&)))))))).)))))).	208	224	1	-22.3	1	0.0031483	0.456	-0.031537	-0.420178	-5.81384	14	16	8	5UTR		0	0
hsa-miR-6749-5p	NM_001289152	MICA	..(((.(((((((((((((((.&))))))))...........................))))))).))).	423	470	0.820513	-27.7	1	0.00355908	0.441	-0.368737	-0.322145	-6.85796	18	47	8	CDS		0	0
hsa-miR-6749-3p	NM_001289152	MICA	((((((.((((((((((((((&)))))......)))))......).))).)))))).	800	835	0.923077	-24.8	1	0.000657938	0.412	-0.111555	0.0588448	-5.48126	20	35	6	CDS		0	0
hsa-miR-6750-5p	NM_001289152	MICA	(((((....((.(((((((.((((&.))))))))))).))...))))).	861	896	0.923077	-25.9	1	2.3e-05	0.426	-0.0402897	-0.331838	-14.099	18	24	11	CDS		0	0
hsa-miR-6750-3p	NM_001289152	MICA	((.((((((((((((......&)))))))))...))).)).	1018	1037	0.923077	-21.7	1	0.000421926	0.456	-0.26107	-0.438481	-5.72816	14	19	9	3UTR		0	0
hsa-miR-6750-3p	NM_001289152	MICA	........((((((((((...&.)))))))))).	800	844	0.846154	-21.1	0	0.00208567	0.426	0.381534	0.16353	-19.4239	10	12	10	CDS		0	0
hsa-miR-6751-5p	NM_001289152	MICA	((((((((((((((((.((((..&))))..)))))))).)))))))).	679	703	0.846154	-27.6	1	0.0114261	0.441	0.253551	-0.0739008	-3.93757	20	24	8	CDS		0	0
hsa-miR-6751-5p	NM_001289152	MICA	((((((((....((((((.(((.&)))))))))..)))))))).	377	397	0.846154	-24.1	1	0.000785966	0.471	-0.843717	0.142319	-12.408	17	20	9	CDS		0	0
hsa-miR-6751-3p	NM_001289152	MICA	..(((((((((((((((((..&.)))))).)).))))))))).	800	845	1	-26.7	1	0.000245871	0.426	0.0116417	0.221809	-4.957	17	21	9	CDS		0	0
hsa-miR-6751-3p	NM_001289152	MICA	.(((((((((((..(((((((&)))))))..)))........................)).)))))).	435	481	0.846154	-22.3	1	0.048628	0.456	-0.490503	-0.325001	-5.9393	18	46	7	CDS		0	0
hsa-miR-6752-5p	NM_001289152	MICA	((((((.((((((((((((...&)))))))))..........................))).)))))).	298	344	0.820513	-31.3	1	0.00419405	0.529	-0.328758	-0.266943	-5.48126	18	46	9	CDS		0	0
hsa-miR-6752-5p	NM_001289152	MICA	(((((((((((((((((.((((&)))).)))))))).......))))))...))).	1131	1164	0.807692	-29.6	1	0.000761871	0.426	-0.322955	-0.199384	-3.93757	21	33	8	3UTR		0	0
hsa-miR-6753-3p	NM_001289152	MICA	...((((((((((((((((...&)))))).))).))))))).	206	225	0.923077	-24.9	1	0.00460131	0.456	-0.0992189	-0.364975	-6.51454	16	19	7	5UTR		0	0
hsa-miR-6753-3p	NM_001289152	MICA	.((((((.(((((..(((((((&)))))..)).....)))))..)))))).	456	484	0.846154	-22.3	1	0.127722	0.471	-0.670282	-0.176524	-7.69925	18	28	6	CDS		0	0
hsa-miR-6754-5p	NM_001289152	MICA	((.((..((((((((((((((.&))).))))))).....)))).)).)).	790	817	0.923077	-24.1	1	6.94e-05	0.412	0.916834	0.0145961	-8.93976	18	27	7	CDS		0	0
hsa-miR-6756-5p	NM_001289152	MICA	.((((((((((((((((((((((&))))))............................)))))))))).)))))).	647	699	0.923077	-29.9	1	0.00926796	0.471	0.136741	0.126985	-3.79332	22	52	10	CDS		0	0
hsa-miR-6756-5p	NM_001289152	MICA	((((((((((((((((((((.((&)).)))))).......................)).)))).)))))))).	837	886	0.846154	-28	1	0.000361715	0.426	0.0208322	-0.264925	-3.93757	22	49	8	CDS		0	0
hsa-miR-6757-5p	NM_001289152	MICA	.(((((((.(((((((((....&))))))........................))).))).)))).	299	342	0.846154	-20.7	1	0.00613809	0.515	-0.38802	-0.238389	-4.84971	16	43	6	CDS		0	0
hsa-miR-6758-5p	NM_001289152	MICA	..(((((((((((..(((((...&.)))))....))))))))))).	1172	1223	0.923077	-22.4	1	0.00684358	0.5	-0.219279	-0.175388	-6.54929	16	22	11	3UTR		0	0
hsa-miR-6758-3p	NM_001289152	MICA	.(((.((((((((.((((..&)))).....))))))))))).	814	835	0.923077	-18.8	1	0.000657938	0.412	0.0167544	0.383694	-8.7692	15	21	11	CDS		0	0
hsa-miR-6758-3p	NM_001289152	MICA	.(((..(((.((((((((..&)))))))))))...))).	248	266	0.923077	-18.7	1	0.00185924	0.471	-0.253617	-0.804694	-11.0558	14	18	11	5UTR		0	0
hsa-miR-6759-5p	NM_001289152	MICA	(((((((.(((((....(((.(&).)))....)))))))))))).	607	629	0.923077	-20.7	1	0.00236202	0.368	0.206391	-0.358973	-8.07655	16	22	12	CDS		0	0
hsa-miR-6759-3p	NM_001289152	MICA	.(((((((((.((((.((((..&.)))).)))).))))))))).	800	843	1	-26	1	0.00206812	0.426	-0.39935	0.405278	-6.85115	17	21	9	CDS		0	0
hsa-miR-6760-5p	NM_001289152	MICA	..((((((((.((((((((((..&)))...))))))).))))..)))).	675	700	0.923077	-24.8	1	0.00974803	0.471	0.256677	-0.125704	-7.78178	18	25	7	CDS		0	0
hsa-miR-6760-5p	NM_001289152	MICA	(((((((.((((((((((((...&)))))))).........))))...))))))).	1208	1240	0.923077	-22	1	7.04e-05	0.574	0.0626069	-0.176348	-6.25121	19	32	8	3UTR		0	0
hsa-miR-6760-3p	NM_001289152	MICA	.((((((((((((.((.((((&)))).))..))))...)))))))).	435	460	0.846154	-22.8	1	0.000108016	0.412	-0.592448	-0.369734	-4.65016	18	25	8	CDS		0	0
hsa-miR-6760-3p	NM_001289152	MICA	.((((((((((((..(((...&)))..))).....))))))))).	196	219	0.923077	-22.1	1	0.000109451	0.456	-0.236822	-0.472525	-5.38561	15	23	9	5UTR		0	0
hsa-miR-6761-3p	NM_001289152	MICA	((((((.((((((((((.(((.&)))))))).)))))..)).......................)))).	823	869	0.846154	-20.7	1	0.00776426	0.412	0.0236227	0.286563	-5.48126	19	46	8	CDS		0	0
hsa-miR-6762-3p	NM_001289152	MICA	..((((((..(((((((((((((&)))))))))))))...)).)))).	435	459	0.907692	-26.7	1	0.000157241	0.426	-0.383938	-0.419226	-7.2559	19	24	13	CDS		0	0
hsa-miR-6762-3p	NM_001289152	MICA	.(((.(((((((((..(((.(((&.))))))))))))))).))).	1	45	0.923077	-24.1	1	3.51e-06	0.441	0	0	-8.88086	18	21	15	5UTR		0	0
hsa-miR-6762-3p	NM_001289152	MICA	(((..((((((((((((((((..&)))))))))))..............................)))))..))).	344	396	0.846154	-24.3	1	0.000895445	0.485	0.159368	-0.33547	-11.0886	19	52	11	CDS		0	0
hsa-miR-6763-5p	NM_001289152	MICA	(((((((..((((((((..&))))))))....))))))).	683	703	1	-25.1	1	0.0114261	0.441	-0.447314	-0.174269	-7.3076	15	20	8	CDS		0	0
hsa-miR-6763-5p	NM_001289152	MICA	((((((((.((((((((..&)))))))))))).....)))).	459	481	0.903846	-24.7	1	0.048628	0.456	-0.263135	-0.242197	-4.99396	16	22	12	CDS		0	0
hsa-miR-6764-5p	NM_001289152	MICA	..((((.(((((((.((((((.&))))))...)))))))..)))).	1158	1181	0.923077	-24.4	1	1.81e-07	0.426	-0.303047	-0.134595	-7.23614	17	23	7	3UTR	MIRT678110	0	0
hsa-miR-6764-5p	NM_001289152	MICA	.((((.((((((((.((.(((.&))))))))))))))))).	788	806	0.923077	-23.6	1	6.65e-05	0.397	0.783008	-0.0156223	-6.42973	17	18	17	CDS	MIRT678110	0	0
hsa-miR-6764-5p	NM_001289152	MICA	.(((((((.(((((((((((((&)))).))))))..))).))))))).	1108	1133	0.923077	-23.1	1	0.000923476	0.426	0.14328	-0.370236	-4.84971	20	25	7	3UTR	MIRT678110	0	0
hsa-miR-6764-3p	NM_001289152	MICA	(((((((((((((........&.))))))))))))).	246	267	1	-21.4	1	0.00087662	0.471	0.00848639	-0.791369	-5.76291	13	15	13	5UTR		0	0
hsa-miR-6764-3p	NM_001289152	MICA	((((((.((((((((((.(((&))).))))))))).).)))))).	818	841	0.923077	-22.4	1	0.000472755	0.412	-0.141206	0.336207	-5.48126	19	23	9	CDS		0	0
hsa-miR-6765-5p	NM_001289152	MICA	.((((((...((((((((((.((((&.))))...)))))))))))))))).	1186	1232	0.846154	-31.8	1	9.15e-05	0.544	-0.00741578	-0.197945	-8.40586	20	25	16	3UTR		0	0
hsa-miR-6765-3p	NM_001289152	MICA	...(((((.(((.((((((((&)))))))))))))))).	800	817	1	-29.2	1	6.94e-05	0.412	0.405276	0.02323	-8.86006	16	17	16	CDS	MIRT690565	0	0
hsa-miR-6765-3p	NM_001289152	MICA	...((((((((((((((((((&))))).)))....)).)))))))).	110	135	0.923077	-24	1	1.05e-05	0.456	-0.253746	-0.242903	-6.51454	18	25	8	5UTR	MIRT690565	0	0
hsa-miR-6766-5p	NM_001289152	MICA	(((((((((.((..((((((((..&))))))))...))))))))))).	756	779	0.923077	-22.8	1	2.3e-05	0.368	0.205021	0.254185	-7.32605	19	23	11	CDS		0	0
hsa-miR-6767-5p	NM_001289152	MICA	((.((((..(((.((((.((.((&)).)).))))))))))).)).	878	899	1	-19.8	1	4.88e-05	0.426	-0.0587914	-0.324283	-10.1543	17	21	11	CDS		0	0
hsa-miR-6767-3p	NM_001289152	MICA	.((((.((((..(((((.((((&)))).)))))....)))).)))).	1016	1040	0.846154	-20.4	1	0.00294636	0.456	-0.274638	-0.480351	-11.8659	17	24	5	3UTR		0	0
hsa-miR-6767-3p	NM_001289152	MICA	((.(.((((((((((((.((((&.)))).))).)))))))))).)).	804	841	0.923077	-20	1	0.000472755	0.412	-0.394184	0.382614	-9.61415	19	24	10	CDS		0	0
hsa-miR-6768-3p	NM_001289152	MICA	((.((((.((((((((((.(((..&)))..))))))))))...))))..)).	755	782	0.846154	-24.3	1	2.14e-05	0.368	-0.343709	0.424704	-7.80875	19	27	10	CDS		0	0
hsa-miR-6769a-5p	NM_001289152	MICA	(((((((...(((((((((((&))).))))))))...)))...)))).	412	438	0.846154	-26.5	1	0.015156	0.456	0.165161	-0.32976	-8.55011	18	26	8	CDS		0	0
hsa-miR-6769a-5p	NM_001289152	MICA	...((((((((((((..((((&))))......)))))))))))).	32	55	0.846154	-20.6	1	1.95e-05	0.441	-0.848035	-0.404937	-6.74759	16	23	12	5UTR		0	0
hsa-miR-6769a-3p	NM_001289152	MICA	(((((..(((((.((((((..&.)))))).)).)))))))).	800	844	1	-23.5	1	0.00208567	0.426	0.833372	0.073954	-8.67135	16	20	8	CDS		0	0
hsa-miR-6770-5p	NM_001289152	MICA	......((((((((.((((.(((.&.))).)))))))))))).	1286	1329	0.846154	-24.8	0	3.13e-07	0.644	-0.0630865	-0.0489601	-16.302	15	18	12	3UTR		0	0
hsa-miR-6770-3p	NM_001289152	MICA	((((..((((((((((((...&.)))))))).)))).)))).	356	387	0.923077	-23.9	1	0.0297242	0.5	0.764046	-0.239341	-9.95757	16	20	8	CDS		0	0
hsa-miR-6771-5p	NM_001289152	MICA	(((.((((((.((((((((((.&))))))))))............................))))))..))).	299	349	0.846154	-28.8	1	0.00379689	0.515	-0.386865	-0.405901	-9.79437	19	50	10	CDS	MIRT690569	0	0
hsa-miR-6771-5p	NM_001289152	MICA	(((.(((((((.(((((((((.&))))).....................))))))))))).))).	434	476	0.923077	-27.9	1	0.0186769	0.441	-0.386866	-0.290737	-10.3164	19	42	11	CDS	MIRT690569	0	0
hsa-miR-6771-5p	NM_001289152	MICA	.((.((((((((((((..((((&)).))..))).))))))))).)).	874	898	1	-26.7	1	4.01e-05	0.426	-0.327769	-0.242261	-6.82535	18	24	9	CDS	MIRT690569	0	0
hsa-miR-6771-5p	NM_001289152	MICA	.(((((((((((((((((((((&))))))................))).....)))))).....)))))).	1193	1241	0.846154	-25.9	1	0.000103051	0.588	-0.0269394	-0.190266	-3.79332	21	48	6	3UTR	MIRT690569	0	0
hsa-miR-6772-5p	NM_001289152	MICA	((((.(((((((((((((((((&))))))............................)))))))..)))).)))).	649	702	0.846154	-24.4	1	0.0093404	0.456	0.140523	0.125286	-8.05661	21	53	7	CDS		0	0
hsa-miR-6772-5p	NM_001289152	MICA	..((((((((..((.(((((..&)))))))..)))))))).	161	179	1	-24.2	1	8.82e-05	0.426	0.345998	-0.378468	-11.864	15	18	8	5UTR		0	0
hsa-miR-6772-3p	NM_001289152	MICA	..((((.((((((((.((((...&)))).))))).))).)))).	1023	1043	0.923077	-23.9	1	0.000127076	0.426	-0.199789	-0.421817	-6.73374	16	20	5	3UTR		0	0
hsa-miR-6773-5p	NM_001289152	MICA	.(((((((((((((..((((((.&.)))..)))..))))))))))))).	1091	1137	0.923077	-27.2	1	7.53e-05	0.426	0.00705539	-0.255535	-4.76182	19	25	13	3UTR		0	0
hsa-miR-6773-3p	NM_001289152	MICA	.((((((.((((((((((((..&.))))).)))))))..........)))))).	232	275	0.846154	-22.8	1	0.000664997	0.471	-0.73536	-0.549619	-6.10696	18	31	7	5UTR		0	0
hsa-miR-6773-3p	NM_001289152	MICA	.(((((((((((((((((....&)))))........)))).))))).))).	196	224	0.846154	-19.5	1	0.0031483	0.456	-0.15139	-0.300255	-3.79332	17	28	5	5UTR		0	0
hsa-miR-6774-5p	NM_001289152	MICA	..((((((((((.(..((((.(((.&))).)))).).)))))))))).	758	780	1	-26.7	1	2.69e-05	0.368	0.208858	0.228284	-7.21463	18	22	10	CDS		0	0
hsa-miR-6774-5p	NM_001289152	MICA	.(.((((((((..(((((((((...&)))).))))).)))))).)).).	833	856	0.846154	-23.1	1	1.08e-05	0.441	0.182957	0.113885	-9.9868	18	23	6	CDS		0	0
hsa-miR-6774-3p	NM_001289152	MICA	..(((((((((((((((.(((&)))))))))).......)))))))).	1067	1093	0.923077	-21	1	0.00119093	0.441	-0.32748	-0.152992	-4.957	18	26	10	3UTR		0	0
hsa-miR-6775-5p	NM_001289152	MICA	..(((((((((((((((((((((..&.))).))))))))))))..........................)))))).	392	464	0.923077	-36.6	1	0.000294559	0.426	-0.318656	-0.130839	-4.957	21	50	12	CDS		0	0
hsa-miR-6775-5p	NM_001289152	MICA	((((((.(((((((..(((((((..&)))))))..))))))))))))).	680	703	0.961538	-31.7	1	0.0114261	0.441	0.416071	-0.124625	-6.44976	20	23	13	CDS		0	0
hsa-miR-6775-3p	NM_001289152	MICA	(((((((((((((((.((((.&)))).))))).))).)))).))).	246	270	0.846154	-26.7	1	0.00102138	0.471	-0.467237	-0.829439	-4.17062	19	24	5	5UTR		0	0
hsa-miR-6776-5p	NM_001289152	MICA	((((((((((((((((.(.&.).)))))))....))))))))).	1109	1161	0.923077	-25.1	1	0.000119909	0.426	-0.0170139	-0.361118	-3.93757	17	24	9	3UTR		0	1
hsa-miR-6776-3p	NM_001289152	MICA	..((((.((((((.(((((.(((&))).))))))))))).......)))).	603	630	0.923077	-20	1	0.00200394	0.353	0.672788	-0.337907	-7.35753	18	27	11	CDS		0	0
hsa-miR-6777-3p	NM_001289152	MICA	((((((((((((((((((((&))))).)))))..............))))))......................)))).	800	858	0.846154	-26.6	1	1.84e-05	0.426	0.0843484	-0.309174	-3.93757	20	58	6	CDS		0	0
hsa-miR-6778-5p	NM_001289152	MICA	....(((((((.((.((((.((&.))..)))))).))))))).	433	472	0.846154	-23.9	1	0.00633618	0.412	-0.816521	-0.298351	-13.6288	15	20	7	CDS		0	0
hsa-miR-6779-5p	NM_001289152	MICA	.(((((((((..((((((...&))))))..))))))))).	414	432	1	-24.4	1	0.00748011	0.471	-0.0696086	-0.382107	-9.9649	15	18	9	CDS		0	0
hsa-miR-6779-5p	NM_001289152	MICA	..((((((((((((((((((.&))))))..)))))))))))).	153	174	0.923077	-24	1	9.42e-05	0.485	-0.333567	-0.275873	-4.957	18	21	12	5UTR		0	0
hsa-miR-6779-5p	NM_001289152	MICA	((((..((..((((((((((.&))))))))))....)).)))).	794	816	0.846154	-23.1	1	1.85e-06	0.412	0.631916	-0.0911684	-12.2565	16	22	10	CDS		0	0
hsa-miR-6779-3p	NM_001289152	MICA	(((((((((((((((((((..&))))))..).))))).)))).))).	245	270	0.923077	-22.8	1	0.00102138	0.471	-0.396383	-0.838005	-3.93757	19	25	6	5UTR		0	0
hsa-miR-6779-3p	NM_001289152	MICA	.(((((((.((((((((.((.&.)))).))))))))).)))).	802	843	1	-23	1	0.00206812	0.426	-0.073182	0.321098	-4.84971	17	21	9	CDS		0	0
hsa-miR-6780a-5p	NM_001289152	MICA	(((((((((((((..(((.....&.))))))))).))))))).	398	433	1	-23.8	1	0.0106819	0.471	-0.0170349	-0.098479	-5.52986	16	19	9	CDS		0	0
hsa-miR-6780a-3p	NM_001289152	MICA	..((((((.((((((((((..&.)))))))))))))))).	800	841	1	-23.1	1	0.000472755	0.412	0.381534	0.16353	-6.01339	16	18	16	CDS		0	0
hsa-miR-6781-5p	NM_001289152	MICA	.(((((((.((((((((((..&))))))))..)).))))))).	1123	1144	0.846154	-25.2	1	5.28e-05	0.426	-0.0150941	-0.334242	-4.84971	17	21	8	3UTR		0	0
hsa-miR-6781-5p	NM_001289152	MICA	.((((((.((((((.((((.(&).)))).))).))).).))))).	1030	1053	0.846154	-21.7	1	7.03e-06	0.382	-0.182381	-0.411159	-6.84241	17	23	5	3UTR		0	0
hsa-miR-6781-3p	NM_001289152	MICA	((.(((((((((.((((.....&)))).))))))))))).	820	837	1	-21.7	1	0.00159928	0.397	-0.140334	0.322177	-6.78424	15	17	11	CDS		0	0
hsa-miR-6782-5p	NM_001289152	MICA	..(((((.((((.((((((((((..&.)))))))))))).)).))))).	1110	1145	1	-25.3	1	5.14e-05	0.412	-0.191705	-0.313606	-8.55977	19	23	12	3UTR		0	0
hsa-miR-6783-3p	NM_001289152	MICA	(((((((((((..((.(((((.&)))))))..)))))).))))).	192	214	0.846154	-24.7	1	0.000288674	0.456	0.0636393	-0.465863	-8.80656	18	22	7	5UTR		0	0
hsa-miR-6783-3p	NM_001289152	MICA	...(((..(((((((((.((((&)))).)))))))))..))).	818	838	0.871795	-22.3	1	0.00139072	0.382	-0.0252157	0.371822	-10.3719	16	20	9	CDS		0	0
hsa-miR-6784-5p	NM_001289152	MICA	.(((((..((((((.(((((&))))).)))))).))))).	421	440	0.923077	-24.8	1	0.000451569	0.441	-0.374175	-0.403998	-8.3861	16	19	6	CDS		0	0
hsa-miR-6785-5p	NM_001289152	MICA	..(((((.(.((.(((((((((&))))))..))).)).).))))).	665	688	0.846154	-23.2	1	0.00125292	0.456	0.12566	0.0330193	-9.80227	17	23	6	CDS		0	0
hsa-miR-6786-5p	NM_001289152	MICA	.((((((((((((..((((.(&).)))).)))))))))))).	1129	1149	0.846154	-29.2	1	2.47e-05	0.382	-0.251855	-0.231539	-5.38561	17	20	12	3UTR		0	0
hsa-miR-6786-5p	NM_001289152	MICA	((.(((((((((.(((((((.&))))))).))........................))))))).)).	40	85	0.923077	-26.8	1	0.00302681	0.456	-0.0911482	-0.380568	-6.78424	18	45	7	5UTR		0	0
hsa-miR-6786-3p	NM_001289152	MICA	.((.((((((((((((...(((.&.)))))))))).))))).)).	679	738	1	-23.3	1	8.42e-05	0.426	0.562183	-0.108436	-6.82535	17	21	10	CDS		0	0
hsa-miR-6787-5p	NM_001289152	MICA	...(((((((((((((((((((&)))).....)))))).))))))))).	676	702	0.923077	-31.1	1	0.0093404	0.456	0.547306	-0.114912	-6.51454	19	26	9	CDS		0	0
hsa-miR-6787-5p	NM_001289152	MICA	.(((((((((((..(((((((.&.)))))))....))).........)))))))).	1151	1197	0.923077	-27.5	1	0.000103923	0.456	-0.466221	-0.0933216	-5.9393	18	33	8	3UTR		0	0
hsa-miR-6787-3p	NM_001289152	MICA	((((.(((((((((((((((..&))))))).)))).......................)))))))).	825	869	0.923077	-27	1	0.00776426	0.412	0.278815	-0.0663465	-8.05661	19	44	8	CDS	MIRT678107	0	0
hsa-miR-6788-3p	NM_001289152	MICA	(((((((((((((((((((((.&))))))).........))))).))))).).))).	192	226	0.846154	-26.9	1	0.0101609	0.471	-0.27496	-0.448731	-3.93757	21	34	7	5UTR		0	0
hsa-miR-6788-3p	NM_001289152	MICA	...((.(((((((((.((.(((&))))).))))))))).)).	25	44	0.846154	-22.5	1	3.03e-06	0.426	-0.729157	-0.179136	-8.64855	16	19	9	5UTR		0	0
hsa-miR-6789-5p	NM_001289152	MICA	(((.(((((((((((((((((.(.&).)))).).)))))))))..))).))).	100	128	0.923077	-28.9	1	4.26e-05	0.485	-0.413358	-0.346574	-6.9696	21	28	9	5UTR		0	0
hsa-miR-6789-5p	NM_001289152	MICA	...((((((((((((((((((.((&)).)))).).)))).)))......)))))).	592	623	0.846154	-28.4	1	0.0257338	0.397	-0.0119121	-0.394715	-6.51454	20	31	6	CDS		0	0
hsa-miR-6789-3p	NM_001289152	MICA	.((((((..(((....(((..&)))....)))..)))))).	1	20	1	-21.1	1	0.000643602	0.388	-0.507252	-0.848035	-10.2778	12	19	6	5UTR		0	0
hsa-miR-6790-3p	NM_001289152	MICA	..((((((((((.((((.(((&))).))))....)))))))))).	127	150	1	-22.2	1	0.00095578	0.456	-1.13305	-0.309274	-6.24613	17	23	10	5UTR		0	0
hsa-miR-6790-3p	NM_001289152	MICA	...(((((((((..(((((((&))))......)))..))))))))).	803	828	0.846154	-21.4	1	0.000908863	0.412	-0.37057	0.40204	-8.66051	16	25	9	CDS		0	0
hsa-miR-6791-5p	NM_001289152	MICA	(((((((((((..((..((((.&)))).))..)))))))).))).	638	660	0.923077	-31.1	1	5.63e-05	0.382	-1.07327	0.216561	-8.80656	17	22	8	CDS		0	0
hsa-miR-6791-3p	NM_001289152	MICA	((((((((((((.((((((..&)))....)))...)))))))))....))).	807	837	0.923077	-23.3	1	0.00159928	0.397	-0.155922	0.295197	-5.22671	18	30	9	CDS		0	0
hsa-miR-6791-3p	NM_001289152	MICA	((((((...((((((((((((&))))))))))))...................)))))).	1277	1315	0.923077	-22.7	1	0.000300024	0.593	-0.0214935	0.00573673	-8.85129	18	38	12	3UTR		0	0
hsa-miR-6792-5p	NM_001289152	MICA	....((((((((((((((...&)))))))))......))))).	1026	1047	1	-22.5	1	0.00247829	0.412	-0.186541	-0.47893	-9.54656	14	21	9	3UTR		0	0
hsa-miR-6793-5p	NM_001289152	MICA	(.((((((((((((((((((..&.)))))))...))))))))))).).	426	482	0.846154	-28	1	0.0592897	0.471	-0.348795	-0.460153	-5.10125	19	25	11	CDS		0	0
hsa-miR-6793-5p	NM_001289152	MICA	((((((.(((((((.((((...&)))).))))))).)))))).	1188	1208	1	-24.6	1	0.0243074	0.456	-0.160442	-0.183067	-6.21671	17	20	7	3UTR		0	0
hsa-miR-6793-3p	NM_001289152	MICA	..((((.(((((((((((..&))))))))..........)))..........)))).	215	251	0.846154	-21.3	1	0.0543951	0.471	-0.707749	-0.479188	-6.50069	15	36	8	5UTR		0	0
hsa-miR-6794-5p	NM_001289152	MICA	..((((((((((((......&.)))))))))))).	416	472	1	-27.7	1	0.00633618	0.412	-0.00615693	-0.385914	-5.9255	12	14	12	CDS		0	0
hsa-miR-6795-3p	NM_001289152	MICA	..((((.(((((((..((((.&))))...))))))).)))).	246	266	0.846154	-20.5	1	0.00185924	0.471	-0.348795	-0.821825	-7.46919	15	20	7	5UTR		0	0
hsa-miR-6796-5p	NM_001289152	MICA	((.(((((.((((.((((((...&)))))))))).))))).)).	685	705	1	-24.1	1	0.0136108	0.441	-0.418534	-0.172111	-7.40834	17	20	10	CDS		0	0
hsa-miR-6796-3p	NM_001289152	MICA	(.((((((.(((((...((((&)))).)))))...))))))).	1016	1037	0.923077	-21.7	1	0.000421926	0.456	0.462965	-0.430926	-7.12614	16	21	7	3UTR		0	0
hsa-miR-6797-5p	NM_001289152	MICA	(((((((((((.(((((((.((((.&))))..)))))...)).))))))))))).	1194	1223	1	-30.8	1	0.00684358	0.5	0.105322	-0.158111	-7.28438	22	29	11	3UTR		0	0
hsa-miR-6797-3p	NM_001289152	MICA	.(((.(((...(((..((((((&))))))))).))).))).	758	776	0.846154	-19.7	1	2.36e-07	0.397	-0.619992	0.399882	-14.0045	15	18	9	CDS		0	0
hsa-miR-6798-5p	NM_001289152	MICA	((((((((..(((.((((((((.&))).)))..)).)))....)))))))).	869	897	0.923077	-25.7	1	2.72e-05	0.426	-0.792669	-0.259529	-7.09331	19	28	8	CDS		0	0
hsa-miR-6799-5p	NM_001289152	MICA	((((((((((((((((....&)))))).............)))))))))).	1189	1219	0.846154	-24.9	1	0.0656052	0.529	-0.138881	-0.184027	-3.93757	16	30	10	3UTR		0	0
hsa-miR-6799-3p	NM_001289152	MICA	.((((((((((((((.(((....&.)))..))))........)))))))))).	650	684	1	-25.6	1	0.000465254	0.456	0.16098	0.198476	-4.02637	17	29	10	CDS		0	0
hsa-miR-6799-3p	NM_001289152	MICA	((((((((((..((((.......&.))))...)))))))))).	153	202	1	-24	1	0.00176213	0.412	-0.516307	-0.345747	-10.1092	14	19	10	5UTR		0	0
hsa-miR-6800-5p	NM_001289152	MICA	..((.(((((.((((((((((&)).))))))))))))).)).	1107	1127	0.923077	-22	1	0.00350582	0.412	0.0808895	-0.34912	-11.9008	17	20	13	3UTR		0	0
hsa-miR-6800-3p	NM_001289152	MICA	..((((((((((((...((..&))...)))).)))))))).	814	833	0.974359	-24.6	1	0.00111037	0.412	-0.294562	0.369664	-5.9255	14	19	8	CDS		0	0
hsa-miR-6801-5p	NM_001289152	MICA	.(((((((((((.(((((.....&))))).)))))).......))))).	1218	1243	0.923077	-24.2	1	0.00304719	0.603	0.0296982	-0.150432	-5.08246	16	25	6	3UTR		0	0
hsa-miR-6801-5p	NM_001289152	MICA	.((((((.(((((((((((((..&)))))..)))))))).)))))).	936	959	0.846154	-23.4	1	8.07e-05	0.632	-1.20709	-0.771085	-6.10696	19	23	8	CDS		0	0
hsa-miR-6801-3p	NM_001289152	MICA	(((((((.(((((((.(((.&.))).))))))))).))))).	41	69	0.923077	-26.4	1	4.05e-07	0.471	-0.772181	-0.346965	-6.48426	17	21	9	5UTR		0	0
hsa-miR-6802-5p	NM_001289152	MICA	....((((((((((((....&))).))))))))).	613	627	0.923077	-21.7	1	0.00484333	0.382	0.592607	-0.339734	-9.54656	12	14	9	CDS		0	0
hsa-miR-6802-5p	NM_001289152	MICA	((((((((((((((((..((&)))))))..............))))))))))).	1167	1200	0.923077	-20.9	1	0.00012971	0.456	-0.322244	-0.0650063	-3.93757	18	33	11	3UTR		0	0
hsa-miR-6803-5p	NM_001289152	MICA	((((((((((((.((((..(((&)))..)))).)))))..))))))).	449	474	0.846154	-31.4	1	0.0117357	0.426	-0.332479	-0.235534	-5.22671	19	25	7	CDS		0	0
hsa-miR-6803-5p	NM_001289152	MICA	((((((((.((((((((((.((&)).)))))))))))))))))).	681	703	1	-30.1	1	0.0114261	0.441	0.433339	-0.0544747	-4.99396	20	22	18	CDS		0	0
hsa-miR-6803-5p	NM_001289152	MICA	((((((((((((((((((.(((&))).)))))))..))))).............................)))))).	157	211	0.923077	-29.5	1	9.12e-06	0.441	-0.26333	-0.602725	-3.93757	21	54	7	5UTR		0	0
hsa-miR-6804-5p	NM_001289152	MICA	...(((((((((((((.....&.)))))..)))))))).	1	21	0.923077	-20.4	1	0.00298212	0.38	0	0	-6.51454	13	17	8	5UTR		0	0
hsa-miR-6804-5p	NM_001289152	MICA	.(((((((.(((..(((((..&))))))))))))))).	878	894	0.923077	-20.5	1	0.000149806	0.441	-0.114295	-0.319966	-6.99569	15	16	15	CDS		0	0
hsa-miR-6805-5p	NM_001289152	MICA	(((((((((....((.((((((&))))))))....))))))))).	874	896	0.923077	-23.6	1	2.3e-05	0.426	-0.284232	-0.301619	-12.8738	17	22	9	CDS		0	0
hsa-miR-6805-3p	NM_001289152	MICA	...((((((((((((((((((((&))))).)))................)).).))))))))).	800	840	0.923077	-31.1	1	0.000369958	0.412	-0.106389	-0.0814555	-6.51454	20	40	9	CDS		0	0
hsa-miR-6806-5p	NM_001289152	MICA	.((((((((.((((((((((((..&.))))......)))))))).))).........))))).	752	796	0.923077	-26.6	1	0.000286353	0.397	-0.399349	0.377218	-5.03583	20	38	8	CDS		0	0
hsa-miR-6807-5p	NM_001289152	MICA	(((((((((((((.(.(((((.&.))))).).))))))))))).)).	1111	1147	0.846154	-31.1	1	8.19e-05	0.382	0.122026	-0.35008	-5.02746	19	24	11	3UTR		0	0
hsa-miR-6807-3p	NM_001289152	MICA	(((((..(((((((((.((((..&)))).))))...)))))))))).	196	219	1	-23.8	1	0.000109451	0.456	0.0636393	-0.465863	-7.38222	18	23	10	5UTR		0	0
hsa-miR-6808-5p	NM_001289152	MICA	.(((((((((((...((((((.&))))))...))))))))).)).	157	179	1	-27	1	8.82e-05	0.426	-0.171132	-0.372721	-6.67474	17	22	9	5UTR	MIRT690585	0	0
hsa-miR-6808-5p	NM_001289152	MICA	(((((((((((......(((..&))).......))))))))))).	1177	1199	1	-24.3	1	8.38e-05	0.441	-0.135511	-0.204663	-10.3988	14	22	11	3UTR	MIRT690585	0	0
hsa-miR-6809-3p	NM_001289152	MICA	((((((((((((((((..(((&)))..))))))))))).))))).	818	841	1	-23.2	1	0.000472755	0.412	-0.122276	0.199145	-3.93757	19	23	11	CDS	MIRT635064	0	0
hsa-miR-6811-5p	NM_001289152	MICA	.((((((((((((((.(((...&))).)))..))))...))))))).	546	570	0.923077	-21.6	1	3.11e-06	0.485	-0.0121689	-0.318813	-4.02637	17	24	7	CDS		0	0
hsa-miR-6811-3p	NM_001289152	MICA	..((((((((((((((.((..&)).))))))))....)))))).	1066	1088	0.807692	-24.6	1	0.000700846	0.426	-0.277452	-0.121084	-4.957	16	22	8	3UTR		0	0
hsa-miR-6811-3p	NM_001289152	MICA	(((((.(((((.(((((((((&))))..))).)).))))).))))).	818	843	0.923077	-23.9	1	0.00206812	0.426	-0.317808	0.405278	-9.18534	19	25	5	CDS		0	0
hsa-miR-6811-3p	NM_001289152	MICA	..((((.((((..(((((((.&)))))))..))))..)))).	192	212	0.846154	-24	1	8.16e-06	0.441	-0.8274	-0.556281	-11.1366	15	20	7	5UTR		0	0
hsa-miR-6812-5p	NM_001289152	MICA	.(((((((...((((((((((.(((&.))).)))))).))))..........................))))))).	388	465	0.846154	-25.9	1	0.000918703	0.441	-0.999462	0.0614184	-8.917	20	50	7	CDS		0	0
hsa-miR-6813-5p	NM_001289152	MICA	..(((((((((((((((((((..&.))))))))..................))))))))))).	413	470	1	-29.2	1	0.00355908	0.441	-0.285001	-0.397336	-4.957	19	39	11	CDS		0	0
hsa-miR-6813-5p	NM_001289152	MICA	...((((((((((((((((((((&)))))))...)).))))))))))).	283	308	1	-25.8	1	0.000125774	0.485	-0.935721	-0.274557	-6.51454	20	25	11	5UTR		0	0
hsa-miR-6813-3p	NM_001289152	MICA	((((((.((.(((((((....&))))))).)).)))))).	825	843	0.923077	-23.6	1	0.00206812	0.426	-0.089627	0.367505	-6.72377	15	18	7	CDS		0	0
hsa-miR-6813-3p	NM_001289152	MICA	..((((((...(((((((((.&))))...))))).)))))).	246	266	0.846154	-20.9	1	0.00185924	0.471	-0.133059	-0.816115	-10.0807	15	20	6	5UTR		0	0
hsa-miR-6814-5p	NM_001289152	MICA	(((((((((((((.(((((...&.)))))))))))))........))))).	853	899	0.846154	-28.3	1	4.88e-05	0.426	-0.31164	-0.289747	-4.79441	18	28	13	CDS		0	0
hsa-miR-6814-3p	NM_001289152	MICA	.(((((.(((((.(((((((((&))))))))).))))))).))).	818	840	0.923077	-27.2	1	0.000369958	0.412	-0.37057	0.40204	-6.62614	19	22	9	CDS		0	0
hsa-miR-6815-5p	NM_001289152	MICA	((((((((((((((((.......&)))).)))))))).)))).	95	114	0.923077	-24.5	1	1.66e-05	0.456	-0.649964	-0.366981	-3.93757	16	19	8	5UTR		0	0
hsa-miR-6815-3p	NM_001289152	MICA	..(((((((((((.(((((((&))))))))).................))))))))).	800	836	0.923077	-25.5	1	0.00051252	0.397	-0.253054	0.147342	-5.81384	18	36	9	CDS		0	0
hsa-miR-6816-5p	NM_001289152	MICA	(.((((((((((..(((((((&)))))))..)))))))))).).	758	780	1	-29	1	2.69e-05	0.368	0.0448141	0.285483	-7.24722	18	22	10	CDS		0	0
hsa-miR-6816-5p	NM_001289152	MICA	((((.(((((((((((((((.&))))))))))............................))))).)))).	260	309	0.846154	-28.7	1	0.00013577	0.485	-1.06417	-0.350698	-8.05661	19	49	10	5UTR		0	0
hsa-miR-6816-5p	NM_001289152	MICA	.(((((((((((.((((....&))))..)))))).))))).	451	470	0.923077	-26.1	1	0.00355908	0.441	-0.247272	-0.208885	-5.08246	15	19	6	CDS		0	0
hsa-miR-6816-3p	NM_001289152	MICA	..((((((((((..((((&))))..)))))))))).	1037	1054	1	-20.5	1	4.88e-06	0.382	-0.130275	-0.361021	-7.10297	14	17	10	3UTR		0	0
hsa-miR-6817-3p	NM_001289152	MICA	(((((((..((((.(((((&))))).)))).)))).))).	819	839	0.846154	-21.6	1	0.000346243	0.397	-0.0479986	0.24771	-8.16444	16	20	5	CDS	MIRT635074	0	0
hsa-miR-6817-3p	NM_001289152	MICA	((((((((.(.(((((...&)))))).)))))))).	244	260	0.923077	-20.1	1	0.0312741	0.485	-0.310723	-0.813259	-7.81874	14	16	8	5UTR	MIRT635074	0	0
hsa-miR-6818-5p	NM_001289152	MICA	((((((((((((((((.((...&.)))))))))))))........................))))).	38	84	0.897436	-21.4	1	0.00250887	0.456	-0.235293	-0.338083	-3.93757	18	44	13	5UTR		0	0
hsa-miR-6818-3p	NM_001289152	MICA	...((((.((((((((......&)))))))))))).	828	841	0.923077	-17.4	1	0.000472755	0.412	-0.0587914	0.237997	-8.82818	12	13	12	CDS		0	0
hsa-miR-6819-5p	NM_001289152	MICA	...(((((..((((((((((..&)))))).))).)..))))).	735	755	0.846154	-24	1	0.00173203	0.382	-0.612798	0.343762	-8.81344	15	20	6	CDS		0	0
hsa-miR-6819-5p	NM_001289152	MICA	((((.((....(((((((((((&)))....))))))))....)).)))).	474	501	0.846154	-22.6	1	4.72e-05	0.5	-0.7092	-0.414467	-15.4939	17	27	8	CDS		0	0
hsa-miR-6819-3p	NM_001289152	MICA	.((((((((((((((.(((((&.))))))))......................))).)))))))).	775	843	0.846154	-24.4	1	0.00206812	0.426	0.602748	-0.000513081	-4.02637	19	44	8	CDS		0	0
hsa-miR-6819-3p	NM_001289152	MICA	....(((((((((...(((((&)))))...........))))))))).	231	257	0.846154	-22.2	1	0.0864703	0.471	-0.204971	-0.80279	-11.3719	14	26	9	5UTR		0	0
hsa-miR-6820-5p	NM_001289152	MICA	..(((((((.(((((((((&))))).))))..))))))).	805	825	1	-24.3	1	0.000296438	0.412	-0.0587922	0.302751	-6.19951	16	20	7	CDS		0	0
hsa-miR-6820-3p	NM_001289152	MICA	.((((((((((.((((((((..&)))))............)).).)))))))))).	11	44	0.923077	-22.6	1	3.03e-06	0.426	-0.597599	-0.232334	-7.14013	18	33	10	5UTR		0	0
hsa-miR-6820-3p	NM_001289152	MICA	...((((((((((((((.....&)))).))))))).))).	755	772	0.846154	-20.5	1	2.85e-06	0.426	-0.3286	0.355633	-6.51454	14	17	7	CDS		0	0
hsa-miR-6821-5p	NM_001289152	MICA	.((((((..((((((..(((((.&)))))..)))).))......................)))))).	637	680	0.846154	-25.9	1	0.00618887	0.426	-0.656993	0.254579	-7.3964	17	43	6	CDS		0	0
hsa-miR-6821-3p	NM_001289152	MICA	.(((((((..(((((.(....&).)))))))))))).	828	843	1	-19	1	0.00206812	0.426	0.0337144	0.100935	-6.32527	13	15	12	CDS		0	0
hsa-miR-6822-5p	NM_001289152	MICA	((((((((((((((.((((.&))))...))))))).......))))))).	1166	1195	0.846154	-23.3	1	0.00446471	0.471	-0.301219	-0.116358	-4.67302	18	29	7	3UTR		0	0
hsa-miR-6822-5p	NM_001289152	MICA	((((((.((((.((((.((.&)).)))))))).))).))).	1129	1149	0.846154	-21.1	1	2.47e-05	0.382	-0.204321	-0.221941	-8.82806	16	20	8	3UTR		0	0
hsa-miR-6822-3p	NM_001289152	MICA	..(((((....((((((..((((.&)))).))))))....))))).	640	661	0.846154	-21.8	1	5.75e-05	0.382	-0.619991	0.294291	-12.3943	15	21	6	CDS		0	0
hsa-miR-6823-5p	NM_001289152	MICA	((((((..(((((((((((((&))))...))))).)))))))))).	873	897	0.846154	-20.1	1	2.72e-05	0.426	-0.680937	-0.253053	-7.7949	19	24	10	CDS	MIRT643340	0	0
hsa-miR-6823-3p	NM_001289152	MICA	(((((((((.((((.((((..&)))).)))).))))))))).	825	845	0.923077	-26.3	1	0.000245871	0.426	0.26258	0.175402	-5.91553	17	20	9	CDS		0	0
hsa-miR-6824-5p	NM_001289152	MICA	(.((((((.((((((((((((.&))))))))))........................)).)))))).).	298	344	0.846154	-26.7	1	0.00419405	0.529	-0.471468	-0.204126	-6.15764	19	46	10	CDS		0	0
hsa-miR-6824-5p	NM_001289152	MICA	..(((((((((((((.((((((&))))))))))............))))))))).	1188	1220	0.846154	-23.6	1	0.0508638	0.529	-0.160223	-0.204184	-5.19005	19	32	10	3UTR		0	0
hsa-miR-6824-3p	NM_001289152	MICA	((((((.((((((((.(((((&.)))))))))....................)))).)))))).	775	841	0.846154	-24.8	1	0.000472755	0.412	0.866264	-0.0663463	-5.71431	19	42	9	CDS		0	0
hsa-miR-6824-3p	NM_001289152	MICA	(((((((((((.....((((.&)))).....))))))))))).	246	267	0.846154	-24.2	1	0.00087662	0.471	-0.0649935	-0.866559	-10.3988	15	21	11	5UTR		0	0
hsa-miR-6825-5p	NM_001289152	MICA	(((((((((((((((((((...&)))))))).......))))))...))))).	1136	1166	0.820513	-22.4	1	0.0169567	0.412	-0.29378	-0.204664	-3.93757	19	30	8	3UTR		0	0
hsa-miR-6825-5p	NM_001289152	MICA	(((((((((..((((((.((((&))))..))))))..)))....)))))).	674	702	0.846154	-22.5	1	0.0093404	0.456	0.688369	-0.04692	-8.00486	19	28	6	CDS		0	0
hsa-miR-6825-3p	NM_001289152	MICA	.(((((((((((((((((((((&)))...))))))).)).).)))...................))))).	819	866	0.846154	-22.4	1	0.00757542	0.426	0.110132	-0.0609504	-3.79332	21	47	7	CDS		0	0
hsa-miR-6826-5p	NM_001289152	MICA	....(((((((..((.((.(((.&.))).))))..))))))).	1214	1240	0.923077	-17.3	1	7.04e-05	0.574	-0.0397762	-0.126916	-14.4155	14	19	7	3UTR		0	0
hsa-miR-6826-3p	NM_001289152	MICA	((((((((((((((((((((((&))))).......))))).......)))))))).)..))).	800	840	0.846154	-18.8	1	0.000369958	0.412	-0.106389	-0.0814555	-3.93757	22	40	8	CDS		0	0
hsa-miR-6827-5p	NM_001289152	MICA	((((.(((((((((((((....&))))))).)).)))).)))).	1	22	0.923077	-25.1	1	0.00289271	0.373	0	0	-8.05661	17	21	7	5UTR		0	0
hsa-miR-6827-5p	NM_001289152	MICA	(((..(((((..(((((((...&.)))))))..)))))..))).	773	815	0.846154	-26.3	1	7.03e-07	0.426	0.058382	0.0825874	-17.2602	15	21	7	CDS		0	0
hsa-miR-6827-3p	NM_001289152	MICA	.(((((((.((((((((....&)))))))))))))..)).	247	265	0.923077	-21.1	1	0.00204557	0.471	-0.177475	-0.799935	-4.84971	15	18	13	5UTR		0	0
hsa-miR-6828-5p	NM_001289152	MICA	((((((((((((.((((((...&)))))))))))))).........................)))).	130	174	0.820513	-21.7	1	9.42e-05	0.485	-0.529889	-0.209178	-5.22671	18	44	14	5UTR		0	0
hsa-miR-6828-5p	NM_001289152	MICA	.(((((.(((((..((((((.(&).))))))..))))).)).))).	407	430	0.923077	-19.2	1	0.00132961	0.471	0.34917	-0.267894	-7.48298	17	23	6	CDS		0	0
hsa-miR-6828-3p	NM_001289152	MICA	.(((((((..(((((((...&))))))).))))))).	209	225	1	-19.4	1	0.00460131	0.456	-0.816521	-0.533439	-6.09222	14	16	7	5UTR		0	0
hsa-miR-6829-5p	NM_001289152	MICA	((((((.(((((..((((((&))))))....))).)))))))).	457	480	0.923077	-22.6	1	0.0379848	0.471	-0.0822991	-0.250763	-7.62723	17	23	8	CDS		0	0
hsa-miR-6829-3p	NM_001289152	MICA	.((((((((.(.((((((..&)))))).).)))).....................)))).	645	684	1	-23.3	1	0.000465254	0.456	0.20469	0.26995	-8.38263	15	39	6	CDS		0	0
hsa-miR-6830-5p	NM_001289152	MICA	((..(((.((((((((((....&)))))))))).)))..)).	684	703	1	-23.1	1	0.0114261	0.441	0.433339	-0.0544747	-10.8408	15	19	10	CDS		0	0
hsa-miR-6830-5p	NM_001289152	MICA	...((((((..(((((..((((&))))..))))))))))).	156	174	0.897436	-21.8	1	9.42e-05	0.485	-0.06961	-0.326805	-10.5818	15	18	11	5UTR		0	0
hsa-miR-6830-3p	NM_001289152	MICA	..((((((((((((((...((((&))))...))))))))).))))).	818	841	0.923077	-20.9	1	0.000472755	0.412	-0.165276	0.194828	-4.957	18	23	9	CDS		0	0
hsa-miR-6832-3p	NM_001289152	MICA	.((((.(((((((.(((((.&.))))).)))))))..)))).	231	266	0.846154	-22.4	1	0.00185924	0.471	-0.892664	-0.645748	-6.55112	16	21	7	5UTR	MIRT635076	0	0
hsa-miR-6833-5p	NM_001289152	MICA	(((((((((.((((((......&))))))...))))))).)).	389	409	1	-18.1	1	0.0364078	0.471	0.0623705	-0.0918167	-5.18008	15	20	7	CDS		0	0
hsa-miR-6834-5p	NM_001289152	MICA	.((.(((((((((..((((..&))))...))))))))).)).	453	473	0.923077	-20	1	0.00862358	0.412	-0.255732	-0.2441	-8.41764	15	20	9	CDS		0	0
hsa-miR-6835-5p	NM_001289152	MICA	.((((((((((..(((......&)))..)))))))))).	685	701	1	-21.7	1	0.00957132	0.456	1.40896	-0.0933269	-8.42926	13	16	10	CDS		0	0
hsa-miR-6835-3p	NM_001289152	MICA	..(((((((...((...((((((&)))))).))....))))))).	892	913	0.923077	-18.3	1	0.000767578	0.471	-1.10102	-0.514227	-13.3396	15	21	7	CDS		0	0
hsa-miR-6780b-5p	NM_001289152	MICA	.((((((((((((((((((((..&.)))))))))..........)))).))))))).	1161	1219	0.923077	-31.1	1	0.0656052	0.529	-0.329056	-0.0650063	-3.79332	20	33	9	3UTR		0	0
hsa-miR-6780b-3p	NM_001289152	MICA	(((((.(((((((.((((...&)))).)).))))).))))).	247	267	0.846154	-24.8	1	0.00087662	0.471	-0.453489	-0.821825	-6.69537	16	20	5	5UTR	MIRT690576	0	0
hsa-miR-6780b-3p	NM_001289152	MICA	..((((..(((((((((....&)))))))))..)))).	825	841	1	-20.7	1	0.000472755	0.412	-0.140334	0.322177	-8.81432	13	16	9	CDS	MIRT690576	0	0
hsa-miR-6836-5p	NM_001289152	MICA	(.(((((((((((((((((...&.))))))).................))))))..............................)))).).	157	237	0.897436	-26.5	1	5.5e-06	0.441	-0.195322	-0.546286	-5.10125	18	68	7	5UTR		0	0
hsa-miR-6837-5p	NM_001289152	MICA	.((((((((.(((((......&))))).)))))))).	1041	1056	0.846154	-26.4	1	7.4e-06	0.397	-0.0294929	-0.337032	-5.26888	13	15	8	3UTR		0	0
hsa-miR-6837-5p	NM_001289152	MICA	(((((((((((((((((((..&))))))))).)))...................))))))).	1186	1226	0.974359	-24.3	1	0.00307511	0.5	-0.0943432	-0.16387	-3.93757	19	40	9	3UTR		0	0
hsa-miR-6837-3p	NM_001289152	MICA	(((((.((..(((((((((((((&))))))))).......))))..)).))))).	6	37	0.846154	-23.4	1	0.0026012	0.379	0	0	-8.13743	20	31	9	5UTR		0	0
hsa-miR-6838-5p	NM_001289152	MICA	.(((((((((((((((((....&)))).))))))))))))).	936	955	0.846154	-20.7	1	0.000162058	0.618	-1.07567	-0.698776	-3.79332	17	19	13	CDS		0	0
hsa-miR-6838-3p	NM_001289152	MICA	(((((((((.((((((((..&)))))).......))...))))))))).	658	686	0.846154	-20.1	1	0.000503574	0.456	0.943696	-0.0717425	-5.18008	17	28	9	CDS		0	0
hsa-miR-6840-3p	NM_001289152	MICA	.((((((((....((.(((((.&))))).)).....)))))))).	94	116	0.846154	-24.9	1	3.62e-05	0.471	-0.257125	-0.317986	-12.7296	15	22	8	5UTR	MIRT678112	0	0
hsa-miR-6841-5p	NM_001289152	MICA	....((((((((((((......&))))).))))))).	48	62	0.846154	-18.2	1	0.000105289	0.441	-0.002477	-0.397274	-9.54656	12	14	7	5UTR		0	0
hsa-miR-6842-3p	NM_001289152	MICA	.((((.((((((((((((.(..&.).)))))))))....))).)))).	807	852	0.846154	-25.1	1	2.8e-06	0.456	-0.387958	0.336208	-5.69428	17	25	9	CDS		0	0
hsa-miR-6843-3p	NM_001289152	MICA	.((((((((((((((.((...&)).))))))).))))))).	244	263	0.846154	-22.1	1	0.00322862	0.485	-0.0543795	-0.843716	-4.02637	16	19	7	5UTR		0	0
hsa-miR-6843-3p	NM_001289152	MICA	..(((((.(((((((((((((&))).))))))))))...))))).	267	290	0.846154	-22.7	1	0.00103493	0.441	-1.37671	-0.57722	-7.27064	18	23	10	5UTR		0	0
hsa-miR-6845-5p	NM_001289152	MICA	.((((((((.((.((((((&.))))))..))...)))))))).	1110	1145	1	-24.3	1	5.14e-05	0.412	-0.159071	-0.294409	-6.32496	16	23	8	3UTR		0	0
hsa-miR-6845-3p	NM_001289152	MICA	(((((((((((((.(((((((&.)))))..))...)))).......))))))))).	779	833	1	-29.4	1	0.00111037	0.412	0.506725	0.0901425	-4.79441	20	34	9	CDS		0	0
hsa-miR-6846-5p	NM_001289152	MICA	.((((((...(((((((.((((&))))))))))))))))).	876	894	1	-23.5	1	0.000149806	0.441	-0.58299	-0.253053	-8.40586	17	18	17	CDS		0	0
hsa-miR-6847-5p	NM_001289152	MICA	.((((((.(..((((((.(((((&))))).))))))))))))).	1098	1118	1	-22.2	1	0.00023074	0.426	-0.0278923	-0.265133	-10.1742	18	20	13	3UTR	MIRT661763	0	0
hsa-miR-6847-3p	NM_001289152	MICA	((((((((.(((((((((((..&.))))))..)))).).)))))))).	1005	1044	0.923077	-26.5	1	5.62e-05	0.426	-0.52132	-0.513198	-4.99396	19	25	8	3UTR		0	0
hsa-miR-6847-3p	NM_001289152	MICA	(..(((((((((((((((((((&)))))))).))))...........)))))))..).	825	860	0.923077	-21.3	1	3.97e-05	0.412	0.170981	0.0642407	-6.65879	20	35	8	CDS		0	0
hsa-miR-6848-5p	NM_001289152	MICA	.((((((((((((((((..((((&))))....))))..)))))))))))).	1090	1117	1	-24.4	1	0.000130733	0.412	0.0168997	-0.265613	-3.79332	20	27	12	3UTR		0	0
hsa-miR-6850-5p	NM_001289152	MICA	.....(..(((((.(((((((.&))))).))..)))))..).	203	222	0.923077	-23.1	0	2.1e-05	0.456	0.155644	-0.470622	-18.3798	13	19	5	5UTR		0	0
hsa-miR-6851-3p	NM_001289152	MICA	(((.(((((((.((.((((..&)))).)).))))))).))).	825	845	0.846154	-21.1	1	0.000245871	0.426	-0.126629	0.120361	-11.0518	16	20	7	CDS		0	0
hsa-miR-6852-5p	NM_001289152	MICA	((((((..((((.(((((((.&))))))).)))).....................)))))).	226	266	0.923077	-25.3	1	0.00185924	0.471	-2.55691	-0.50203	-9.08403	17	40	7	5UTR		0	0
hsa-miR-6852-5p	NM_001289152	MICA	((((((((((.((........&)).)))))))))).	199	213	0.923077	-22.1	1	9.27e-06	0.456	0.176583	-0.471573	-8.58769	12	14	10	5UTR		0	0
hsa-miR-6852-3p	NM_001289152	MICA	...((((((((((((..&)))))))))))).	828	841	1	-23.6	1	0.000472755	0.412	-0.13074	0.1495	-6.74759	12	13	12	CDS		0	0
hsa-miR-6852-3p	NM_001289152	MICA	(((((((((..((((..&))))...))))))))).	645	662	0.923077	-21.5	1	7.54e-05	0.397	-0.754297	0.207098	-8.2379	13	17	9	CDS		0	0
hsa-miR-6852-3p	NM_001289152	MICA	(((((.((((((((...&)))))))).))))).	208	223	0.846154	-19.9	1	0.00190043	0.441	-0.710467	-0.512499	-6.80703	13	15	8	5UTR		0	0
hsa-miR-6853-5p	NM_001289152	MICA	(((((((((((((..(((((((((&.)))..))))))............))))))))))))).	892	940	0.923077	-22.9	1	0.000369426	0.515	-0.434033	-0.737629	-5.52986	22	38	13	CDS		0	0
hsa-miR-6853-3p	NM_001289152	MICA	.(((((((((.(((((..((((&))))..))))))))......)))))).	1016	1043	0.923077	-22	1	0.000127076	0.426	-0.2379	-0.383789	-6.6181	18	27	8	3UTR		0	0
hsa-miR-6853-3p	NM_001289152	MICA	(((((((((...(((((.((..&))..))))).))))))))).	203	223	1	-20.3	1	0.00190043	0.441	0.158817	-0.403998	-11.3517	16	20	9	5UTR		0	0
hsa-miR-6854-5p	NM_001289152	MICA	..(((.(((((((((..(((....&)))..))))))))).))).	470	489	0.846154	-21.1	1	0.00979332	0.471	-0.814106	-0.388769	-7.09101	15	19	9	CDS		0	0
hsa-miR-6854-3p	NM_001289152	MICA	(((.(((((((((........&))))))))).))).	823	837	0.923077	-18.9	1	0.00159928	0.397	-0.0252157	0.371822	-8.79494	12	14	9	CDS		0	0
hsa-miR-6855-5p	NM_001289152	MICA	((((((.(((((((((.........&)))))))))..)))))).	456	474	1	-22.6	1	0.0117357	0.426	-0.670282	-0.176524	-5.48126	15	18	9	CDS		0	0
hsa-miR-6856-5p	NM_001289152	MICA	.((((((((((..(((((((((..&.)))))))))...))))).....))))).	365	404	0.923077	-27	1	0.00316705	0.471	-0.328491	0.104248	-8.42926	19	29	9	CDS		0	0
hsa-miR-6856-3p	NM_001289152	MICA	...((((((((..(((((((..&))))))).)))).)))).	825	843	0.846154	-20.3	1	0.00206812	0.426	0.0707166	0.105251	-11.1505	15	18	7	CDS		0	0
hsa-miR-6857-5p	NM_001289152	MICA	((((((((((((((((.((((.&))))...))))..............)))))))).)))).	435	474	0.846154	-24.7	1	0.0117357	0.426	-0.368444	-0.285026	-3.93757	20	39	8	CDS		0	0
hsa-miR-6858-5p	NM_001289152	MICA	((((((((((((((((......&))))))))))))).))).	160	178	0.846154	-30	1	4.75e-05	0.441	-0.263696	-0.385001	-3.93757	16	18	13	5UTR		0	0
hsa-miR-6858-3p	NM_001289152	MICA	.((((((.(((((.(((.((((&))))...))))))))........................)))))).	261	307	0.846154	-21.4	1	0.00012822	0.485	-0.17113	-0.46967	-6.9638	18	46	8	5UTR		0	0
hsa-miR-6859-5p	NM_001289152	MICA	...(((..(((((((((.((((.&)))).)))))))))..))).	1025	1045	0.846154	-27	1	0.000356502	0.426	-0.292462	-0.444367	-10.3719	16	20	9	3UTR		0	0
hsa-miR-6859-5p	NM_001289152	MICA	((((((((...((((((......&)))))))))))))).	414	429	1	-21.8	1	2.53e-05	0.485	-0.167958	-0.355457	-9.06125	14	15	14	CDS		0	0
hsa-miR-6859-5p	NM_001289152	MICA	.((.(((.(((((((((((((..&))))))))))).))..))).)).	1125	1148	1	-21.2	1	9.08e-05	0.382	-0.218032	-0.301608	-9.13898	18	23	11	3UTR		0	0
hsa-miR-6769b-5p	NM_001289152	MICA	.((((((.(((((((((......&.))))))))).)))...))).	411	437	0.923077	-23.4	1	0.0106284	0.471	0.234958	-0.316435	-6.10696	15	21	9	CDS		0	0
hsa-miR-6769b-3p	NM_001289152	MICA	..((((((((((((.......&)))))))))))).	246	259	0.923077	-23.9	1	0.0853468	0.485	-0.133059	-0.816115	-5.9255	12	13	12	5UTR		0	0
hsa-miR-6861-5p	NM_001289152	MICA	.(((((((((((((((((((((&))))))..................))))))..))).....)))))).	434	481	0.846154	-27	1	0.048628	0.456	-0.419971	-0.34594	-3.79332	21	47	6	CDS		0	0
hsa-miR-6861-5p	NM_001289152	MICA	.((.((((((((((((((((((&)))))..)))).)))...)))))).)).	799	827	1	-25.9	1	0.000578332	0.412	0.0131563	0.144104	-6.82535	20	28	6	CDS		0	0
hsa-miR-6861-5p	NM_001289152	MICA	..((((.(((.((((((((...&)))))))).)))..)))).	413	432	0.923077	-26.2	1	0.00748011	0.471	0.269856	-0.352602	-9.32546	15	19	8	CDS		0	0
hsa-miR-6861-3p	NM_001289152	MICA	(((((((((((((.((..&)).)))))...)))))))).	825	845	1	-22	1	0.000245871	0.426	0.130074	0.208858	-4.79441	15	20	8	CDS		0	0
hsa-miR-6862-5p	NM_001289152	MICA	.((((((((((((((...((..&))...)))))))))).................)))).	384	421	0.923077	-21.7	1	1.22e-06	0.456	-0.267741	-0.0242408	-4.02637	16	37	10	CDS		0	0
hsa-miR-6862-5p	NM_001289152	MICA	((((((((((((((((.(((((&))))).))).............)))))))..............)))))).	729	779	0.846154	-21	1	2.3e-05	0.368	-0.274638	0.362109	-3.93757	21	50	7	CDS		0	0
hsa-miR-6863	NM_001289152	MICA	..((((((((.((((.((((((.&)))))).)))).)))....))))).	474	499	0.923077	-23.3	1	0.000420307	0.485	-0.0505734	-0.542005	-8.01482	18	25	6	CDS		0	0
hsa-miR-6864-3p	NM_001289152	MICA	((((.((((((((((((((..&.)))).)))).)))))))))).	800	846	0.846154	-22.2	1	5.62e-05	0.426	0.119281	0.180798	-8.05661	18	22	10	CDS		0	0
hsa-miR-6865-5p	NM_001289152	MICA	(((((((.(((((((((.((((.&.)))).))))))))).))...))))).	385	439	0.948718	-24.8	1	0.00118077	0.441	-0.98331	0.108055	-6.25121	20	27	9	CDS		0	0
hsa-miR-6865-5p	NM_001289152	MICA	((((((.((..(.((((.((...&)).)))).)..)).)))))).	1	22	0.923077	-22	1	0.00289271	0.373	-0.626131	-0.300404	-10.8377	15	21	6	5UTR		0	0
hsa-miR-6866-5p	NM_001289152	MICA	((((((((((((((.(((.....&.)))..)))))))))))))).	1074	1119	0.923077	-24.5	1	0.000378317	0.412	-0.399031	-0.119966	-4.67302	17	21	14	3UTR		0	0
hsa-miR-6866-5p	NM_001289152	MICA	.((((((((((((..........&)))))))))))).	683	696	0.923077	-19	1	0.00151565	0.456	0.574359	-0.105199	-5.61866	12	13	12	CDS		0	0
hsa-miR-6869-5p	NM_001289152	MICA	...(((((((((..((((((((&))))))))..))))))))).	945	965	0.923077	-26.8	1	0.000484897	0.618	-0.667958	-0.72144	-8.66051	17	20	9	CDS		0	0
hsa-miR-6870-5p	NM_001289152	MICA	((((((((.((((((((..&))))))))............................)))))))).	387	432	0.846154	-21.2	1	0.00748011	0.471	-0.805646	0.141367	-4.99396	16	45	8	CDS		0	0
hsa-miR-6870-5p	NM_001289152	MICA	(((((((....(((((...&)))))..))))))).	458	473	0.923077	-20.8	1	0.00862358	0.412	-0.0877372	-0.255521	-11.3749	12	15	7	CDS		0	0
hsa-miR-6870-5p	NM_001289152	MICA	...(((.(((((((((((.&)))))))))))))).	686	701	0.846154	-20.6	1	0.00957132	0.456	0.894858	-0.128942	-8.05823	14	15	14	CDS		0	0
hsa-miR-6870-3p	NM_001289152	MICA	(((((.((((((((((..((((&))))...)).....))))))))......))))).	711	745	0.846154	-20.9	1	0.000692091	0.412	1.06073	0.141946	-5.83853	19	34	8	CDS		0	0
hsa-miR-6871-5p	NM_001289152	MICA	..(((((((((..((((((((.&))))..))))..))))))))).	374	396	1	-25.3	1	0.000895445	0.485	-0.712584	0.157547	-9.59293	17	22	9	CDS		0	0
hsa-miR-6872-5p	NM_001289152	MICA	(((((((((((((((.((((&)))).)))))))))))........................)))).	1211	1256	0.923077	-20.7	1	0.0135824	0.632	-0.0195246	-0.131715	-4.17062	19	45	11	3UTR		0	0
hsa-miR-6873-5p	NM_001289152	MICA	(((((((....((.((((....&.)))).))))))))).	862	896	0.846154	-21.5	1	2.3e-05	0.426	-1.02702	-0.193696	-12.2317	13	16	9	CDS		0	0
hsa-miR-6873-3p	NM_001289152	MICA	...(((((((((((((.(((((.&))))).)))))))).))))).	246	267	0.846154	-22.1	1	0.00087662	0.471	-0.419497	-0.849427	-6.51454	18	21	8	5UTR	MIRT635069	0	0
hsa-miR-6875-5p	NM_001289152	MICA	(((.(((((((((((((.(..&.).)))))))))).....))).).)).	96	129	0.923077	-22.2	1	0.000140923	0.485	-0.616441	-0.312607	-6.9696	17	27	10	5UTR		0	0
hsa-miR-6876-5p	NM_001289152	MICA	.(((.((((((((((((.(...&).)))))..)))))))..))).	1222	1244	0.923077	-19.5	1	0.00287317	0.603	0.0452387	-0.122117	-7.91236	16	22	7	3UTR		0	0
hsa-miR-6877-5p	NM_001289152	MICA	....(((..((((((((((((.&)))))))))))).))).	686	703	1	-23.3	1	0.0114261	0.441	0.948492	-0.133259	-12.9166	15	17	12	CDS		0	0
hsa-miR-6877-3p	NM_001289152	MICA	.(((((((((((((..((((.&.)))).)))).))))))))).	814	843	1	-27.7	1	0.00206812	0.426	-0.169798	0.334049	-4.76182	17	21	9	CDS		0	0
hsa-miR-6878-5p	NM_001289152	MICA	.((((..(((((.((((((....&.)))))).)))))...)))).	664	700	1	-21.5	1	0.00974803	0.471	-0.11635	0.0718718	-8.5271	15	21	6	CDS		0	0
hsa-miR-6878-3p	NM_001289152	MICA	..(((..((((((((((.(((&))).))))))))))..))).	25	45	0.846154	-21.3	1	3.51e-06	0.441	-0.630885	-0.200181	-8.40165	16	20	10	5UTR		0	0
hsa-miR-6878-3p	NM_001289152	MICA	..(((((((.(((((((((..&))))))).)).))))))).	824	843	0.923077	-20.3	1	0.00206812	0.426	-0.136496	0.313543	-6.19951	16	19	7	CDS		0	0
hsa-miR-6878-3p	NM_001289152	MICA	.((((.(((((((((((((..&)))).......))))))))).)))).	498	524	0.923077	-20.5	1	0.00331109	0.529	-0.0366131	-0.533439	-5.69428	17	26	9	CDS		0	0
hsa-miR-6880-5p	NM_001289152	MICA	(((.((((((((((.....(((&)))...)))))))))).))).	411	432	0.953846	-22.3	1	0.00748011	0.471	0.138512	-0.396384	-7.9381	16	21	10	CDS		0	0
hsa-miR-6880-5p	NM_001289152	MICA	...(((((((...(((((.((.&)))))))...))))))).	455	473	0.846154	-22.1	1	0.00862358	0.412	-0.0877372	-0.255521	-13.9752	14	18	7	CDS		0	0
hsa-miR-6880-5p	NM_001289152	MICA	(((.((((((((..((.(((((&))))).))..))))).)))))).	679	702	0.846154	-22.3	1	0.0093404	0.456	1.47132	-0.0846931	-9.11557	18	23	6	CDS		0	0
hsa-miR-6880-3p	NM_001289152	MICA	(((((((((((((((......&)))))))))))............................)))).	823	867	0.923077	-22.8	1	0.00588331	0.412	0.207252	-0.0447619	-4.17062	15	44	11	CDS		0	0
hsa-miR-6881-3p	NM_001289152	MICA	.(((((((((((((((((((..&.)))))..........))))).))))))....))).	214	267	0.846154	-20.4	1	0.00087662	0.471	-0.736222	-0.653362	-3.79332	19	36	6	5UTR		0	0
hsa-miR-6882-5p	NM_001289152	MICA	.....((((((((((((.(((.&))).)))))).)))))).	1224	1242	0.846154	-21.9	1	0.000131721	0.588	0.187211	-0.091882	-13.6656	15	18	6	3UTR		0	0
hsa-miR-6882-3p	NM_001289152	MICA	((((.(((((((((..((......&)).))))))))))))).	820	837	0.846154	-24.4	1	0.00159928	0.397	-0.0252157	0.371822	-9.02511	15	17	13	CDS		0	0
hsa-miR-6883-5p	NM_001289152	MICA	(((((((((((((((.(((...&))).))))............))))))))))).	1188	1220	0.846154	-22.4	1	0.0508638	0.529	-0.180756	-0.183067	-4.17062	18	32	11	3UTR		0	0
hsa-miR-6883-5p	NM_001289152	MICA	.((((((((((((((.((((((&)))))).)))))))..............))))))).	395	431	0.846154	-21.6	1	0.00434575	0.471	0.0237556	-0.1099	-4.02637	20	36	7	CDS		0	0
hsa-miR-6883-3p	NM_001289152	MICA	...(((..(((.((((((((..&)))))))))))...))).	823	841	1	-22	1	0.000472755	0.412	0.0167544	0.383694	-13.7187	14	18	11	CDS		0	0
hsa-miR-6884-5p	NM_001289152	MICA	((((((((.(((((((((((((&))))))))))..............))))))))))).	659	695	1	-26.3	1	0.00135167	0.441	0.313744	0.164495	-4.99396	21	36	11	CDS	MIRT690573	0	0
hsa-miR-6884-5p	NM_001289152	MICA	(((((((((((...(((.((((&)))))))..))))))))))).	1096	1117	1	-21.9	1	0.000130733	0.412	0.126264	-0.317445	-9.43035	18	21	11	3UTR	MIRT690573	0	0
hsa-miR-6884-3p	NM_001289152	MICA	(((((((......(((((((((.&))))))))).......))))))).	760	784	0.846154	-27.1	1	3.48e-05	0.368	-0.351384	0.41607	-16.0108	16	24	9	CDS		0	0
hsa-miR-6885-5p	NM_001289152	MICA	.((((((((((((((..........&)))...............))))))))))).	595	625	0.846154	-27.9	1	0.0252047	0.397	0.193258	-0.334278	-4.02637	14	30	11	CDS		0	0
hsa-miR-6885-3p	NM_001289152	MICA	((((((.((((.((((.....&.)))))))))))))).	813	840	1	-20.2	1	0.000369958	0.412	-0.14513	0.393407	-8.82806	14	16	14	CDS		0	0
hsa-miR-6886-5p	NM_001289152	MICA	...((..(((((((..((((.&))))..)))))))..)).	1193	1211	0.865385	-21.7	1	0.00012002	0.471	-0.105594	-0.193145	-10.9277	13	18	7	3UTR		0	0
hsa-miR-6886-3p	NM_001289152	MICA	.((((((((((((((..((..&)).)))))))))))....))).	820	842	0.846154	-21.7	1	0.000643469	0.412	-0.164317	0.170006	-4.02637	16	22	11	CDS		0	0
hsa-miR-6887-5p	NM_001289152	MICA	(((((((.((..((...(((((.&)))))........)).))))))))).	600	626	0.846154	-23.2	1	0.0293269	0.382	0.490076	-0.330454	-13.3913	16	26	9	CDS		0	0
hsa-miR-6888-5p	NM_001289152	MICA	.....(((((.(((((((..&))).))))))))).	711	725	0.846154	-17.9	1	0.000207481	0.456	0.31894	0.0771918	-16.4904	12	14	9	CDS		0	0
hsa-miR-6889-5p	NM_001289152	MICA	..(((((((((((((((((((..&))).....)))).))))))))))....)).	1141	1171	1	-25.1	1	0.00374117	0.412	-0.318934	-0.141794	-4.957	19	30	10	3UTR		0	0
hsa-miR-6889-5p	NM_001289152	MICA	((((((((.(((((((((((((.&)))).....)).))))))))))))))).	1213	1241	0.846154	-24.5	1	0.000103051	0.588	0.0950347	-0.146593	-4.99396	21	28	15	3UTR		0	0
hsa-miR-6889-3p	NM_001289152	MICA	(((((.((((((((((((..&)))).))))))...........................)).))))).	209	256	0.846154	-22.2	1	0.0911162	0.471	-0.729503	-0.680963	-5.83853	17	47	6	5UTR		0	0
hsa-miR-6890-5p	NM_001289152	MICA	(((.((((((((((.......&.)))))))))).))).	743	782	0.923077	-21.8	1	2.14e-05	0.368	0.139787	0.456002	-7.9381	13	16	10	CDS		0	0
hsa-miR-6890-5p	NM_001289152	MICA	((((((...(((((..((...&))..))))))))))).	612	628	0.846154	-20.2	1	0.00329714	0.382	0.387291	-0.369765	-9.81978	13	16	11	CDS		0	0
hsa-miR-6892-5p	NM_001289152	MICA	((.(((((((.((((((..((&)).)))))).))))).)).)).	1120	1142	0.846154	-22.3	1	0.000110359	0.441	-0.259854	-0.309286	-8.31989	17	22	6	3UTR		0	0
hsa-miR-6893-5p	NM_001289152	MICA	((((((((((((((((((.((&)).))...)))))))).......................)))))))).	1151	1199	0.846154	-24.9	1	8.38e-05	0.441	-0.323117	-0.0309319	-3.93757	20	48	8	3UTR	MIRT690584	0	0
hsa-miR-6893-3p	NM_001289152	MICA	(((((((((((((....(((..&)))....)))))))...............)))))).	647	683	0.846154	-24.6	1	0.000565882	0.441	0.0429651	0.286138	-5.76291	16	36	7	CDS		0	0
hsa-miR-6894-5p	NM_001289152	MICA	.((.(((((((.(((((((((...&.)))..))))))))))))))).	657	701	0.923077	-27.8	1	0.00957132	0.456	0.0157735	0.112589	-10.1722	18	22	15	CDS		0	0
hsa-miR-6894-3p	NM_001289152	MICA	..(((((((((((.((((...&))))....))))))))...................))).	645	684	0.923077	-20.5	1	0.000465254	0.456	0.0879844	0.280452	-5.81384	15	39	8	CDS		0	0
hsa-miR-6895-3p	NM_001289152	MICA	(((.((((..(((((((.....&))))))).)))).))).	820	837	0.923077	-19.4	1	0.00159928	0.397	-0.31164	0.412833	-9.26849	14	17	7	CDS		0	0
hsa-miR-7106-5p	NM_001289152	MICA	.(((((((((((.((((.(.&).)))).))))))))))).	410	429	0.923077	-21.6	1	2.53e-05	0.485	0.024992	-0.389721	-5.08246	16	19	11	CDS		0	0
hsa-miR-7106-3p	NM_001289152	MICA	...((((((..((.((((((((.&)))))))).))...)))))).	246	267	0.846154	-27	1	0.00087662	0.471	0.222269	-0.819922	-11.4387	16	21	8	5UTR		0	0
hsa-miR-7106-3p	NM_001289152	MICA	....((((((((((..(((((((&)))))))))))........)))))).	110	136	0.846154	-22.2	1	3.72e-05	0.456	-0.242603	-0.358931	-10.5151	17	26	11	5UTR		0	0
hsa-miR-7107-5p	NM_001289152	MICA	..((((((((((.(((((((((&)))))))))))))........................))).))).	417	462	0.820513	-25.7	1	0.00046124	0.426	-0.385778	-0.43731	-6.24613	19	45	13	CDS	MIRT683683	0	0
hsa-miR-7107-3p	NM_001289152	MICA	...(((((((.....(((((((((((.&.)))))))))))))))))).	806	839	0.923077	-23.5	1	0.000346243	0.397	-0.329581	0.335128	-15.5675	18	20	18	CDS		0	0
hsa-miR-7108-5p	NM_001289152	MICA	.((.((((.((..((((((((&)))))))).))..)))).)).	634	655	0.846154	-27.3	1	0.000696152	0.368	0.0923006	0.0430773	-12.5177	16	21	8	CDS		0	0
hsa-miR-7108-5p	NM_001289152	MICA	(.(((((((.(((((.(((((&.))))).).))))..)))))))).	749	814	1	-26.4	1	1.24e-06	0.412	-0.0772931	0.367505	-6.57681	18	24	8	CDS		0	0
hsa-miR-7108-5p	NM_001289152	MICA	(((((((((((((((((((((&))))....)))).....))))))))))).)).	932	964	0.846154	-24.9	1	0.00025278	0.618	-0.937495	-0.672875	-3.93757	21	32	11	CDS		0	0
hsa-miR-7109-5p	NM_001289152	MICA	...(((((((((((((((...&))))...))).)))))))).	411	431	1	-23.6	1	0.00434575	0.471	-0.0201836	-0.309772	-6.51454	15	20	8	CDS		0	0
hsa-miR-7109-5p	NM_001289152	MICA	((((((......(.((((((.&)))))))....)))))).	193	211	0.846154	-23.6	1	9.12e-06	0.441	-0.818336	-0.520114	-17.1222	13	18	7	5UTR		0	0
hsa-miR-7109-3p	NM_001289152	MICA	....((((((((((...(((..&)))...))..)))))))).	814	833	0.846154	-20.3	1	0.00111037	0.412	-0.14513	0.379377	-10.5151	13	19	8	CDS		0	0
hsa-miR-7110-5p	NM_001289152	MICA	.((((((((((((.(((....&))).)))))))))))).	877	894	1	-21.3	1	0.000149806	0.441	-0.296222	-0.249816	-4.65016	15	17	12	CDS		0	0
hsa-miR-7110-5p	NM_001289152	MICA	((((((..(((((........&)))))..)))))).	459	473	0.923077	-20.9	1	0.00862358	0.412	-0.183821	-0.250762	-9.62023	11	14	6	CDS		0	0
hsa-miR-7110-5p	NM_001289152	MICA	(((((((((((((((......&))))))))))...........................))))).	167	210	0.846154	-19.7	1	7.21e-06	0.426	-0.167505	-0.569507	-4.17062	15	43	10	5UTR		0	0
hsa-miR-7110-3p	NM_001289152	MICA	(((.(((((((((((((((...&)))))).)))))).)))))).	207	228	0.923077	-24.4	1	0.00731149	0.471	-0.183074	-0.372589	-6.9696	18	21	6	5UTR	MIRT635075	0	0
hsa-miR-7110-3p	NM_001289152	MICA	((((((((..((((((((((((&)))))).))......))))..)))))))).	6	36	0.974359	-24	1	0.00274621	0.385	0	0	-6.23647	20	30	8	5UTR	MIRT635075	0	0
hsa-miR-7110-3p	NM_001289152	MICA	((.((((((((((..(((((((&)))))))................))).)))).))).)).	1042	1081	0.846154	-21.1	1	0.000188316	0.426	-0.447024	-0.206276	-7.0874	19	39	7	3UTR	MIRT635075	0	0
hsa-miR-7111-5p	NM_001289152	MICA	(((((((((((((.(...((((&.))))...).))))))))))))).	353	432	1	-27.4	1	0.00748011	0.471	0.289624	-0.167007	-5.02746	18	24	13	CDS		0	0
hsa-miR-7111-3p	NM_001289152	MICA	..(((((.((((((((((.(((&)))..)))))).)))).))))).	818	841	0.846154	-22.4	1	0.000472755	0.412	-0.0784141	0.326494	-7.27064	18	23	6	CDS		0	0
hsa-miR-7112-5p	NM_001289152	MICA	.(((((((((((.(.(.((((.&.))))).)))))))))))).	729	779	0.923077	-28	1	2.3e-05	0.368	-0.510108	0.369664	-5.81791	17	20	12	CDS		0	0
hsa-miR-7112-5p	NM_001289152	MICA	.(((((((((((((((..((((&.))))..))....))))....))))))))).	1148	1199	0.923077	-26.7	1	8.38e-05	0.441	-0.408213	-0.0650063	-3.79332	19	31	9	3UTR		0	0
hsa-miR-7112-3p	NM_001289152	MICA	((((((((((.((((((((((..&)))).)))))))).))))...)))).	1022	1048	0.846154	-24.2	1	8.66e-05	0.397	0.034276	-0.447115	-6.76235	20	26	8	3UTR		0	0
hsa-miR-7113-5p	NM_001289152	MICA	((((((...(((((.((((((&))))))..))))))))))).	96	116	0.923077	-21.3	1	3.62e-05	0.471	-0.737959	-0.315639	-9.58674	17	20	11	5UTR		0	0
hsa-miR-7113-3p	NM_001289152	MICA	...(((((((((((((.((((..&)))).)))))......)))))..................))).	640	683	0.846154	-25.2	1	0.000565882	0.441	-0.213967	0.321271	-6.51454	17	43	5	CDS		0	0
hsa-miR-7114-5p	NM_001289152	MICA	.(((((((((.((((((((..&.))))))))..))))))))).	1123	1169	0.923077	-28.5	1	0.0139778	0.397	-0.209196	-0.253616	-6.6181	17	21	9	3UTR		0	0
hsa-miR-7114-5p	NM_001289152	MICA	((((.(((.(((((((.((((&))))))))))).)))..)))).	453	475	0.923077	-26.5	1	0.0148415	0.441	-0.283531	-0.208885	-9.113	18	22	11	CDS		0	0
hsa-miR-7150	NM_001289152	MICA	((((((((((((((((..&))))))))....)))).......................)))).	422	466	0.846154	-21.6	1	0.00119696	0.426	-0.371814	-0.337374	-3.93757	16	44	8	CDS		0	0
hsa-miR-7150	NM_001289152	MICA	..(((((((((((((((.&)).))))))))))....))).	1208	1229	0.846154	-20.6	1	0.000131443	0.515	0.0655321	-0.180668	-4.957	15	21	10	3UTR		0	0
hsa-miR-7151-5p	NM_001289152	MICA	....(((.(((((((((..((((&))))..))))))))).))).	175	195	0.846154	-23.4	1	0.00024622	0.397	0.344941	-0.616243	-11.8602	16	20	9	5UTR		0	0
hsa-miR-7151-3p	NM_001289152	MICA	((.((((((...((((((((.&.)))))))).)))))).)).	1023	1049	0.846154	-23.2	1	0.000148554	0.397	-0.139059	-0.424205	-12.9092	16	20	8	3UTR		0	0
hsa-miR-7151-3p	NM_001289152	MICA	((((..(((((..((((((((&)))))).))....))))).)))).	739	763	0.846154	-22.1	1	3.5e-06	0.412	-0.332198	0.429021	-14.5935	17	24	6	CDS		0	0
hsa-miR-7152-3p	NM_001289152	MICA	..((((((.((((.(.((((&)))).)..)))).)))))).	1040	1060	0.846154	-23.7	1	3.33e-05	0.382	0.125682	-0.330409	-7.10328	15	20	6	3UTR		0	0
hsa-miR-7152-3p	NM_001289152	MICA	(((((((((.((...(((.(&.).)))...)).))))))))).	287	323	0.923077	-22.2	1	0.0390064	0.485	-0.399556	-0.419226	-8.0615	15	22	9	5UTR		0	0
hsa-miR-7155-5p	NM_001289152	MICA	((((((((((((.((....&.))..)))))))))))).	617	657	1	-21.9	1	0.000398928	0.368	0.106691	-0.169614	-5.45975	14	18	12	CDS		0	0
hsa-miR-7155-5p	NM_001289152	MICA	(((.(((((((((((((((&)))))))..))))))...)).))).	803	828	0.923077	-21.6	1	0.000908863	0.412	-0.07606	0.242314	-6.9696	18	25	7	CDS		0	0
hsa-miR-7157-5p	NM_001289152	MICA	(((((((((((.((((.(((((.&.))))))))).)))))))).))).	24	66	1	-25.8	1	9.99e-09	0.471	-0.844073	-0.214165	-7.28438	20	24	9	5UTR	MIRT617755	0	0
hsa-miR-7157-3p	NM_001289152	MICA	((((.(((.(((((.((.....&.)).)))))))).)))).	458	482	0.846154	-18.1	1	0.0592897	0.471	-0.364022	-0.267894	-9.84845	14	18	8	CDS		0	0
hsa-miR-7158-5p	NM_001289152	MICA	.(((((.(((((((((((((((((&))).....))))))).......)))))))...))))).	184	222	0.807692	-27.8	1	2.1e-05	0.456	-0.28053	-0.65241	-5.33701	22	38	7	5UTR		0	0
hsa-miR-7161-3p	NM_001289152	MICA	..((((((((.(((((((((((((((((&)))))).)))..........)))).......)))))))))))).	799	843	0.923077	-25.5	1	0.00206812	0.426	-0.015623	0.0178339	-7.78178	25	44	12	CDS		0	0
hsa-miR-7160-5p	NM_001289152	MICA	.((((((((((((((((((..&.)))))))))))))))))).	1069	1113	0.923077	-33.9	1	0.0012462	0.426	-0.300915	-0.121797	-3.79332	18	20	18	3UTR	MIRT690571	0	0
hsa-miR-7160-3p	NM_001289152	MICA	(((((((((((((...(((((&)))))..)))))))))..)))).	120	143	0.923077	-22.9	1	0.000113896	0.441	-1.08991	-0.301148	-5.76291	18	23	9	5UTR		0	0
hsa-miR-7162-3p	NM_001289152	MICA	((((((((....(((((..&)))))..)))))))).	901	917	0.846154	-17.5	1	0.000111625	0.471	-0.954555	-0.680429	-12.408	13	16	8	CDS	MIRT690559	0	0
hsa-miR-7703	NM_001289152	MICA	..((.(((((..(((((((..((&))..)))))))..))))))).	821	842	0.846154	-23.1	1	0.000643469	0.412	-0.089627	0.367505	-15.2476	16	21	7	CDS		0	0
hsa-miR-7704	NM_001289152	MICA	.(.((((((((((((((..&.)))))))))))))).).	918	961	0.826923	-25.2	1	0.000373907	0.618	-0.768001	-0.770005	-5.35086	15	18	14	CDS		0	0
hsa-miR-4433b-3p	NM_001289152	MICA	((((.((((((((((((((((&))))))))))).............)))))....)))).	766	804	1	-23.7	1	0.000509045	0.412	0.582793	0.0610029	-8.05661	20	38	11	CDS		0	0
hsa-miR-7844-5p	NM_001289152	MICA	..(((.(((((((((.(((...&))).))))))))).))).	74	92	1	-19.5	1	0.00358178	0.471	-0.0172317	-0.423771	-7.09101	15	18	9	5UTR		0	0
hsa-miR-7845-5p	NM_001289152	MICA	..((((.((((((((((((((&))))).......))))))))).)))).	404	431	1	-23.5	1	0.00434575	0.471	0.0319136	-0.0870578	-6.50069	18	27	9	CDS		0	0
hsa-miR-7845-5p	NM_001289152	MICA	.((.(.((((((((((.....&))))))))))).)).	164	179	0.923077	-21.4	1	8.82e-05	0.426	-0.127984	-0.360587	-8.72631	13	15	11	5UTR		0	0
hsa-miR-7846-3p	NM_001289152	MICA	(((.((((((((((.......&))))..)))))).))).	1132	1149	0.923077	-20.9	1	2.47e-05	0.382	-0.152672	-0.28625	-7.9381	13	17	6	3UTR		0	0
hsa-miR-7849-3p	NM_001289152	MICA	..(((((((((((((.((((((&.)))))).)))))))))....)))).	1023	1071	0.846154	-24	1	3.71e-05	0.382	-0.187866	-0.53746	-5.19005	19	26	9	3UTR		0	0
hsa-miR-7851-3p	NM_001289152	MICA	...(((((.((..(((((((((&)))))))))..))))))).	684	703	1	-24	1	0.0114261	0.441	0.252988	-0.0609501	-12.2069	16	19	9	CDS		0	0
hsa-miR-7851-3p	NM_001289152	MICA	.(((((((((.((((.((((((&.)))))).))))))))))))).	1106	1134	0.846154	-23.7	1	0.000936676	0.426	0.0339646	-0.357758	-6.85115	19	22	13	3UTR		0	0
hsa-miR-7851-3p	NM_001289152	MICA	.....(((((((((((((....&))))))))))))).	1225	1239	1	-22.2	1	4.68e-05	0.574	0.0690766	-0.0976411	-13.6656	13	14	13	3UTR		0	0
hsa-miR-7854-3p	NM_001289152	MICA	((((((.((((.(((.(((((&)))))))))))))))))).	1213	1232	0.923077	-22.4	1	9.15e-05	0.544	-0.0598872	-0.140354	-9.06111	18	19	18	3UTR		0	0
hsa-miR-7855-5p	NM_001289152	MICA	...((((((((((((.(((((.&.)))))...))))))...........................)))))).	45	102	0.846154	-22.3	1	0.00996339	0.456	0.0458669	-0.512799	-6.74759	17	49	6	5UTR		0	0
hsa-miR-7856-5p	NM_001289152	MICA	.....((((.(((((((.(((&.))).))))))).)))).	1198	1239	0.846154	-20.9	1	4.68e-05	0.574	-0.610197	-0.16243	-14.9081	14	18	7	3UTR		0	0
hsa-miR-7974	NM_001289152	MICA	.((((..((((((((((((((((.&))).))))))..)))))))....)))).	718	746	0.846154	-29.3	1	0.00177966	0.397	0.779601	0.199145	-7.23797	20	28	7	CDS		0	0
hsa-miR-7975	NM_001289152	MICA	(((((((..((((((((.&)))))))).))))))).	101	118	0.807692	-23.5	1	3.22e-05	0.485	-1.03023	-0.274729	-7.3076	15	17	8	5UTR		0	0
hsa-miR-7978	NM_001289152	MICA	(((((((((((((((......&.))))))))))).)))).	516	561	0.923077	-19.8	1	0.00820022	0.515	-0.929376	-0.435407	-4.17062	15	18	11	CDS		0	0
hsa-miR-8055	NM_001289152	MICA	(((((((((((.(((..(((...&.)))..))))))))))).))).	17	59	0.846154	-20.4	1	1.59e-05	0.456	-0.53499	-0.15904	-7.51743	17	22	11	5UTR		0	0
hsa-miR-8057	NM_001289152	MICA	.((((((((((((..((((..&.)))).)))))))))...))).	989	1031	0.923077	-19.4	1	8.08e-05	0.485	-0.211322	-0.533013	-5.38561	16	22	9	CDS		0	0
hsa-miR-8069	NM_001289152	MICA	((((..(((.((((((((.((((&.)))).)))))))).)))....................)))).	544	595	1	-25.1	1	0.00517682	0.412	0.488763	-0.434455	-11.2001	19	43	8	CDS		0	0
hsa-miR-8069	NM_001289152	MICA	(((..(((((((((....((.((&)).))....)))))))))..))).	379	403	0.846154	-23.1	1	0.00104106	0.471	-1.00023	0.127091	-12.0571	16	24	9	CDS		0	0
hsa-miR-8071	NM_001289152	MICA	(((((((((.(((.((.(((&.))).))))).))))))))).	1091	1140	0.923077	-23.6	1	0.000221969	0.426	-0.012962	-0.193145	-6.03692	17	21	9	3UTR		0	0
hsa-miR-8074	NM_001289152	MICA	.(((((((((((((((((((((((&)))))))))..............).)))))).))))))).	55	95	0.846154	-24.4	1	0.0601345	0.471	0.0410863	-0.483459	-3.79332	23	40	9	5UTR		0	0
hsa-miR-8075	NM_001289152	MICA	(.(((.((((.....(((((((((&)))))))))...)))).))).).	795	818	0.846154	-23.9	1	7.15e-05	0.412	0.655899	-0.0706631	-16.0552	17	23	9	CDS		0	0
hsa-miR-8077	NM_001289152	MICA	((((..((((((((((.(((((&)))))...)))))))))))))).	63	86	0.923077	-27.1	1	0.00351679	0.441	-0.232543	-0.382164	-9.95757	19	23	14	5UTR		0	0
hsa-miR-8077	NM_001289152	MICA	((((((((((((((..(((((.&)))))....)))))))))..................))))).	1129	1171	0.820513	-23.9	1	0.00374117	0.412	-0.283851	-0.149472	-4.90607	19	42	9	3UTR		0	0
hsa-miR-8078	NM_001289152	MICA	(((((((((((((((.(((.((.&.)))))))))).))...)))))))).	1129	1163	1	-24.1	1	0.000391059	0.412	-0.276777	-0.190266	-4.17062	20	26	10	3UTR		0	0
hsa-miR-8079	NM_001289152	MICA	(((.((.((((((((((.((&.)).)))))).))))))))).	203	235	0.846154	-20.7	1	1.73e-06	0.426	-0.687971	-0.496319	-8.51328	17	21	9	5UTR		0	0
hsa-miR-8080	NM_001289152	MICA	..((((((((((((((...((((&))))..))))))...........)).)))))).	741	774	0.846154	-21.5	1	2.75e-06	0.412	-0.214865	0.382614	-4.957	18	33	6	CDS		0	0
hsa-miR-8082	NM_001289152	MICA	.(((((((((((((...(((((&.))))).)))))))).))))).	652	698	1	-22.7	1	0.0121171	0.456	0.274229	0.206585	-4.76182	18	22	8	CDS		0	0
hsa-miR-8083	NM_001289152	MICA	(((((((((..((((.((...&.))))))..))))))))).	1014	1055	0.923077	-23.4	1	5.59e-06	0.382	-0.125344	-0.418809	-8.2379	15	19	9	3UTR		0	0
hsa-miR-8085	NM_001289152	MICA	.((((..((((((((((.(((&))).))))))))))....................)))).	74	113	1	-23.5	1	1.84e-05	0.456	0.0238332	-0.415009	-7.23797	17	39	10	5UTR		0	0
hsa-miR-8085	NM_001289152	MICA	.((((.(((((.(((.(((((&))))))))))))).)))).	681	700	0.873077	-22.8	1	0.00974803	0.471	0.571481	-0.10304	-9.27414	17	19	13	CDS		0	0
hsa-miR-8085	NM_001289152	MICA	((((...((((((((.(.(((&)))))))))))).....)))).	458	480	0.923077	-21.5	1	0.0379848	0.471	-0.225064	-0.206029	-11.7343	16	22	12	CDS		0	0
hsa-miR-8088	NM_001289152	MICA	((((((((((((....((.((&)).)).))))....)))))))).	805	828	0.846154	-18.8	1	0.000908863	0.412	-0.360977	0.324336	-7.05204	16	23	8	CDS		0	0
hsa-miR-8089	NM_001289152	MICA	.(((((..(.(((((((((((((.&))))))))))).)).)..))))).	457	481	0.923077	-32.8	1	0.048628	0.456	-0.299846	-0.208885	-8.89315	19	24	11	CDS		0	0
hsa-miR-8089	NM_001289152	MICA	..((((..(((((((((((((((.&))))))))))))))).)))).	1224	1245	1	-29.1	1	0.00296525	0.618	0.101367	-0.123557	-8.81432	19	21	15	3UTR		0	0
hsa-miR-9899	NM_001289152	MICA	((((((..(((.((((.(((((&))))))))))))..)))))).	758	779	0.846154	-26	1	2.3e-05	0.368	0.214614	0.161371	-11.1417	18	21	12	CDS		0	0
hsa-miR-9899	NM_001289152	MICA	.((((((.(..((((((((...&)))).........))))..).)))))).	594	622	0.846154	-23.4	1	0.0290119	0.397	-0.326401	-0.353118	-10.1742	15	28	6	CDS		0	0
hsa-miR-9900	NM_001289152	MICA	...((.((((((((.((((((&))).))))))))))).)).	1117	1136	1	-21.3	1	0.000849366	0.441	-0.159071	-0.294409	-9.15095	16	19	11	3UTR		0	0
hsa-miR-9900	NM_001289152	MICA	((((((((..((.(((.((((&)))).))))).....)))))))).	102	126	0.846154	-20.3	1	7.7e-05	0.485	0.413612	-0.498841	-7.5256	17	24	8	5UTR		0	0
hsa-miR-9902	NM_001289152	MICA	(((((...(((((((..(((..&)))....))))))).))))).	785	806	0.923077	-20.3	1	6.65e-05	0.397	0.68742	-0.0836139	-9.9289	15	21	7	CDS		0	0
hsa-miR-10226	NM_001289152	MICA	(((.(.(((((((((.(((...&.)))..)))))))))).))).	456	488	0.923077	-22.6	1	0.000719509	0.471	-0.331874	-0.236486	-9.1036	16	21	10	CDS		0	0
hsa-miR-10226	NM_001289152	MICA	...(((((((((((.(((((..&))))).)))))))...)))).	1187	1208	0.923077	-21.7	1	0.0243074	0.456	-0.176897	-0.197465	-7.24999	16	21	7	3UTR		0	0
hsa-miR-10392-5p	NM_001289152	MICA	(.((((.((.((((((((((((.&))))...))))))))))..)))).).	453	479	0.846154	-23.6	1	0.0320094	0.456	-0.364023	-0.233631	-7.88744	19	26	10	CDS		0	0
hsa-miR-10392-5p	NM_001289152	MICA	((((...((.(((((.((((((.&))))))))))).))..)))).	157	178	1	-23	1	4.75e-05	0.441	-0.412245	-0.350416	-12.9768	17	21	11	5UTR		0	0
hsa-miR-10392-3p	NM_001289152	MICA	((.(((((.((((((((((.....&)))...))))))).).)).))...)).	814	841	0.846154	-23.9	1	0.000472755	0.412	-0.400826	0.385852	-6.5515	17	27	7	CDS		0	0
hsa-miR-10392-3p	NM_001289152	MICA	((((((..((((.((((.......&)))))))))))))).	1166	1181	0.846154	-23.2	1	1.81e-07	0.426	-0.642193	-0.170589	-9.08403	14	15	14	3UTR		0	0
hsa-miR-10394-5p	NM_001289152	MICA	((.(((((((((((((..((((..&))))..))))))))))))).)).	803	826	0.923077	-33.3	1	0.000385034	0.412	-0.32777	0.363188	-5.49511	19	23	13	CDS		0	0
hsa-miR-10394-3p	NM_001289152	MICA	.((((((((((((((((((....&))))))))..............)))))).)))).	78	112	0.923077	-26.5	1	1.81e-05	0.471	-0.427117	-0.449187	-3.79332	18	34	8	5UTR		0	0
hsa-miR-10394-3p	NM_001289152	MICA	((((.(((((((((((((((((.&))))))).).........))))))))))))).	1200	1232	0.846154	-24.7	1	9.15e-05	0.544	-0.105391	-0.204664	-8.05661	21	32	13	3UTR		0	0
hsa-miR-10396a-5p	NM_001289152	MICA	((((((((((((((((((.&)))))))).....)))).)))..........))).	1136	1171	0.846154	-26.1	1	0.00374117	0.412	-0.318856	-0.151392	-3.93757	18	35	8	3UTR		0	0
hsa-miR-10396a-3p	NM_001289152	MICA	.((((((((.(((((..((((&))))...))))))))..).)))).	637	661	0.923077	-25.1	1	5.75e-05	0.382	-0.981044	0.244002	-5.26888	17	24	8	CDS		0	0
hsa-miR-10397-5p	NM_001289152	MICA	.((((..(((((((((..(((.&))))))))))))..)))).	715	734	1	-21.5	1	2.68e-08	0.426	1.03963	0.0556072	-7.23797	16	19	12	CDS		0	0
hsa-miR-10397-3p	NM_001289152	MICA	(((((((((.(((.(((...((((&))))...))).)))..))))))))).	336	362	0.846154	-20.3	1	3.61e-06	0.485	0.674888	-0.265991	-6.03692	19	26	9	CDS		0	0
hsa-miR-10398-5p	NM_001289152	MICA	.((((.(((((((((.(.((.&.)).).))))))))).)))).	13	42	0.846154	-22.5	1	1.96e-06	0.426	-0.375166	-0.292876	-5.92733	16	21	9	5UTR		0	0
hsa-miR-10398-3p	NM_001289152	MICA	..(((((((((((((((((..&))))))))))).))....)))).	680	703	0.923077	-29.3	1	0.0114261	0.441	0.392524	-0.132179	-4.957	17	23	11	CDS		0	0
hsa-miR-10398-3p	NM_001289152	MICA	.(((((((((((((((((...&))))))))).)))))........))).	388	415	0.858974	-26.3	1	0.000110167	0.456	-0.301939	0.00145699	-3.79332	17	27	9	CDS		0	0
hsa-miR-10398-3p	NM_001289152	MICA	(((.(((((((((((((((((&))))))))............))).))))....)).))).	1136	1175	0.807692	-25.4	1	0.000367132	0.412	-0.318856	-0.151392	-6.9696	20	39	8	3UTR		0	0
hsa-miR-10399-3p	NM_001289152	MICA	(((((((((..((((((((((&)))).))))))..........))))))))).	2	33	0.923077	-25.1	1	0.000149305	0.387	0	0	-8.00486	19	31	9	5UTR		0	0
hsa-miR-10400-5p	NM_001289152	MICA	..(((((.((((((((((((.&))))))))).)))..))).)).	1025	1047	0.923077	-29.6	1	0.00247829	0.412	-0.29881	-0.448325	-7.27064	17	22	9	3UTR		0	0
hsa-miR-10400-3p	NM_001289152	MICA	((((((((..((((..((((..&))))...))))....)))))))).	457	481	0.923077	-24.3	1	0.048628	0.456	-0.681916	-0.36212	-7.20497	16	24	8	CDS		0	0
hsa-miR-10396b-5p	NM_001289152	MICA	.((((((((((((((((((.&)))))))).....)))).)))..........))).	1136	1171	0.923077	-25.9	1	0.00374117	0.412	-0.318856	-0.151392	-3.79332	18	35	8	3UTR		0	0
hsa-miR-10396b-3p	NM_001289152	MICA	.((((((((.(((((..(((..&)))...))))))))..).)))).	638	661	0.865385	-22.9	1	5.75e-05	0.382	-0.981044	0.244002	-5.26888	16	23	8	CDS		0	0
hsa-miR-10526-3p	NM_001289152	MICA	...(((((((((((((((((&))))....))))))))))))).	1217	1239	0.923077	-23.4	1	4.68e-05	0.574	0.0991724	-0.121157	-6.51454	17	22	13	3UTR		0	0
hsa-miR-10526-3p	NM_001289152	MICA	...(((((((..(((..(((&)))..)))..))))))).	877	895	0.923077	-20.5	1	0.000140381	0.441	-0.286972	-0.319966	-12.9192	13	18	7	CDS		0	0
hsa-miR-11181-5p	NM_001289152	MICA	(((((.(((.(((((((((((&))))))))).............))...))).......))))).	758	801	0.846154	-20	1	0.00245037	0.397	-0.112753	0.19159	-7.08104	19	43	9	CDS		0	0
hsa-miR-11181-3p	NM_001289152	MICA	(((((..(((((((..((&))..)))))))..))))).	676	695	0.846154	-19.9	1	0.00135167	0.441	0.416071	-0.124625	-8.35072	14	19	7	CDS		0	0
hsa-miR-11399	NM_001289152	MICA	(((((((((((((((....(((&)))....)))))))))...................)))))).	195	237	0.846154	-24.6	1	5.5e-06	0.441	-0.498839	-0.442068	-4.17062	18	42	9	5UTR		0	0
hsa-miR-11401	NM_001289152	MICA	(((((((((((((((.....&.))))))))))............))))).	1005	1041	0.846154	-21.5	1	0.00319694	0.441	-0.385416	-0.531295	-4.17062	15	29	10	3UTR		0	0
hsa-miR-3059-5p	NM_001289152	MICA	((((((((((((.(((((((((.(&).)))))...)))).))..........)))))))))).	1	39	0.846154	-25.5	1	0.000104112	0.382	-0.543996	-0.0738434	-5.22671	22	38	10	5UTR		0	0
hsa-miR-3059-5p	NM_001289152	MICA	.((((((((((((((...((((.(&).)))).)).)))................))))))))).	796	835	0.846154	-21.9	1	0.000657938	0.412	-0.0768953	0.116044	-4.02637	19	39	9	CDS		0	0
hsa-miR-3059-3p	NM_001289152	MICA	..(((.((((..((((.(((((&))))))))).)))).))).	685	704	0.846154	-18.3	1	0.0115257	0.426	-0.533652	-0.150526	-13.0295	16	19	9	CDS		0	0
hsa-miR-3085-5p	NM_001289152	MICA	(((((((.(((((.(((((((((((&)))).........)))))))))..)))))))))).	1123	1158	0.846154	-28.3	1	9.46e-05	0.412	-0.109159	-0.316005	-7.10805	23	35	10	3UTR		0	0
hsa-miR-3085-5p	NM_001289152	MICA	((((((((((((((((((((((.((&)))))).)))))).))))......)))))))).	880	913	0.923077	-28.1	1	0.000767578	0.471	-0.674673	-0.276796	-3.93757	24	33	8	CDS		0	0
hsa-miR-3085-3p	NM_001289152	MICA	((((((((((.((((......&)))))))))))))).	1167	1182	0.846154	-21.3	1	1.66e-07	0.441	-0.399032	-0.0971611	-6.9954	14	15	14	3UTR		0	0
hsa-miR-6529-5p	NM_001289152	MICA	..((.(((((((((...((((.&))))........))))))))).)).	1098	1123	0.901099	-23	1	0.0025584	0.412	-0.0300259	-0.325124	-10.0445	15	25	9	3UTR		0	0
hsa-miR-9851-5p	NM_001289152	MICA	...(((((((.((((((.((((&))))..)))))).))).)))).	803	825	0.923077	-20.6	1	0.000296438	0.412	-0.4689	0.453844	-9.33931	17	22	6	CDS		0	0
hsa-miR-9851-3p	NM_001289152	MICA	.((((((((((((((((.....&)))).........)))))))))))).	886	912	0.846154	-26.1	1	0.000691872	0.471	-0.585457	-0.319965	-3.79332	16	26	12	CDS		0	1
hsa-miR-12114	NM_001289152	MICA	(((((.(((((.((((.((&.)).)))).))))).))).)).	452	493	0.846154	-24.1	1	0.00575204	0.456	-0.409707	-0.266943	-9.18534	16	22	5	CDS		0	0
hsa-miR-12114	NM_001289152	MICA	((((..(((((((((((((&))))))))...................))))).....)))).	1198	1240	0.846154	-20.3	1	7.04e-05	0.574	-0.067886	-0.218101	-9.95757	17	42	8	3UTR		0	0
hsa-miR-12115	NM_001289152	MICA	((((((((((((((.((..((.((&))))..)))))))))...))))))).	382	408	0.846154	-25.6	1	0.0291063	0.471	-0.62201	0.0499974	-4.67302	20	26	9	CDS		0	0
hsa-miR-12116	NM_001289152	MICA	.(((((.(((((((.((.(((.&))).)).))))))).).)))).	753	775	0.846154	-23.3	1	4.03e-06	0.397	-0.225301	0.451685	-6.07246	17	22	7	CDS		0	0
hsa-miR-12118	NM_001289152	MICA	...((((((..(((((((..&))).))))..)))))).	455	472	0.846154	-21	1	0.00633618	0.412	-0.472525	-0.192705	-10.5818	13	17	6	CDS		0	0
hsa-miR-12121	NM_001289152	MICA	(((((((...(.((.((((..&)))))).)....)))).))).	203	224	0.923077	-21.5	1	0.0031483	0.456	0.374552	-0.364975	-12.6324	14	21	6	5UTR		0	0
hsa-miR-12121	NM_001289152	MICA	.(((((((((((...((((..&))))...))))))))...))).	41	63	1	-20.7	1	0.000115174	0.456	0.0871385	-0.396468	-6.67474	15	22	8	5UTR		0	0
hsa-miR-12126	NM_001289152	MICA	((((((((((((((..(((((((.&)))))))..))))).))))).)))).	894	920	0.923077	-23.8	1	0.000382337	0.471	-0.879009	-0.558476	-4.90607	21	26	7	CDS		0	0
hsa-miR-12127	NM_001289152	MICA	..((.((((..((((.((((((((.&)))))))))))))))).)).	479	499	0.846154	-24.6	1	0.000420307	0.485	-1.18635	-0.355457	-13.3764	18	20	16	CDS		0	0
hsa-miR-12127	NM_001289152	MICA	..(((((.((((.((((((((....&))))))))..................)))).))))).	1194	1231	0.846154	-21.5	1	0.000133456	0.544	-0.0150945	-0.192186	-8.55977	17	37	8	3UTR		0	0
hsa-miR-12128	NM_001289152	MICA	.((((((((((.((((.((((((.((&.)))))))).)))).)))..))))))).	1200	1241	1	-27.4	1	0.000103051	0.588	0.0520943	-0.16339	-7.14013	22	28	8	3UTR		0	0
hsa-miR-12128	NM_001289152	MICA	(((.((((((((((.....((((...&))))...)))))))))).))).	95	117	0.846154	-22.1	1	6.29e-05	0.485	-0.632365	-0.278047	-7.9381	17	22	10	5UTR		0	0
hsa-miR-12129	NM_001289152	MICA	......((((.(((((((((..&)))))))))..)))).	711	727	0.846154	-18.2	0	1.24e-05	0.456	0.799798	0.0383394	-18.3913	13	16	9	CDS		0	0
hsa-miR-12131	NM_001289152	MICA	...(((((((.(..(((((.&)))))..)..))))))).	412	430	0.820513	-23.4	1	0.00132961	0.471	-0.196511	-0.384011	-11.4853	13	18	7	CDS		0	0
hsa-let-7a-2-3p	NM_001289154	MICA	((((((((((((((((......&.)))))).))..)))))))).	81	110	0.923077	-21	1	7.56e-05	0.485	-0.558551	-0.598379	-3.93757	16	21	8	5UTR		0	0
hsa-let-7d-5p	NM_001289154	MICA	..(((((((..((((((((((.&)))))))).))..))))))).	354	375	0.923077	-23.2	1	0.0018614	0.485	0.126137	-0.448306	-9.02428	17	21	8	CDS		0	0
hsa-let-7e-5p	NM_001289154	MICA	(.((((((((.(((.(......&).))).)))))))).).	571	588	0.923077	-17.7	1	2.69e-05	0.368	0.154508	0.214644	-8.66147	13	17	8	CDS		0	0
hsa-let-7e-3p	NM_001289154	MICA	.....((((((((.(((.....&.))))))))))).	1068	1099	0.846154	-17.6	1	0.00113783	0.676	0.251679	-0.0742536	-14.5224	11	13	11	3UTR		0	0
hsa-let-7f-2-3p	NM_001289154	MICA	.......(((((((((((((..&.))))))))))))).	176	202	0.807692	-18.8	0	2.1e-05	0.456	-0.452738	-0.435101	-17.1102	13	15	13	5UTR		0	0
hsa-miR-15a-3p	NM_001289154	MICA	..((((((...(((.(((((((&))))))))))....)))))).	123	144	1	-19.4	1	0.019879	0.471	-0.426355	-0.436615	-10.8161	16	21	10	5UTR		0	0
hsa-miR-17-5p	NM_001289154	MICA	.(((((((((...((.(((((((&))))))).)).....))))))))).	999	1024	0.846154	-21.6	1	0.123158	0.515	-0.235704	-0.210657	-11.4871	18	25	9	3UTR		0	1
hsa-miR-17-3p	NM_001289154	MICA	.(((((((((((((.(((((..&)))))))))............)))).......))))).	451	489	0.897436	-18.5	1	0.00154546	0.441	-0.290615	0.195717	-4.52877	18	38	9	CDS		0	0
hsa-miR-18a-3p	NM_001289154	MICA	.((((((....((.(((..((((&.)))))))))..)))))).	166	204	0.846154	-20.1	1	0.0031483	0.456	-0.515528	-0.421897	-12.0875	15	19	9	5UTR		0	0
hsa-miR-19a-5p	NM_001289154	MICA	......(((((((((((((((.&))))............))))))))))).	1108	1136	0.846154	-19.1	0	1.95e-08	0.63	0	0	-15.5666	15	28	11	3UTR		0	0
hsa-miR-19a-5p	NM_001289154	MICA	((((((((((.(((((......&))))))))))))))).	477	493	0.923077	-16.1	1	0.000481357	0.456	0.562489	-0.078961	-6.76235	15	16	15	CDS		0	0
hsa-miR-20a-5p	NM_001289154	MICA	.(((((((((...((.(((((((&))))))).)).....))))))))).	999	1024	0.846154	-21.5	1	0.123158	0.515	-0.235704	-0.210657	-11.4871	18	25	9	3UTR		0	1
hsa-miR-23a-5p	NM_001289154	MICA	((.(((((.((((((((((...&))))))))))))))).)).	498	517	0.961538	-23.2	1	0.0314914	0.471	1.43033	-0.153247	-6.5515	17	19	15	CDS		0	0
hsa-miR-23a-3p	NM_001289154	MICA	....(((((.(((((...(((&))))))))))))).	1	15	0.846154	-16.1	1	0.000688225	0.364	0	0	-11.0221	13	14	13	5UTR		0	0
hsa-miR-24-1-5p	NM_001289154	MICA	.(((((..(((((((((((((.&))))))))))))).))))).	922	942	1	-27.8	1	0.000936676	0.426	-0.242577	-0.451876	-7.65065	18	20	13	3UTR		0	0
hsa-miR-24-3p	NM_001289154	MICA	((((.(((.(((((((.(((((&))))).))))))))))..)))).	751	774	0.846154	-25.9	1	0.00076285	0.632	-1.32278	-1.02934	-9.113	19	23	10	CDS		0	0
hsa-miR-24-2-5p	NM_001289154	MICA	(((((((((..(((........&)))...))))))))).	187	203	0.923077	-17.9	1	0.00190043	0.441	0.0659964	-0.473514	-8.97335	12	16	9	5UTR		0	0
hsa-miR-25-5p	NM_001289154	MICA	.((((((((((.((((.....&.))))...)))))))))).	48	72	0.923077	-21.9	1	0.065337	0.426	-0.473617	-0.588203	-7.14013	14	19	10	5UTR		0	0
hsa-miR-25-5p	NM_001289154	MICA	(((((((((((.(((((....&))))).))))))).).))).	1032	1052	0.846154	-20.9	1	0.00287317	0.603	0.243396	-0.110867	-7.28438	16	20	7	3UTR		0	0
hsa-miR-25-3p	NM_001289154	MICA	.....((((((((((((.(((.&.))))))))))))))).	853	888	0.846154	-20.8	1	0.000103681	0.412	-0.463841	-0.4433	-13.6656	15	17	15	3UTR		0	0
hsa-miR-26a-1-3p	NM_001289154	MICA	..((((((((((((((((..(.&)..))))))))))..)))))).	878	900	0.846154	-18.7	1	0.000662057	0.441	-0.369715	-0.335533	-4.957	17	22	10	3UTR		0	0
hsa-miR-26b-3p	NM_001289154	MICA	.(((((((((...(((..(((&)))..))).....))))))))).	402	425	0.923077	-18.6	1	0.00359485	0.412	-0.0193654	-0.424844	-11.254	15	23	9	CDS		0	0
hsa-miR-27a-5p	NM_001289154	MICA	((((...((.((((((((((..&))))))))))))..)))).	1009	1028	1	-21.5	1	0.0508638	0.529	-0.424596	-0.207068	-12.7438	16	19	12	3UTR		0	0
hsa-miR-31-5p	NM_001289154	MICA	(((((...(((..(((((((.&)))))))..)))...))))).	354	375	0.923077	-25.2	1	0.0018614	0.485	0.232146	-0.417095	-14.3318	15	21	7	CDS	MIRT449247	0	0
hsa-miR-92a-1-5p	NM_001289154	MICA	((((((((((((((((....((.&))....)))))..))))))))))).	898	923	0.884615	-19.2	1	0.000632322	0.412	-0.197415	-0.412391	-3.93757	18	25	11	3UTR		0	0
hsa-miR-92a-3p	NM_001289154	MICA	.....(((((((((((((((((&)))))))..................)))))))))).	852	888	0.846154	-25.5	1	0.000103681	0.412	-0.477106	-0.44913	-13.6656	17	36	10	3UTR		0	0
hsa-miR-93-5p	NM_001289154	MICA	.....((((((((.(((((((((&))))))))).))))...)))).	368	390	0.923077	-24.9	1	2.4e-06	0.441	-0.552873	-0.528513	-14.5224	17	22	9	CDS		0	1
hsa-miR-96-5p	NM_001289154	MICA	...(((((((((((.(((((...&.))))).))))))))))).	681	720	0.923077	-20.9	1	0.000691872	0.471	-0.746994	-0.358416	-7.24999	16	19	11	CDS		0	0
hsa-miR-99a-3p	NM_001289154	MICA	...((((((((((.((((.((.&.)).)))).))).))))))).	166	202	0.897436	-21	1	2.1e-05	0.456	-0.554813	-0.459109	-7.37138	16	21	7	5UTR		0	0
hsa-miR-101-3p	NM_001289154	MICA	.((((((((((((........&)))))))))))).	77	90	1	-18.3	1	1.55e-05	0.456	-1.32153	-0.472732	-5.61866	12	13	12	5UTR		0	0
hsa-miR-29b-2-5p	NM_001289154	MICA	.((((......((((((((...&.))))))))......)))).	608	633	0.923077	-19.6	1	0.000296438	0.412	0.53183	0.0861181	-14.6753	12	20	8	CDS		0	0
hsa-miR-29b-2-5p	NM_001289154	MICA	..((((.((((.((((((((..&))))))))..))))...)))).	36	58	0.923077	-18.7	1	0.000436353	0.471	-0.470565	-0.565507	-9.84749	16	22	8	5UTR		0	0
hsa-miR-103a-3p	NM_001289154	MICA	....(((((((.((((((((((.&))))))))))......))))))).	404	428	0.923077	-21.7	1	0.0103023	0.426	-0.601956	-0.33262	-12.8934	17	24	10	CDS		0	0
hsa-miR-106a-5p	NM_001289154	MICA	.(((((((((...((.(((((((&))))))).)).....))))))))).	999	1024	0.846154	-21.7	1	0.123158	0.515	-0.235704	-0.210657	-11.4871	18	25	9	3UTR		0	1
hsa-miR-196a-5p	NM_001289154	MICA	(((((((((((((((.......&.))))).)))))))))).	353	376	0.923077	-18.4	1	2.06e-05	0.471	-0.00536025	-0.433901	-4.17062	15	18	10	CDS		0	0
hsa-miR-197-5p	NM_001289154	MICA	((((.(((..(((((.(((((((&))))))).)))).)..))))))).	1024	1048	0.846154	-23.2	1	7.04e-05	0.574	-0.196504	-0.118764	-10.5886	19	24	7	3UTR		0	0
hsa-miR-198	NM_001289154	MICA	..(((((((((...(((((...&))))).))))))))).	690	706	0.923077	-21.7	1	4.01e-05	0.426	-0.656474	-0.479866	-10.4498	14	16	9	CDS		0	0
hsa-miR-208a-5p	NM_001289154	MICA	((((((((((((((((((....&)))))))))............................))))))))).	605	652	0.846154	-22.9	1	0.00208567	0.426	0.0391576	-0.254652	-3.93757	18	47	9	CDS		0	0
hsa-miR-208a-5p	NM_001289154	MICA	(((((((.(((((..((.....&))...))))).))))))).	826	845	0.923077	-20	1	0.000421926	0.456	-0.0319042	-0.714725	-7.8435	14	19	7	3UTR		0	0
hsa-miR-139-5p	NM_001289154	MICA	..(((((((((.(((((((....&.))))))).)))).))))).	1094	1135	0.846154	-20.4	1	4.52e-08	0.638	-0.286755	-0.0452981	-8.3038	16	20	7	3UTR		0	0
hsa-miR-10b-3p	NM_001289154	MICA	((((((((.(((((((((.(..&.).))))))))))))))))).	57	106	0.923077	-22.2	1	6.87e-05	0.485	0.187896	-0.550456	-4.99396	18	21	17	5UTR		0	0
hsa-miR-34a-5p	NM_001289154	MICA	(((((.((((((((((((.(((&.))).))))))))))).).)).))).	852	892	0.923077	-23.7	1	0.000490106	0.412	-0.542996	-0.461248	-5.83853	20	26	11	3UTR		0	0
hsa-miR-34a-3p	NM_001289154	MICA	...((((((((......(((((&)))))..)))))))).	111	127	0.923077	-17.8	1	4.53e-05	0.441	-1.61989	-0.325809	-12.9758	13	16	8	5UTR	MIRT617758	0	0
hsa-miR-182-3p	NM_001289154	MICA	.(((((((((.(((((.....&)))))..))))))))).	385	402	0.923077	-18.2	1	0.00713985	0.412	0.0766665	-0.274908	-6.6181	14	17	9	CDS		0	0
hsa-miR-182-3p	NM_001289154	MICA	(((((((.((...((((....&)))).....)).))))))).	281	301	0.923077	-15.4	1	0.0111773	0.529	-0.494949	-0.866042	-13.7119	13	20	7	CDS		0	0
hsa-miR-187-3p	NM_001289154	MICA	..((((((((((((((((((..&)))))))............))))))))))).	1093	1124	0.846154	-22.4	1	0.000169371	0.603	-0.258039	-0.16693	-4.957	18	31	11	3UTR		0	0
hsa-miR-210-5p	NM_001289154	MICA	..(((((((((((.(..(.(((&))))..).))))))))..........))).	187	217	0.846154	-21.4	1	5.5e-06	0.441	-0.600126	-0.569545	-6.04689	16	30	8	5UTR		0	0
hsa-miR-211-3p	NM_001289154	MICA	((((((((((((..(((((..&)))))....)))))))))............))).	74	108	1	-22.9	1	4.37e-05	0.485	0.0852755	-0.456365	-6.08354	17	34	9	5UTR		0	0
hsa-miR-211-3p	NM_001289154	MICA	(((((((((((....((((((&))))))..................)))).........))))))).	959	1004	0.846154	-23.2	1	0.000308631	0.471	-0.0914834	-0.203478	-10.1658	17	45	7	3UTR		0	0
hsa-miR-181a-3p	NM_001289154	MICA	((((((((((.((((((((((.&.))))))))))))))...................)))))).	97	143	0.884615	-21.3	1	0.0137496	0.471	0.525463	-0.554345	-6.76235	20	41	14	5UTR		0	0
hsa-miR-216a-3p	NM_001289154	MICA	((((.(((((((((((((((((&))))))))..)))))..........)))).)))).	405	440	0.846154	-20.3	1	0.00126042	0.353	-0.177513	-0.386899	-8.05661	21	35	8	CDS		0	0
hsa-miR-224-3p	NM_001289154	MICA	.....((((((((((((......&.)))).)))))))).	938	965	0.846154	-22.2	1	3.69e-05	0.412	-0.123293	-0.434646	-13.6656	12	15	8	3UTR		0	0
hsa-miR-200b-5p	NM_001289154	MICA	(((((((..(((((((((((((&.)).)))))))))))))))))).	57	99	0.923077	-24.9	1	5.48e-05	0.471	-0.305597	-0.559805	-7.3076	20	23	18	5UTR		0	0
hsa-miR-200b-3p	NM_001289154	MICA	.....(((((((((........&.))))))))).	969	985	0.846154	-17.7	1	1.43e-05	0.412	-0.516488	-0.192709	-14.6341	9	11	9	3UTR		0	0
hsa-let-7i-3p	NM_001289154	MICA	((((.((.(((..((((((((.&)))))))).)))...........)).)))).	173	204	0.846154	-22.5	1	0.0031483	0.456	-1.24777	-0.468712	-15.0062	17	31	8	5UTR		0	0
hsa-miR-124-5p	NM_001289154	MICA	.(.((((((((((((((((...&.)))))))...))).))))))).	819	852	0.846154	-21.8	1	5.62e-05	0.426	-0.629962	-0.884464	-5.35086	17	23	7	3UTR		0	0
hsa-miR-124-3p	NM_001289154	MICA	...(((((((.(((((((((..&))))))))).)).))))).	1118	1137	0.923077	-25.9	1	3.13e-07	0.644	0.159946	-0.0563059	-9.33931	16	19	9	3UTR		0	0
hsa-miR-124-3p	NM_001289154	MICA	....(((((((((((.((((..&))))...))))))))...))).	465	487	0.923077	-22.2	1	0.0145872	0.412	0.186513	-0.00729552	-9.77961	15	22	8	CDS		0	0
hsa-miR-130a-5p	NM_001289154	MICA	(((((((((.(.(((.((....&))))))))))))))).	628	644	1	-17.1	1	0.00051252	0.397	0.119133	0.185165	-8.75993	15	16	15	CDS		0	0
hsa-miR-135a-2-3p	NM_001289154	MICA	.....(((((((((((......&.))))))))))).	491	508	1	-19.9	1	0.00974803	0.471	0.58221	-0.128485	-13.6656	11	13	11	CDS		0	0
hsa-miR-137-5p	NM_001289154	MICA	...(((((((((((((.(.....&.).))).)))))))))).	856	902	1	-18.8	1	0.00476649	0.456	-0.508283	-0.388739	-6.51454	14	18	10	3UTR		0	0
hsa-miR-138-5p	NM_001289154	MICA	.((((((((((((..(((((...&)))))..))))))))).))).	545	566	1	-23	1	0.000992129	0.397	0.0538282	0.496457	-5.38561	17	21	9	CDS		0	0
hsa-miR-143-5p	NM_001289154	MICA	((((.(((((((....(((.((&)).)))....))))))))))).	670	692	0.923077	-21.8	1	0.00551196	0.426	-0.891552	-0.369028	-11.1711	16	22	11	CDS		0	0
hsa-miR-145-5p	NM_001289154	MICA	((((.(((((((((((((((...&.))).)))))))))....)))...)))).	197	233	0.923077	-23.5	1	0.127697	0.471	-0.587551	-0.495121	-8.05661	19	29	9	5UTR		0	0
hsa-miR-191-3p	NM_001289154	MICA	(((((((..(((.((((((((.&)))))))))))))))))).	92	111	0.923077	-23.4	1	0.000217864	0.471	-0.352812	-0.629731	-8.59673	18	19	18	5UTR		0	0
hsa-miR-191-3p	NM_001289154	MICA	(((((.(((((..((((((((.&))))))))...))).)).)........)))).	877	909	0.807692	-21.2	1	0.00334045	0.426	-0.487773	-0.418397	-10.4745	18	32	8	3UTR		0	0
hsa-miR-191-3p	NM_001289154	MICA	(((((((.(((((((((((...&.))))).......))))))))))))).	377	411	0.846154	-21.1	1	0.000181365	0.441	-0.286119	-0.374908	-6.25121	18	27	13	CDS		0	0
hsa-miR-125a-3p	NM_001289154	MICA	.((((....(((((((((.((.&)))))))))))................)))).	183	215	0.846154	-20.2	1	1.73e-06	0.426	-0.392821	-0.496321	-10.608	15	32	11	5UTR		0	0
hsa-miR-126-3p	NM_001289154	MICA	..((((((((((..((((((..&.))))))...)))))))))).	40	87	1	-20.8	1	0.000307689	0.441	-0.507609	-0.522165	-7.10297	16	21	10	5UTR		0	0
hsa-miR-127-5p	NM_001289154	MICA	((((((((((((((((.(....&.).)))))))))............))))))).	686	724	0.820513	-25.9	1	0.000169388	0.471	-0.847756	-0.492837	-3.93757	17	32	9	CDS		0	0
hsa-miR-127-3p	NM_001289154	MICA	..(((((((((((((((((((.&))))...))))))))).......................)))))).	898	944	0.923077	-26.1	1	0.000849366	0.441	-0.34036	-0.504284	-4.957	19	46	9	3UTR		0	0
hsa-miR-127-3p	NM_001289154	MICA	.(((((((((((.((..((((.&))))..)).))))))))))).	84	105	0.923077	-23.6	1	4.45e-05	0.485	-0.0865452	-0.62413	-5.3155	17	21	11	5UTR		0	0
hsa-miR-134-5p	NM_001289154	MICA	.(((((((((((((((((((..&))))))..)))))))....)))).)).	919	946	0.846154	-22.1	1	0.000442223	0.441	-0.182935	-0.478439	-3.79332	19	27	7	3UTR		0	0
hsa-miR-134-3p	NM_001289154	MICA	((((..((((((((((((.....&.))).)))))))))..)))).	567	625	1	-28.9	1	6.94e-05	0.412	-0.388801	0.393872	-9.95757	16	21	9	CDS		0	0
hsa-miR-138-1-3p	NM_001289154	MICA	..((((((((((..(((((((.&))))))).........................))).))))))).	87	131	0.846154	-17.5	1	0.00136484	0.456	-1.07862	-0.406896	-7.10297	17	44	7	5UTR		0	0
hsa-miR-149-5p	NM_001289154	MICA	((((..((((((((((...((((&.))))...)))))))))).)))).	189	245	0.846154	-23.8	1	0.00204556	0.471	0.348755	-0.433901	-9.95757	18	24	10	5UTR		0	0
hsa-miR-149-3p	NM_001289154	MICA	..((((((((((((((((((.&)))))).....)))))).)))))).	678	703	0.846154	-28.6	1	0.000140381	0.441	-0.828104	-0.386715	-4.957	18	25	6	CDS		0	0
hsa-miR-149-3p	NM_001289154	MICA	...(((((((((((((((((.&.)))))))))))))....)))).	49	80	0.826923	-24.2	1	0.0502346	0.426	-0.3652	-0.534581	-6.51454	17	23	13	5UTR		0	0
hsa-miR-150-3p	NM_001289154	MICA	((((((((((((...(((((((&))))))).....)).)))))))...))).	85	114	0.923077	-23.2	1	1.76e-05	0.441	0.0366662	-0.494336	-6.81899	19	29	7	5UTR		0	0
hsa-miR-154-5p	NM_001289154	MICA	(((((((((((((((((((((.&)))))))))))..............)))..............................))))))).	462	528	0.923077	-21.2	1	0.0072242	0.471	0.127841	-0.186195	-3.93757	21	66	11	CDS		0	0
hsa-miR-184	NM_001289154	MICA	..(((((((.((((....((((&))))..))))))))))).	54	72	0.846154	-17.7	1	0.065337	0.426	-0.318622	-0.520051	-7.16801	15	18	11	5UTR		0	0
hsa-miR-185-5p	NM_001289154	MICA	((((((...((((((.......&))))))...)))).)).	999	1016	0.846154	-16.9	1	0.0243074	0.456	0.115276	-0.245835	-9.08433	12	17	6	3UTR		0	0
hsa-miR-185-3p	NM_001289154	MICA	.(((((((((((((((((....&.))))))))))............))))))).	16	60	0.897436	-28.2	1	0.000450289	0.456	-0.730436	-0.797591	-3.79332	17	31	10	5UTR		0	0
hsa-miR-188-3p	NM_001289154	MICA	...((((.((((((((((...&)))))))))))))).	1	16	1	-23	1	0.000688225	0.378	0	0	-8.82818	14	15	14	5UTR		0	0
hsa-miR-188-3p	NM_001289154	MICA	(((((((.(((.((((.....&.)))).)))))))))).	527	574	0.846154	-23.5	1	1.25e-06	0.426	0.819876	-0.0294376	-9.59801	14	17	10	CDS		0	0
hsa-miR-193a-3p	NM_001289154	MICA	..((.((((((...(((((...&))))).)))))))).	189	204	0.807692	-20	1	0.0031483	0.456	0.57283	-0.508325	-14.5688	13	15	8	5UTR		0	0
hsa-miR-320a-5p	NM_001289154	MICA	(.(((((((((.((((...(((&.)))...)))).)))))))))).	589	644	0.846154	-23.1	1	0.00051252	0.397	0.433569	-0.110797	-8.44805	17	23	10	CDS		0	0
hsa-miR-320a-3p	NM_001289154	MICA	...(((((((((((.(((((..&)))))...)))..)))))))).	856	878	0.846154	-20.7	1	4.48e-05	0.397	-0.688788	-0.495115	-7.24999	16	22	8	3UTR		0	0
hsa-miR-320a-3p	NM_001289154	MICA	..(((((((((.(((((((.((&)).)))))))...))).)))))).	1020	1044	0.846154	-20	1	2.05e-05	0.559	0.247372	-0.0950732	-8.3038	18	24	7	3UTR		0	0
hsa-miR-200c-5p	NM_001289154	MICA	((((((((((((((((((....&))))))..)))).)).)))))).	516	539	0.846154	-17.4	1	2.95e-07	0.456	0.48788	0.0342359	-3.93757	18	23	6	CDS		0	0
hsa-miR-128-2-5p	NM_001289154	MICA	((((((......(((((......&.))))))))))).	382	432	0.846154	-17.5	1	0.0244067	0.382	-0.195424	-0.292044	-16.2654	11	13	11	CDS		0	0
hsa-miR-194-3p	NM_001289154	MICA	.((((((((((((((..(((((&)))))..))))..........................)))))))))).	909	957	0.846154	-26.2	1	2.47e-05	0.382	-0.203478	-0.482747	-4.02637	19	48	10	3UTR		0	0
hsa-miR-194-3p	NM_001289154	MICA	(((..(((((.((((((.(((.&))).)))))))))))...))).	415	437	0.846154	-23.2	1	0.00236202	0.368	0.647511	-0.478841	-13.9134	17	22	11	CDS		0	0
hsa-miR-30c-1-3p	NM_001289154	MICA	..((((((((.((((....(((&)))....)))).).))))))).	1005	1027	0.923077	-18.2	1	0.0656052	0.529	-0.0442605	-0.148199	-8.01482	15	22	7	3UTR		0	0
hsa-miR-200a-5p	NM_001289154	MICA	(((((((..(((((((((((((&.)).)))))))))))))))))).	51	99	0.923077	-24.9	1	5.48e-05	0.471	-0.301543	-0.54418	-7.3076	20	23	18	5UTR		0	0
hsa-miR-302a-3p	NM_001289154	MICA	..(((((((((((((...(((((&.)))))....)))))))................)))))).	626	688	0.820513	-22.3	1	0.000888434	0.426	0.1972	-0.115514	-5.19005	18	40	7	CDS	MIRT449258	0	1
hsa-miR-101-2-5p	NM_001289154	MICA	..((((.((((((((.......&)))))))).)))).	326	340	0.923077	-16.8	1	0.0800924	0.574	-0.971678	-0.505924	-6.73374	12	14	8	CDS		0	0
hsa-miR-299-5p	NM_001289154	MICA	(((.(((((((((((.......&.))))))).))))))).	844	892	0.846154	-19.6	1	0.000490106	0.412	-0.339404	-0.693565	-7.20265	14	17	7	3UTR		0	0
hsa-miR-299-5p	NM_001289154	MICA	((((((..(((((((.......&)))))).)..)))))).	226	243	1	-16.7	1	0.00322862	0.485	0.156693	-0.854038	-8.02794	13	17	6	CDS		0	0
hsa-miR-301a-5p	NM_001289154	MICA	(((((((((((.(((((((...&)).))))))))))).))))).	822	843	0.923077	-19.6	1	0.000235667	0.471	-0.145304	-0.707846	-7.28438	18	21	11	3UTR		0	0
hsa-miR-301a-5p	NM_001289154	MICA	((((((((.....(((((....&))))))))))))).	103	117	0.923077	-16.9	1	4.57e-05	0.441	-0.92366	-0.399469	-13.6972	13	14	13	5UTR		0	0
hsa-miR-301a-3p	NM_001289154	MICA	(((((((((((((..........&))))))))).)))).	749	764	0.846154	-16	1	7.02e-05	0.618	-1.78769	-1.05646	-5.76291	13	15	9	CDS		0	0
hsa-miR-296-5p	NM_001289154	MICA	(((((..(((((((...((((&)))))))))))..))))).	563	582	0.846154	-22.5	1	2.75e-06	0.412	-0.527707	0.39623	-8.35072	16	19	11	CDS		0	0
hsa-miR-296-3p	NM_001289154	MICA	((((((.((((.((((((....&.))).)))))))...)))))).	633	702	0.815385	-24.4	1	0.000149806	0.441	0.0921807	0.231152	-8.82806	16	22	7	CDS		0	0
hsa-miR-361-3p	NM_001289154	MICA	.(((((((((.((..........&)).))))))).)).	603	617	0.923077	-19.4	1	2.8e-06	0.397	0.656819	-0.00821281	-8.44344	11	14	7	CDS		0	0
hsa-miR-363-5p	NM_001289154	MICA	(((((((.((((.(((......&.))).))))...))))))).	424	450	0.846154	-19.4	1	7.57e-05	0.382	0.0517556	-0.27393	-7.54034	14	20	7	CDS		0	0
hsa-miR-363-3p	NM_001289154	MICA	.(((((((((.((((((((...&.))))))))))))))))).	83	111	1	-24.8	1	0.000217864	0.471	-0.318622	-0.609324	-6.6181	17	19	17	5UTR		0	0
hsa-miR-365a-5p	NM_001289154	MICA	.((((((((((.((((((.(((.&)))..)))))).))))............................)))))).	363	414	0.846154	-21.5	1	8.15e-05	0.456	-0.434659	-0.502304	-7.14013	19	51	6	CDS		0	0
hsa-miR-367-3p	NM_001289154	MICA	..((((((((((((((((((((&.)))))))))))))))..))))).	1072	1102	0.846154	-17.4	1	0.00183034	0.662	0.0265152	-0.0409167	-4.957	20	24	15	3UTR		0	0
hsa-miR-376c-5p	NM_001289154	MICA	(((((((((((((((..((((&))))..)))))))))))).))).	562	585	0.846154	-24.6	1	3.7e-07	0.397	-0.317146	0.372648	-4.17062	19	23	12	CDS		0	0
hsa-miR-370-5p	NM_001289154	MICA	((((((((((((((((((((..&.)))))))))))..........))))).)))).	806	854	0.923077	-27.1	1	0.00123712	0.412	-0.495537	-0.88093	-3.93757	20	33	11	CDS		0	0
hsa-miR-370-3p	NM_001289154	MICA	.((((((((((((((.((((((&))))))........................))))))).............))))))).	618	676	0.846154	-23.7	1	0.00779749	0.412	0.32177	-0.336012	-4.02637	20	58	7	CDS		0	0
hsa-miR-371a-5p	NM_001289154	MICA	.(((...(((((((((((((&))))))))).................)))).))).	422	457	0.846154	-22.9	1	4.22e-05	0.382	-0.0953795	-0.185683	-11.357	16	35	9	CDS		0	0
hsa-miR-371a-3p	NM_001289154	MICA	..(((((.((((((..(((.(((&))))))))))))))))).	527	545	0.923077	-16.5	1	3.6e-05	0.412	1.23538	0.0071157	-8.23913	17	18	17	CDS		0	0
hsa-miR-372-5p	NM_001289154	MICA	(((((...(((((((........&.)))))))))))).	937	960	0.846154	-20.3	1	1.12e-05	0.397	-0.319575	-0.444697	-9.9289	12	14	12	3UTR		0	0
hsa-miR-375-5p	NM_001289154	MICA	((((((..((((((((.......&)))))))).))))..)).	566	584	0.846154	-19.4	1	2.36e-07	0.397	-0.482226	0.375006	-7.7949	14	18	8	CDS		0	0
hsa-miR-377-5p	NM_001289154	MICA	..(((.(((((((((((.....&)))))))))))))).	951	966	1	-23	1	9.46e-05	0.412	-0.3964	-0.247989	-6.85796	14	15	14	3UTR		0	0
hsa-miR-378a-5p	NM_001289154	MICA	.(((((((.(((((((..((((&.)))).))))))).))))))).	489	537	0.846154	-29	1	3.02e-06	0.471	0.968108	-0.155605	-4.84971	18	22	7	CDS		0	0
hsa-miR-381-5p	NM_001289154	MICA	.(((((.((((((((((((...&))))))))))...)).))))).	825	847	0.923077	-22.6	1	0.00103138	0.456	-0.571513	-0.71231	-5.33701	17	22	10	3UTR		0	0
hsa-miR-381-5p	NM_001289154	MICA	(((((((..((((((((((((.&)))))))..))))).))))))).	102	125	0.846154	-21	1	7.72e-05	0.456	-0.341472	-0.370268	-7.3076	19	23	7	5UTR		0	0
hsa-miR-381-5p	NM_001289154	MICA	...((.(((((((((((.....&))))))))))).)).	460	475	1	-20.5	1	0.00673018	0.426	-0.421124	0.00870554	-8.4155	13	15	11	CDS		0	0
hsa-miR-383-3p	NM_001289154	MICA	.((((..((((((((.(((&.)))...)))))))))))).	953	988	0.923077	-20.3	1	1.91e-07	0.441	-0.516488	-0.248707	-7.47102	15	20	12	3UTR	MIRT661761	0	0
hsa-miR-340-3p	NM_001289154	MICA	((((((((((............&)))))))))).	90	101	1	-15.3	1	9.81e-05	0.485	-0.209214	-0.653615	-13.2236	10	11	10	5UTR		0	0
hsa-miR-330-5p	NM_001289154	MICA	((((((..(((((((((((...&))))))))))).)))))).	219	238	0.846154	-24	1	0.0857469	0.485	-0.484971	-0.804822	-7.7949	17	19	11	5UTR		0	0
hsa-miR-330-3p	NM_001289154	MICA	...((((((.((((((.(((((.&.))))).)...).)))))))))).	691	721	0.846154	-20.6	1	0.000767578	0.471	-0.512882	-0.565943	-7.75705	17	24	10	CDS		0	0
hsa-miR-328-3p	NM_001289154	MICA	((((..((((((((((......&))).))))))).)))).	227	244	0.876923	-23	1	0.00224549	0.471	-0.109576	-0.842034	-9.95757	14	17	7	CDS		0	0
hsa-miR-326	NM_001289154	MICA	.((((((((((((.......&)))))))))))).	829	842	1	-22.2	1	0.000322467	0.471	-0.261185	-0.727178	-5.61866	12	13	12	3UTR		0	0
hsa-miR-331-5p	NM_001289154	MICA	((((((...((((((((((.((&)).))).))).)))))))))).	946	968	0.846154	-22.6	1	0.000104786	0.426	-0.296328	-0.286756	-8.85129	18	22	10	3UTR		0	0
hsa-miR-331-3p	NM_001289154	MICA	((((((((((((.........&.))))).))).)))).	434	469	0.923077	-23.5	1	5.75e-05	0.382	-0.0358372	-0.255386	-7.05204	12	16	5	CDS		0	0
hsa-miR-331-3p	NM_001289154	MICA	(((((((.(((((((((((..&)))))))))....)).)))...)))).	90	117	0.923077	-22.1	1	4.57e-05	0.441	0.167635	-0.538377	-6.25121	18	27	9	5UTR		0	0
hsa-miR-324-5p	NM_001289154	MICA	.(((((((..(((((((.((((&))))..)))))))..))))...))).	687	713	0.923077	-26.8	1	1.41e-05	0.456	-0.419899	-0.463358	-6.09222	18	26	7	CDS		0	0
hsa-miR-324-5p	NM_001289154	MICA	.(((((((....((((((.((.&)).)))).))...))))))).	880	901	0.897436	-21.5	1	0.00119093	0.441	-0.532898	-0.384393	-12.2638	15	21	7	3UTR		0	0
hsa-miR-339-5p	NM_001289154	MICA	((.(((((((((((((((((((.&))))))........))))))............))))))).)).	195	238	0.846154	-27.9	1	0.0857469	0.485	-0.58078	-0.752005	-5.49511	21	43	7	5UTR		0	0
hsa-miR-345-5p	NM_001289154	MICA	.(((.(((((.((((.(((((.&)))))...)))))).)))))).	182	204	0.846154	-21.8	1	0.0031483	0.456	0.435184	-0.450706	-10.9702	17	22	6	5UTR		0	0
hsa-miR-345-5p	NM_001289154	MICA	.(((.(((((..(((..(((..&)))..))).)))))))).	628	646	0.923077	-22.2	1	0.00139072	0.382	0.307794	0.194598	-14.317	14	18	8	CDS		0	0
hsa-miR-345-3p	NM_001289154	MICA	((((((...((((((.((((..&.)))))))))).......................)))))).	132	181	0.846154	-23.4	1	0.000467722	0.412	-0.46751	-0.376099	-9.08433	16	41	10	5UTR		0	0
hsa-miR-346	NM_001289154	MICA	..(((((((((.(((((((((..&))))).........)).))))))))))).	176	205	0.923077	-25.2	1	0.00460131	0.456	-0.502892	-0.472313	-8.3038	18	29	11	5UTR		0	0
hsa-miR-423-3p	NM_001289154	MICA	..(((((((((.((((.(((((.&))))).))))..))).....)))))).	608	635	0.846154	-25.2	1	0.000578332	0.412	-0.467064	0.220539	-8.3038	18	27	6	CDS		0	0
hsa-miR-424-5p	NM_001289154	MICA	((((((((((............&.)))))))))).	741	764	0.923077	-16.8	1	7.02e-05	0.618	-0.965669	-1.1166	-13.2236	10	12	10	CDS		0	0
hsa-miR-424-3p	NM_001289154	MICA	....((...((((((((((..&))))))))))...)).	10	26	0.846154	-18.6	0	0.00171915	0.382	0	0	-14.4603	12	16	10	5UTR		0	0
hsa-miR-18b-5p	NM_001289154	MICA	..((((((.(((((((.((((((&)))))).)))).))))))))).	944	966	0.846154	-22.3	1	9.46e-05	0.412	-0.279576	-0.313319	-6.01339	19	22	9	3UTR		0	0
hsa-miR-20b-5p	NM_001289154	MICA	.....(((((((((((((((.((&)).))))))))))))...))).	147	169	0.923077	-22.7	1	0.00032629	0.412	0.0179811	-0.489944	-13.6656	17	22	12	5UTR		0	1
hsa-miR-20b-5p	NM_001289154	MICA	.((((((((...(((.(((((((&))))))).).))....)))))))).	999	1024	0.846154	-20.6	1	0.123158	0.515	-0.186248	-0.189838	-11.4405	18	25	8	3UTR		0	1
hsa-miR-20b-3p	NM_001289154	MICA	.(((.(((((((((((((((..&)))))).))))..)))))))).	34	56	0.846154	-22.7	1	0.000224624	0.456	-0.651302	-0.574998	-7.91236	18	22	8	5UTR		0	0
hsa-miR-20b-3p	NM_001289154	MICA	.(((((((((((((((((((..&))))).))))..........................))))).))))).	320	368	0.846154	-19.8	1	0.00400954	0.5	-0.608494	-0.49032	-3.79332	19	48	5	CDS		0	0
hsa-miR-431-5p	NM_001289154	MICA	..((((((((((.(((.((((&))))))).)))))))))).	362	381	0.923077	-27.2	1	1e-05	0.485	-0.477115	-0.497622	-6.24613	17	19	10	CDS		0	0
hsa-miR-431-3p	NM_001289154	MICA	(((((((((((((((((((((.&))))))).......................))))))))..............................)))))).	453	528	0.846154	-25.8	1	0.0072242	0.471	-0.0555061	-0.186289	-3.93757	21	75	8	CDS		0	0
hsa-miR-431-3p	NM_001289154	MICA	(((((((((..(((((((.(((&))).)))))))..))).................)))))).	572	612	0.923077	-24.7	1	0.000509045	0.412	0.754052	-0.0860358	-8.00486	19	40	7	CDS		0	0
hsa-miR-431-3p	NM_001289154	MICA	.(((.((((((((((((((...&)).)))))))).))))))).	1	21	0.923077	-24.1	1	0.029822	0.38	0	0	-7.91236	17	20	8	5UTR		0	0
hsa-miR-433-5p	NM_001289154	MICA	....(((((((.((((((....&))))))...))))))).	273	290	0.846154	-18.2	1	0.00059302	0.515	-0.220573	-0.695586	-12.8934	13	17	7	CDS		0	0
hsa-miR-433-3p	NM_001289154	MICA	.((((.(((((((((((((...&.))))))))..........))))).)))).	386	440	0.846154	-24.5	1	0.00126042	0.353	-0.200294	-0.340888	-5.69428	17	30	8	CDS		0	0
hsa-miR-329-5p	NM_001289154	MICA	(((((((((((..((((((((..&.)))))))).)))))..)))))).	235	272	0.910256	-21	1	0.00675188	0.441	-0.607866	-0.694386	-8.57351	19	24	8	CDS		0	0
hsa-miR-452-5p	NM_001289154	MICA	..((((((....((((((((((&))))))))))........)))))).	1036	1061	0.846154	-18.6	1	0.00778388	0.632	0.304805	-0.0886119	-13.4275	16	25	10	3UTR		0	0
hsa-miR-409-3p	NM_001289154	MICA	....((.((((((.(((((((.&))))).)).)))))).)).	537	556	0.846154	-19.9	1	0.0151277	0.397	0.237047	0.0648931	-11.9471	15	19	6	CDS		0	0
hsa-miR-376b-5p	NM_001289154	MICA	(((((...(((((((.......&)))))))....))))).	317	334	0.846154	-16.8	1	0.0191861	0.574	-0.02851	-0.591153	-9.9289	12	17	7	CDS		0	0
hsa-miR-483-3p	NM_001289154	MICA	...(((((((((((..((...&)).))))))))))).	628	643	0.923077	-21.4	1	0.000657938	0.412	0.00765095	0.232331	-7.48304	13	15	11	CDS		0	0
hsa-miR-484	NM_001289154	MICA	((((((...((((((((.....&.)))))))).....)))))).	535	588	0.923077	-24.8	1	2.69e-05	0.368	0.543622	0.00121989	-8.85129	14	21	8	CDS		0	0
hsa-miR-485-5p	NM_001289154	MICA	(((((((((((.(((((.....&.))).)).)))...)))))))).	470	503	0.923077	-20.8	1	0.00135167	0.441	0.476243	0.0200862	-7.28438	16	23	8	CDS	MIRT690574	0	0
hsa-miR-485-5p	NM_001289154	MICA	((.((((((((((((((..(((&)))...))))...)))))))))))).	124	150	0.923077	-20.8	1	0.0019927	0.456	-0.433617	-0.436117	-5.49511	19	26	12	5UTR	MIRT690574	0	0
hsa-miR-485-5p	NM_001289154	MICA	((((((((((((.(.((.....&)).).)))...))))))))).	904	925	0.923077	-19.2	1	0.000130733	0.412	-0.428424	-0.40593	-5.96215	15	21	9	3UTR	MIRT690574	0	0
hsa-miR-486-5p	NM_001289154	MICA	(((((...((.(((((((....&))))))))).))))).	610	626	0.897436	-19.6	1	7.15e-05	0.412	0.658166	0.145075	-12.5206	14	16	9	CDS		0	0
hsa-miR-487a-5p	NM_001289154	MICA	((((((...((((((((((((.&)))))))))))))))))).	663	682	1	-27.9	1	0.00322096	0.441	0.496456	-0.521136	-8.85129	18	19	18	CDS		0	0
hsa-miR-487a-5p	NM_001289154	MICA	((((.((((((((..((.((((&))))..))..)))))))))))).	881	904	1	-23	1	0.00677487	0.426	-0.451877	-0.36788	-9.6489	18	23	12	3UTR		0	0
hsa-miR-487a-3p	NM_001289154	MICA	.((((....(((((((((....&)))))))))...)))).	572	589	0.846154	-19.6	1	2.16e-05	0.353	-0.247708	0.358498	-10.608	13	17	9	CDS		0	0
hsa-miR-490-5p	NM_001289154	MICA	.((((((((((((((..(((&)))..)))))...))))))))).	84	107	0.923077	-20	1	3.62e-05	0.485	0.146004	-0.498848	-4.02637	17	23	9	5UTR		0	0
hsa-miR-490-3p	NM_001289154	MICA	..(((((.(((.((((..(((.&.)))..).)))))).))))).	821	859	0.846154	-21.6	1	8.27e-05	0.397	0.413804	-0.684729	-10.6174	15	21	6	3UTR		0	0
hsa-miR-511-5p	NM_001289154	MICA	.........((((((((((((&)))).)))))))).	478	492	0.923077	-18.3	0	0.000465254	0.456	0.503713	0.0755054	-20.4803	12	14	8	CDS		0	0
hsa-miR-146b-3p	NM_001289154	MICA	(((((((((((((((..((((.&))))..)).))))))))...........))))).	928	962	0.846154	-25.9	1	1.29e-05	0.412	-0.237831	-0.331984	-4.17062	19	34	8	3UTR		0	0
hsa-miR-146b-3p	NM_001289154	MICA	.((((((((((((.((((((((&))).....)))))))))..)))))))).	869	897	0.884615	-25.2	1	0.000834726	0.426	-0.315473	-0.341172	-4.65016	20	28	9	3UTR		0	0
hsa-miR-202-3p	NM_001289154	MICA	.(((((...(((((.(((((&))))))))))..))))).	995	1013	1	-21	1	0.00452122	0.456	-0.125942	-0.255168	-9.44249	15	18	10	3UTR		0	0
hsa-miR-492	NM_001289154	MICA	((((((((((((...........&)))))))))))).	849	862	1	-24.9	1	4.88e-06	0.382	-0.439911	-0.596246	-7.05204	12	13	12	3UTR		0	0
hsa-miR-493-3p	NM_001289154	MICA	....(((((..((((.((((((&)))))).))))....))))).	279	300	0.923077	-21.6	1	0.0191932	0.544	-0.323464	-0.580349	-13.8469	15	21	6	CDS		0	0
hsa-miR-432-5p	NM_001289154	MICA	((((((((..((.(((.((((((&)))))).))))))))))))).	686	707	0.923077	-21.9	1	4.88e-05	0.426	-0.423268	-0.510524	-7.5256	19	21	13	CDS		0	0
hsa-miR-432-5p	NM_001289154	MICA	((((((.((((((((((((((((&))))))))))........))))))................)))))).	579	626	0.846154	-20.2	1	7.15e-05	0.412	0.78731	-0.0766027	-5.48126	22	47	10	CDS		0	0
hsa-miR-432-3p	NM_001289154	MICA	(((((.(((.(((.((((((.&)))))).))))))))))).	479	498	0.923077	-23.3	1	0.00132966	0.471	0.0719688	-0.0200045	-7.93788	17	19	11	CDS		0	0
hsa-miR-193b-3p	NM_001289154	MICA	.....((((((..((.((((((&)))).)).))..)))))).	450	469	0.923077	-22.1	1	5.75e-05	0.382	-0.99936	0.147917	-18.5346	14	19	6	CDS		0	0
hsa-miR-497-5p	NM_001289154	MICA	..((.((.(((((((((((..&)))))..)))))))))).	1	19	1	-17	1	0.0196364	0.375	0	0	-11.3897	15	18	10	5UTR		0	0
hsa-miR-497-3p	NM_001289154	MICA	((..((.((((((((((((...&))))))..))))))..))..)).	555	578	0.846154	-19.7	1	5.99e-06	0.426	-0.251451	0.452829	-10.0708	16	23	6	CDS		0	0
hsa-miR-181d-3p	NM_001289154	MICA	.(((((((((...........&.)))))..)))).	420	439	0.846154	-16.9	1	0.00169224	0.338	0.494377	-0.471915	-13.0794	9	13	5	CDS		0	0
hsa-miR-512-5p	NM_001289154	MICA	(((.(((((((((((((((....&.)))))))).....))).))))))).	662	718	0.846154	-25.7	1	6.31e-05	0.471	-0.0111323	-0.527032	-6.9696	18	26	8	CDS		0	0
hsa-miR-512-3p	NM_001289154	MICA	...((((((((((((..(((..&)))..)))))))))).)).	150	169	0.923077	-22.2	1	0.00032629	0.412	-0.186804	-0.582749	-6.74759	15	19	10	5UTR		0	0
hsa-miR-515-3p	NM_001289154	MICA	..((((((((...((((((...&.))))))..)))))))).	917	964	0.923077	-24.9	1	2.67e-05	0.412	0.00758799	-0.474131	-12.4177	14	18	8	3UTR		0	0
hsa-miR-519c-5p	NM_001289154	MICA	...(((((((((((((((((((&)))))))).....................))))))...))))).	460	504	0.923077	-18.5	1	0.00151565	0.456	0.123521	0.0452587	-6.51454	19	44	8	CDS		0	0
hsa-miR-520a-3p	NM_001289154	MICA	...(((((((((((((((((..&.)))))...))))))))).))).	8	44	1	-21.6	1	1.59e-05	0.426	0	0	-6.51454	17	23	9	5UTR	MIRT449253	0	1
hsa-miR-526b-5p	NM_001289154	MICA	.((((((((......((((((((&))))))))..)))))))).	257	276	0.846154	-20	1	0.00782631	0.456	-2.06403	-0.627164	-14.0888	16	19	8	CDS		0	0
hsa-miR-526b-3p	NM_001289154	MICA	((((((((((........((((&)))).........)))))))))).	1001	1025	0.871795	-18.4	1	0.0959951	0.5	-0.0972268	-0.198453	-13.2236	14	24	10	3UTR		0	0
hsa-miR-519b-5p	NM_001289154	MICA	...(((((((((((((((((((&)))))))).....................))))))...))))).	460	504	0.923077	-18.5	1	0.00151565	0.456	0.123521	0.0452587	-6.51454	19	44	8	CDS		0	0
hsa-miR-525-5p	NM_001289154	MICA	.(((((((((.((((......&))))))))))))).	692	706	0.846154	-19.5	1	4.01e-05	0.426	-0.656474	-0.479866	-6.85115	13	14	13	CDS		0	0
hsa-miR-525-3p	NM_001289154	MICA	..((((((((((((((......&))))))))).))))).	30	46	0.846154	-23.1	1	3.62e-06	0.456	-0.692424	-0.625942	-4.957	14	16	9	5UTR		0	0
hsa-miR-523-5p	NM_001289154	MICA	...(((((((((((((((((((&)))))))).....................))))))...))))).	460	504	0.923077	-18.5	1	0.00151565	0.456	0.123521	0.0452587	-6.51454	19	44	8	CDS		0	0
hsa-miR-523-3p	NM_001289154	MICA	....(((((((((...(((((((&.)))))))))))).)))).	688	713	0.846154	-24.5	1	1.41e-05	0.456	-0.644945	-0.492837	-11.3719	16	19	12	CDS		0	0
hsa-miR-520c-3p	NM_001289154	MICA	..((((((((((...(((((((&.)))))))))))).))))).	688	714	0.846154	-21.5	1	1.52e-05	0.471	-0.644087	-0.52939	-7.83842	17	20	12	CDS	MIRT054074	0	1
hsa-miR-524-3p	NM_001289154	MICA	..((((((((((((((.....&.))))))))).))))).	22	46	0.846154	-23.6	1	3.62e-06	0.456	-0.656608	-0.624389	-4.957	14	17	9	5UTR		0	0
hsa-miR-520d-3p	NM_001289154	MICA	...((.((((((((((((((((&)))))))))))))))).)).	624	644	0.923077	-21.3	1	0.00051252	0.397	-0.287668	0.268884	-8.4155	18	20	16	CDS	MIRT449252	0	1
hsa-miR-520g-5p	NM_001289154	MICA	((((((((..((((.........&.)))))))))))).	679	706	0.846154	-16.8	1	4.01e-05	0.426	-1.02463	-0.435059	-7.20497	12	14	12	CDS		0	0
hsa-miR-516b-5p	NM_001289154	MICA	.(((((.((..((((((.....&))))))..))))))).	496	512	0.923077	-19.1	1	0.0115257	0.426	1.54981	-0.115514	-9.40429	13	16	7	CDS		0	0
hsa-miR-518e-5p	NM_001289154	MICA	...(((((((((((((((((((&)))))))).....................))))))...))))).	460	504	0.923077	-18.5	1	0.00151565	0.456	0.123521	0.0452587	-6.51454	19	44	8	CDS		0	0
hsa-miR-522-5p	NM_001289154	MICA	...(((((((((((((((((((&)))))))).....................))))))...))))).	460	504	0.923077	-18.5	1	0.00151565	0.456	0.123521	0.0452587	-6.51454	19	44	8	CDS		0	0
hsa-miR-519a-5p	NM_001289154	MICA	...(((((((((((((((((((&)))))))).....................))))))...))))).	460	504	0.923077	-18.5	1	0.00151565	0.456	0.123521	0.0452587	-6.51454	19	44	8	CDS		0	0
hsa-miR-500a-5p	NM_001289154	MICA	.((((((.(((((((((((....&)))))))))))....)))))).	606	628	0.846154	-22.8	1	0.000218013	0.397	0.487881	0.0460274	-6.10696	17	22	11	CDS		0	0
hsa-miR-500a-5p	NM_001289154	MICA	..((((((.(((((((((((...&)))))))..)))))))))).	557	577	0.826923	-22.3	1	2.66e-06	0.412	-0.468619	0.358498	-6.01339	17	20	10	CDS		0	0
hsa-miR-500a-5p	NM_001289154	MICA	....(((((((...(((((((.(&).))))))).))))))).	440	458	0.846154	-21.2	1	2.23e-05	0.397	0.226942	-0.147934	-15.0393	15	18	7	CDS		0	0
hsa-miR-500a-3p	NM_001289154	MICA	(((.((((.(((((((((((((&))))))).)))))).)))).))).	110	134	0.846154	-23	1	0.000661795	0.471	-1.15345	-0.361146	-8.02599	20	24	7	5UTR		0	0
hsa-miR-500a-3p	NM_001289154	MICA	.....(((.((((..(((((((&))))))))))).))).	620	636	0.846154	-18.2	1	0.000908863	0.412	-0.298616	0.293645	-16.3143	14	16	11	CDS		0	0
hsa-miR-501-5p	NM_001289154	MICA	..(((.(((((((((((.....&.))))))))))).))).	151	201	0.923077	-25.4	1	7.64e-06	0.441	-0.153227	-0.581099	-6.85796	14	17	11	5UTR		0	0
hsa-miR-502-5p	NM_001289154	MICA	((((((.(..((((((((...&.))))))).)..).)))))).	549	577	0.846154	-21.7	1	2.66e-06	0.412	0.150578	0.463441	-7.78016	15	21	7	CDS		0	0
hsa-miR-502-5p	NM_001289154	MICA	..(((.(((.((((((((((.&))))))))))......))).))).	958	982	0.923077	-20.5	1	0.000355644	0.426	-0.493515	-0.247989	-8.10047	16	24	10	3UTR		0	0
hsa-miR-503-5p	NM_001289154	MICA	(((((((((...((((...((((&))))....))))....))))))))).	748	774	0.923077	-24.3	1	0.00076285	0.632	-0.98139	-0.975102	-11.3517	17	26	9	CDS		0	0
hsa-miR-503-5p	NM_001289154	MICA	(((.(((.(((..(((((((((.&)))))))))))).))).))).	483	504	1	-21.7	1	0.00151565	0.456	0.6956	-0.0754236	-13.9192	18	21	12	CDS		0	0
hsa-miR-503-3p	NM_001289154	MICA	((((((((((((((((((((.((&.)).).))))).....))))).))))))))).	371	431	0.846154	-26.2	1	0.0257338	0.397	-0.357254	-0.357285	-3.93757	22	32	9	CDS		0	0
hsa-miR-504-5p	NM_001289154	MICA	(((((((((.((((((......&))))))))))))))).	103	119	0.923077	-23.7	1	1.43e-05	0.426	-0.819627	-0.337624	-5.18008	15	16	15	5UTR		0	0
hsa-miR-504-3p	NM_001289154	MICA	((((((((.((((((((.(((&.)))..))))))))...........))))..)))).	986	1027	0.961538	-24.8	1	0.0656052	0.529	0.0578432	-0.240091	-4.99396	19	36	8	3UTR		0	0
hsa-miR-504-3p	NM_001289154	MICA	.((.((((...(((((((((.&)))))))))....)))))).	1	21	1	-22.1	1	0.029822	0.38	0	0	-11.949	15	20	9	5UTR		0	0
hsa-miR-513a-3p	NM_001289154	MICA	...(((((.(((((((.(((...&))).)))))))))))).	24	41	0.846154	-18.2	1	2.77e-06	0.397	-0.826591	-0.614825	-7.57093	15	17	12	5UTR		0	0
hsa-miR-506-5p	NM_001289154	MICA	....((((((((.((((((...&.))).))))))))))).	123	155	0.846154	-17	1	8.65e-05	0.471	-0.119396	-0.337799	-10.8357	14	17	11	5UTR		0	0
hsa-miR-508-5p	NM_001289154	MICA	..(((((((((((((((((((..&)).))))))))))....)))).))).	7	33	0.846154	-25.4	1	7.54e-05	0.371	0	0	-4.957	19	26	10	5UTR		0	0
hsa-miR-508-5p	NM_001289154	MICA	...(((((((((((.((......&.))))))))))))).	659	706	0.923077	-22.3	1	4.01e-05	0.426	0.307795	-0.536465	-7.24999	13	15	13	CDS		0	0
hsa-miR-510-5p	NM_001289154	MICA	.(((((((((..((((.((((.&.)))))))).))))))))).	897	942	0.923077	-19.3	1	0.000936676	0.426	-0.408003	-0.336292	-9.9649	17	20	9	3UTR		0	0
hsa-miR-510-5p	NM_001289154	MICA	..(((((((.((((.(......&).)))).))))))).	81	96	0.923077	-18.6	1	3.59e-05	0.471	-0.513994	-0.524767	-6.93496	12	15	7	5UTR		0	0
hsa-miR-455-5p	NM_001289154	MICA	..(((.((((.(((((((.(((&.))).))))))).))))...))).	387	424	0.846154	-20.3	1	0.00233576	0.412	0.245865	-0.236406	-9.68273	17	24	7	CDS		0	0
hsa-miR-455-3p	NM_001289154	MICA	((((.(((..((((.......&.))))..))))))).	752	769	0.807692	-16.3	1	0.000373907	0.618	-2.07406	-1.16848	-11.324	11	15	7	CDS		0	0
hsa-miR-487b-5p	NM_001289154	MICA	((((((..((((((((((..((&.)).))))))))))........)))))).	507	556	0.923077	-24.3	1	0.0151277	0.397	-0.211025	-0.0211834	-7.7949	18	29	10	CDS		0	0
hsa-miR-487b-3p	NM_001289154	MICA	....((.(((((((((((....&.))))))))))))).	252	286	0.846154	-23.3	1	0.000127359	0.515	-1.40164	-0.642769	-11.0902	13	15	13	CDS		0	0
hsa-miR-487b-3p	NM_001289154	MICA	....(((((((.((((((....&)))))).))))))).	93	108	0.923077	-19	1	4.37e-05	0.485	0.675427	-0.513683	-12.8934	13	15	7	5UTR		0	0
hsa-miR-554	NM_001289154	MICA	(((.((((((((...(((((.&.)))))))))))))..))).	518	543	0.846154	-22.7	1	1.32e-06	0.412	0.9799	-0.109619	-9.85102	16	20	13	CDS		0	0
hsa-miR-554	NM_001289154	MICA	((.(((((((..(((.((((.&)))).)))....))))))).)).	608	631	0.846154	-20	1	0.000458037	0.412	-0.298616	0.293645	-11.8997	16	23	7	CDS		0	0
hsa-miR-555	NM_001289154	MICA	.((((((((((..(((((((.&)))))))............................)))))..))))).	459	507	0.846154	-19.1	1	0.00926796	0.471	0.960248	-0.198054	-8.42926	17	48	7	CDS		0	0
hsa-miR-557	NM_001289154	MICA	((.(((((((..(((((((((..&)))))))))...............))))).)).)).	451	487	0.846154	-23.4	1	0.0145872	0.412	-1.13861	0.0549381	-11.6667	18	36	9	CDS		0	0
hsa-miR-567	NM_001289154	MICA	.(((((((((((((((((((.((&.)).))))))))))).))))..)))).	68	108	0.923077	-24.4	1	4.37e-05	0.485	-0.807642	-0.595717	-3.79332	21	27	11	5UTR		0	0
hsa-miR-567	NM_001289154	MICA	.(((((((((((((((((.....&)))))).)))))))).))).	408	428	0.923077	-23.5	1	0.0103023	0.426	-0.233364	-0.332128	-3.79332	17	20	8	CDS		0	0
hsa-miR-571	NM_001289154	MICA	(((((((.((.((((((....&)))))))).)))).))).	458	476	1	-19.5	1	0.00186367	0.412	-0.281771	0.0687161	-9.07598	15	18	8	CDS		0	0
hsa-miR-574-5p	NM_001289154	MICA	..(((.(((((((((.((((((.&))))))))))))))).))).	351	371	1	-21.4	1	0.00283879	0.515	0.151358	-0.495121	-7.09101	18	20	15	CDS		0	0
hsa-miR-575	NM_001289154	MICA	(((((((.(((((((((((&))))))..)))))))))))).	931	952	0.923077	-27.8	1	5.28e-05	0.426	-0.114457	-0.454748	-6.25121	18	21	12	3UTR		0	0
hsa-miR-584-5p	NM_001289154	MICA	...(((.(((((((((.(((..&))).)))))))))))).	603	620	0.923077	-17.8	1	1.08e-06	0.397	0.653675	-0.0105711	-8.05823	15	17	12	CDS		0	0
hsa-miR-584-3p	NM_001289154	MICA	(((((((((.(((..((.((((&)))).)).)))))))))))).	974	995	1	-24.8	1	3.44e-07	0.456	-0.114457	-0.239374	-6.77237	18	21	12	3UTR		0	0
hsa-miR-584-3p	NM_001289154	MICA	((.(((((.(((((.(((((((&)).))))).)))))....................))))).)).	604	647	0.846154	-23.1	1	0.000346243	0.397	0.378543	-0.102544	-7.28695	19	43	5	CDS		0	0
hsa-miR-584-3p	NM_001289154	MICA	...(.((((((((...((((((&))))))..)).)))))).).	847	867	0.846154	-22.6	1	2.42e-05	0.382	-0.382478	-0.495647	-12.4589	15	20	6	3UTR		0	0
hsa-miR-584-3p	NM_001289154	MICA	...((((((..((...(((((.&)))))...))..)))))).	581	600	0.923077	-22.5	1	0.000494266	0.397	1.61271	-0.248756	-12.4072	13	19	6	CDS		0	0
hsa-miR-585-5p	NM_001289154	MICA	..(((((.(((.(((.((((((&))))))...))))))))))).	699	720	0.923077	-21.7	1	0.000691872	0.471	-0.462572	-0.514061	-10.8505	17	21	11	CDS		0	0
[truncated: 2,913 more rows]

## Sheet: miRWalk_miRNA_Targets_MICB
mirnaid	refseqid	genesymbol	duplex	start	end	bindingp	energy	seed	accessibility	au	phylopstem	phylopflank	me	number_of_pairings	binding_region_length	longest_consecutive_pairings	position	validated	TargetScan	miRDB
hsa-let-7a-5p	NM_001289160	MICB	.(((((((.((((((((.....&))))))))))))))).	1872	1888	1	-22.9	1	0.00955596	0.456	-0.702332	-0.427946	-4.84971	15	16	15	3UTR		0	0
hsa-let-7a-2-3p	NM_001289160	MICB	.((((.((((((((..((.(((&)))..))..)))))))))))).	319	341	0.923077	-21	1	0.00847952	0.5	-0.244566	-0.331694	-6.66278	17	22	12	CDS		0	0
hsa-let-7b-5p	NM_001289160	MICB	.(((((((.(((((((((((((&.))).))).)))))))))))))).	1840	1888	0.923077	-26.1	1	0.00955596	0.456	-0.0875328	-0.348301	-4.84971	20	24	14	3UTR		0	0
hsa-let-7c-5p	NM_001289160	MICB	.(((((((.(((((((((((((&.))).)).))))))))))))))).	1840	1888	0.923077	-24.6	1	0.00955596	0.456	-0.0875328	-0.348301	-4.84971	20	24	15	3UTR	MIRT439155	0	0
hsa-let-7d-5p	NM_001289160	MICB	.(((((((.((((((((.....&))))))))))))))).	1872	1888	1	-25.1	1	0.00955596	0.456	-0.702332	-0.427946	-4.84971	15	16	15	3UTR		0	0
hsa-let-7d-5p	NM_001289160	MICB	..(((((((.(.(((((((((.&))))))))).)..))))))).	551	572	0.846154	-24.1	1	1.5e-08	0.485	-1.56117	-0.296844	-9.54631	17	21	9	CDS		0	0
hsa-let-7e-5p	NM_001289160	MICB	.((((((.(((((((((.....&))))))))))))))).	1872	1888	0.923077	-22.9	1	0.00955596	0.456	-0.671452	-0.437547	-6.10696	15	16	15	3UTR		0	0
hsa-miR-16-1-3p	NM_001289160	MICB	..(((.....(((((((((((.&))))))))).))..))).	379	397	0.923077	-18.8	1	0.000544627	0.426	0.120541	-0.441227	-13.0142	14	18	9	CDS		0	0
hsa-miR-17-3p	NM_001289160	MICB	.(((((((((.(((((.(((..&))))))))..............)))).))))).	617	650	0.846154	-18.9	1	7.28e-05	0.412	0.0252945	-0.264862	-6.6181	17	33	8	CDS		0	0
hsa-miR-18a-5p	NM_001289160	MICB	.(((((((((((((.((((..((&))..)))))))))).......))))))).	1188	1217	0.846154	-18.5	1	0.363851	0.5	-0.15093	-0.101212	-4.52877	19	29	10	3UTR		0	0
hsa-miR-18a-3p	NM_001289160	MICB	..((((((.((((..(((((((.&)))))))..)))).)))))).	1441	1462	1	-25.6	1	0.000325437	0.485	0.171414	0.0581388	-7.60568	17	21	7	3UTR		0	0
hsa-miR-19b-1-5p	NM_001289160	MICB	((((((((((((((((((..(((&.))))))))).......)))))))))).)).	549	581	0.871795	-20.6	1	0.00192314	0.456	-1.0335	-0.203492	-3.93757	21	31	10	CDS		0	0
hsa-miR-19b-3p	NM_001289160	MICB	((((((.((((((.(........&).)))))).)))))).	118	134	0.846154	-16.3	1	0.00138781	0.456	-0.0288218	-0.32099	-6.57115	13	16	6	CDS		0	0
hsa-miR-20a-3p	NM_001289160	MICB	.(((..((((((((((......&))))))))))...))).	53	70	0.923077	-18	1	1.93e-05	0.426	-0.300197	-0.573883	-9.81332	13	17	10	5UTR		0	0
hsa-miR-21-3p	NM_001289160	MICB	..((((((((....(((((((&.))))))))))))))).	1838	1860	0.846154	-19.5	1	1.33e-05	0.426	5.51e-05	-0.360411	-13.2745	15	17	15	3UTR		0	0
hsa-miR-22-5p	NM_001289160	MICB	.((((((((((((.(((((((.&))))))).)))))))))))).	136	157	0.923077	-22.6	1	4.79e-05	0.426	0.00437042	-0.212131	-4.65016	19	21	12	CDS		0	0
hsa-miR-22-5p	NM_001289160	MICB	.(((((((.(((((..(((((.&))))).)))))..))))))).	599	620	0.846154	-18.9	1	0.000701852	0.426	0.523582	-0.366712	-5.81821	17	21	7	CDS		0	0
hsa-miR-22-3p	NM_001289160	MICB	.((((((((((....(((((((&))))))))))))........))))).	1844	1870	0.846154	-18.4	1	0.000252771	0.426	-0.166137	-0.412282	-10.0215	17	26	12	3UTR		0	0
hsa-miR-24-1-5p	NM_001289160	MICB	.(((((...((((((((((((.&))))))))))))..))))).	1115	1135	1	-24.1	1	0.000170589	0.441	-0.129682	-0.214032	-8.70704	17	20	12	CDS		0	0
hsa-miR-24-3p	NM_001289160	MICB	((((..((..(((((((((((.&)))))))))))))..)))).	943	963	0.846154	-23	1	0.0255487	0.647	-0.325476	-0.777752	-12.2565	17	20	13	CDS		0	0
hsa-miR-24-2-5p	NM_001289160	MICB	(((((((((..(((........&)))...))))))))).	212	228	0.923077	-17.9	1	0.00183241	0.397	-0.554355	-0.325471	-8.97335	12	16	9	CDS		0	0
hsa-miR-25-5p	NM_001289160	MICB	.((((((((((.((((..(((&)))..))))...)))))))))).	74	97	0.846154	-21.1	1	0.0892362	0.456	0.264491	-0.505634	-7.14013	17	23	10	5UTR		0	0
hsa-miR-26b-3p	NM_001289160	MICB	(((.(.((((.(..((((((.&))))))..).)))).).))).	825	846	0.923077	-21.5	1	0.000872377	0.412	0.238772	0.053845	-13.8413	15	21	6	CDS		0	0
hsa-miR-26b-3p	NM_001289160	MICB	.(((((((((......(((((&)))))...))))))))).	604	622	0.846154	-20.5	1	0.00131583	0.412	0.0873499	-0.376929	-13.0794	14	18	9	CDS		0	0
hsa-miR-27a-5p	NM_001289160	MICB	.((((((.(((.((((((((((&)))))))))).)))...)))))).	1633	1657	0.846154	-27.4	1	0.018725	0.529	0.0504896	0.0371046	-9.45376	19	24	10	3UTR		0	0
hsa-miR-27a-5p	NM_001289160	MICB	.((((....((((((((.(((.&)))..))))))))...)))).	551	572	0.846154	-22.9	1	1.5e-08	0.485	-0.481056	-0.258258	-10.608	15	21	8	CDS		0	0
hsa-miR-28-5p	NM_001289160	MICB	..(((.(((((((.((......&)).))))))).))).	358	373	0.846154	-17.8	1	9.31e-06	0.412	0.281756	-0.42629	-7.7148	12	15	7	CDS		0	0
hsa-miR-28-3p	NM_001289160	MICB	...((((.(((((((((((((.&))))))))))...)))..)))).	387	410	0.846154	-23.2	1	0.000361785	0.441	0.334212	-0.299333	-8.82818	17	23	10	CDS		0	0
hsa-miR-29a-5p	NM_001289160	MICB	((((..(((((((((((.(((.&.))).))))))))))))))).	590	623	0.846154	-16.8	1	0.000991622	0.426	-0.00920848	-0.56284	-9.95757	18	21	15	CDS		0	0
hsa-miR-31-5p	NM_001289160	MICB	.(((((((((.(((((((((.&)))))))))))))))))).	953	972	0.923077	-23	1	0.20467	0.647	-1.83958	-0.876633	-6.6181	18	19	18	CDS		0	0
hsa-miR-33a-3p	NM_001289160	MICB	.....((((((((((.(.((..&)).).)))))))))).	1607	1623	0.846154	-18.7	1	3.63e-06	0.559	0.157574	0.0970203	-13.8986	13	16	10	3UTR		0	0
hsa-miR-92a-1-5p	NM_001289160	MICB	((((((((..((((.((......&.)).))))..)))))))).	2048	2098	1	-22.1	1	0.00373403	0.662	-0.616428	-0.164172	-6.97192	14	19	8	3UTR		0	0
hsa-miR-92a-3p	NM_001289160	MICB	..(((((((((((((((.(((.&)))))))))))))............))))).	1065	1096	0.923077	-20	1	0.0178979	0.441	-0.29399	-0.237104	-4.957	18	31	13	CDS		0	0
hsa-miR-92a-2-5p	NM_001289160	MICB	(((((((((((.(((((.....&))))).)).))).....)))))).	1552	1576	0.923077	-20.4	1	0.351259	0.515	0.0852847	0.0874595	-7.28438	16	24	6	3UTR		0	0
hsa-miR-92a-2-5p	NM_001289160	MICB	((((((((.(((.((((.((..&)).)))).))).))))..)))).	1642	1665	0.923077	-19.8	1	0.0330727	0.529	0.0198948	0.0543143	-6.28309	17	23	4	3UTR		0	0
hsa-miR-93-5p	NM_001289160	MICB	.(((((((((...((.(((((((&))))))).)).....))))))))).	1192	1217	1	-23.5	1	0.363851	0.5	-0.209005	-0.161128	-11.4871	18	25	9	3UTR	MIRT100278	0	0
hsa-miR-93-5p	NM_001289160	MICB	.....((((((((.(((((((((&)))))))))))....)))))).	565	587	0.923077	-22.1	1	0.00393828	0.426	-1.08542	-0.265727	-14.5224	17	22	11	CDS	MIRT100278	0	0
hsa-miR-93-3p	NM_001289160	MICB	.((((((.(((.(((..((((.&)))))))))).)))).)).	1086	1105	0.846154	-20.1	1	3.11e-05	0.441	-0.331223	-0.279996	-9.68681	16	19	10	CDS		0	0
hsa-miR-99a-3p	NM_001289160	MICB	...(((..((((.((((((((.&))))))))))))..))).	366	384	0.923077	-19.4	1	0.0958743	0.456	0.539585	-0.365301	-11.661	15	18	12	CDS		0	0
hsa-miR-99a-3p	NM_001289160	MICB	...((((((((((.((((.((.&.)).)))).))).))))))).	191	227	0.820513	-21	1	4.32e-05	0.412	0.14468	-0.493504	-7.37138	16	21	7	CDS		0	0
hsa-miR-101-5p	NM_001289160	MICB	((((.(((.((((((((((...&)))))).)))))))..)))).	1120	1141	0.846154	-18.6	1	0.000230242	0.441	-0.0570573	-0.226142	-9.113	17	21	7	CDS		0	0
hsa-miR-29b-1-5p	NM_001289160	MICB	((((((((..(((.(((((..(((&)))))))))))..)))))))).	1313	1335	0.846154	-22	1	0.00258203	0.515	-0.628981	-0.287333	-7.09331	19	22	11	3UTR		0	0
hsa-miR-29b-1-5p	NM_001289160	MICB	...((((...((((((((((((..&))))))))))))...)))).	2077	2097	0.923077	-21	1	0.00155725	0.662	0.242607	-0.193986	-11.1271	16	20	12	3UTR		0	0
hsa-miR-29b-2-5p	NM_001289160	MICB	..((((...((((((((((((.&.))))))))))))...)))).	2071	2097	0.923077	-25.2	1	0.00155725	0.662	0.158387	-0.163667	-9.87071	16	21	12	3UTR		0	0
hsa-miR-29b-2-5p	NM_001289160	MICB	..((.....((((((((((...&)))))))))).....)).	2130	2148	0.923077	-19.8	0	0.379589	0.794	0.0687777	-0.097976	-15.8907	12	18	10	3UTR		0	0
hsa-miR-103a-2-5p	NM_001289160	MICB	(((((((.....(((((((....&.))))))).))))))).	375	397	0.846154	-18.4	1	0.000544627	0.426	-0.642866	-0.4711	-14.7217	14	17	7	CDS	MIRT683786	0	0
hsa-miR-103a-3p	NM_001289160	MICB	....(((((((..((((((....&.))))))..))))))).	1735	1757	0.923077	-20.7	1	0.00020577	0.603	0.0694296	-0.0107884	-14.1825	13	17	7	3UTR		0	0
hsa-miR-107	NM_001289160	MICB	....(((((((..((((((.(((&)))))))))..))))))).	1738	1757	0.846154	-19.9	1	0.00020577	0.603	0.127706	-0.0415615	-14.1825	16	19	9	3UTR		0	0
hsa-miR-192-5p	NM_001289160	MICB	...(((..(((((((.(((((&))))))))))))..))).	1840	1858	0.846154	-21.2	1	2.04e-05	0.441	-0.0663577	-0.341418	-10.6049	15	18	12	3UTR		0	0
hsa-miR-197-5p	NM_001289160	MICB	.(((((.(((((((.(((((((.&)))))))....))))))).).......................)))).	1699	1747	0.846154	-24.7	1	1.62e-06	0.559	0.025722	0.0205319	-6.07246	19	48	7	3UTR		0	0
hsa-miR-198	NM_001289160	MICB	((((((((((((.(((((((((&)))))))))........................))).))))))))).	1504	1551	1	-27.1	1	0.00259602	0.485	-0.0420802	0.060051	-5.22671	21	47	9	3UTR		0	0
hsa-miR-198	NM_001289160	MICB	(((((((.((((((...(((((&.)))))...))))))..))))))).	1154	1204	0.923077	-23.4	1	1.19e-05	0.412	-0.0908306	-0.0833646	-7.21971	18	25	7	CDS		0	0
hsa-miR-199a-3p	NM_001289160	MICB	...(((((((((((.((((...&)))).))))..))))))).	2054	2073	0.923077	-17.5	1	0.0098467	0.471	-0.393313	-0.173268	-7.24999	15	19	7	3UTR		0	0
hsa-miR-208a-5p	NM_001289160	MICB	((((((((((((((((((....&)))))))))............................))))))))).	802	849	0.923077	-22.9	1	0.00183596	0.426	0.480904	0.149497	-3.93757	18	47	9	CDS		0	0
hsa-miR-129-5p	NM_001289160	MICB	....((((((((((((.....&)))))))))))).	1836	1849	0.923077	-20.8	1	5.39e-06	0.485	-0.171752	-0.279148	-9.54656	12	13	12	3UTR		0	0
hsa-miR-129-5p	NM_001289160	MICB	......(((((((((((((..&)))))))))))...)).	477	494	0.923077	-20	0	0.00133873	0.485	-0.729994	-0.176109	-15.5666	13	17	11	CDS		0	0
hsa-miR-148a-5p	NM_001289160	MICB	....((((((..(((((((...&)))))))....)))))).	598	616	0.846154	-18.4	1	1.62e-05	0.456	0.367107	-0.579413	-15.7181	13	18	7	CDS		0	0
hsa-miR-30c-2-3p	NM_001289160	MICB	(((((((((((((((.......&)))))))))....................)))))).	84	120	0.846154	-19.6	1	1.2e-05	0.456	-0.0343625	-0.488713	-4.17062	15	36	9	5UTR		0	0
hsa-miR-139-3p	NM_001289160	MICB	.((...(((((((((((((((.(&).))))..)))))))))))...)).	1721	1746	1	-25.3	1	1.49e-06	0.559	-0.367646	-0.0164375	-12.8453	18	25	11	3UTR		0	0
hsa-miR-139-3p	NM_001289160	MICB	(((((((..(((.(((((((...&))))))).)))...))).)))).	455	478	0.923077	-22.4	1	0.00334072	0.456	-0.585966	-0.56943	-8.59673	17	23	7	CDS		0	0
hsa-miR-147a	NM_001289160	MICB	(((.(((((((((((.....&)))))))))))))).	399	414	0.923077	-16.9	1	0.0229882	0.426	-0.289827	-0.079024	-7.20265	14	15	14	CDS		0	0
hsa-miR-10b-3p	NM_001289160	MICB	((((((((.(((((.((((...&))))))))))))))))).	113	131	0.846154	-19.8	1	0.000671261	0.456	-0.854463	-0.290466	-5.72941	17	18	17	CDS		0	0
hsa-miR-34a-5p	NM_001289160	MICB	.(((...(((((((((((((((&))))).))))))))))....))).	1091	1115	1	-24.8	1	1.71e-06	0.426	-0.402703	-0.270202	-11.357	18	24	10	CDS		0	0
hsa-miR-181a-5p	NM_001289160	MICB	.((((((..((((((.((((...&))))..))))))...)))))).	754	776	0.846154	-19.7	1	2.12e-06	0.441	-0.2572	0.299351	-7.3964	16	22	6	CDS		0	0
hsa-miR-181a-2-3p	NM_001289160	MICB	....(((.((((((((((((((&))))).....))))))))).))).	910	934	0.846154	-22.5	1	0.000342202	0.485	-0.293745	-0.329455	-11.8602	17	24	9	CDS		0	0
hsa-miR-181a-2-3p	NM_001289160	MICB	.((.(((.(((((((.(((...&))))))))))))).)).	1010	1027	0.846154	-18.8	1	0.000175913	0.441	-0.91451	-0.791989	-9.37203	15	17	13	CDS		0	0
hsa-miR-182-3p	NM_001289160	MICB	.(((((((((....(((....&)))....))))))))).	1493	1510	0.923077	-17.5	1	0.000318004	0.544	-0.271328	0.0696123	-12.1109	12	17	9	3UTR		0	0
hsa-miR-183-5p	NM_001289160	MICB	((((((((((.(((........&))).)))))))))).	1746	1761	0.923077	-16.7	1	0.000177226	0.618	0.0198943	-0.0615926	-7.73085	13	15	10	3UTR		0	1
hsa-miR-183-3p	NM_001289160	MICB	((((((..((....((((((..&))))))....)))))))).	809	828	0.846154	-18.2	1	0.000442254	0.412	0.67806	-0.128956	-16.1124	14	19	8	CDS		0	0
hsa-miR-187-3p	NM_001289160	MICB	..(((((((.((((.((((.((&)).)))).)))).))))).)).	1064	1086	0.846154	-21.6	1	0.000975834	0.426	0.135902	-0.324886	-6.93496	17	22	5	CDS		0	0
hsa-miR-187-3p	NM_001289160	MICB	(((.((((((((((.(((....&))).)))))).))))))).	250	269	0.923077	-20.2	1	3.98e-05	0.456	-1.21316	-0.491015	-7.70505	16	19	7	CDS		0	0
hsa-miR-187-3p	NM_001289160	MICB	...(((((((((((...(((..&)))...))))))))))).	189	207	0.923077	-20.8	1	0.0184693	0.412	-0.000156618	-0.459897	-7.48304	14	18	11	CDS		0	0
hsa-miR-199b-3p	NM_001289160	MICB	...(((((((((((.((((...&)))).))))..))))))).	2054	2073	0.923077	-17.5	1	0.0098467	0.471	-0.393313	-0.173268	-7.24999	15	19	7	3UTR		0	0
hsa-miR-204-3p	NM_001289160	MICB	(((((((((((..(((((.((&.))))))))))).....)).))))).	1173	1212	0.923077	-22.3	1	0.000136469	0.456	-0.328652	-0.0922883	-8.57351	18	26	11	3UTR		0	0
hsa-miR-204-3p	NM_001289160	MICB	.(((((.(((((.(((...((&))..))).)))))))))).	1873	1892	1	-21.7	1	0.00159294	0.441	-0.901427	-0.404702	-6.62614	15	19	10	3UTR		0	0
hsa-miR-210-5p	NM_001289160	MICB	(((((((((((((.(..(.(((&.))))..).)))))))...........))).))).	199	246	0.846154	-22.9	1	8.02e-08	0.412	-0.395921	-0.433759	-5.02746	18	35	7	CDS		0	0
hsa-miR-211-5p	NM_001289160	MICB	((((((((.(((((((.((((.&))))..))))))).)...........................))))))).	723	773	0.923077	-22.3	1	8.86e-07	0.426	0.238772	0.3865	-4.99396	19	50	7	CDS		0	0
hsa-miR-211-3p	NM_001289160	MICB	((((((((((((..(((((..&.)))))....)))))))))............))).	79	133	1	-25	1	0.000892713	0.456	0.0431452	-0.522446	-6.08354	17	35	9	5UTR		0	0
hsa-miR-211-3p	NM_001289160	MICB	..(((((.((((((((((((.&)))))))....))))).)).))).	1570	1594	0.846154	-22.2	1	0.409383	0.529	0.0817227	0.0963831	-7.27064	17	24	7	3UTR		0	0
hsa-miR-212-5p	NM_001289160	MICB	.(((((((((((((..(((((..&)))))..)))))))))........)))).	1493	1522	0.923077	-21.2	1	0.00245436	0.544	-0.0228417	0.051765	-4.76182	18	29	9	3UTR		0	0
hsa-miR-212-5p	NM_001289160	MICB	.((((((((((..((((((((((&)))))))).......................))..)))))))....))).	1290	1340	0.846154	-20	1	0.00108391	0.485	-0.684415	-0.175788	-8.42926	20	50	8	3UTR		0	0
hsa-miR-212-3p	NM_001289160	MICB	....(((((((((........&))))))))).	440	450	0.846154	-15.3	1	2.69e-05	0.441	0.242244	-0.52711	-11.3719	9	10	9	CDS		0	0
hsa-miR-181a-3p	NM_001289160	MICB	((((((((((.((((((((((.&.))))))))))))))...................)))))).	122	168	1	-21.3	1	0.00145694	0.441	-0.991378	-0.289482	-6.76235	20	41	14	CDS		0	0
hsa-miR-214-5p	NM_001289160	MICB	(((((.(((((.((((((((..&))))))))))...)))))))).	645	667	0.923077	-21	1	0.000896511	0.426	0.600121	-0.259816	-9.18534	18	22	10	CDS		0	0
hsa-miR-216a-5p	NM_001289160	MICB	.(((((((((((....((((..&))))..))))))))))).	1091	1109	1	-20.4	1	9.93e-05	0.412	-0.131228	-0.267885	-6.90779	15	18	11	CDS		0	0
hsa-miR-216a-3p	NM_001289160	MICB	((((.(((((((((((((((..&))))))))))......))))).)))).	652	679	0.923077	-21.2	1	0.00227604	0.397	-0.198492	-0.0864449	-8.05661	19	27	10	CDS		0	0
hsa-miR-216a-3p	NM_001289160	MICB	.(((((..(((.(((((((...&))))))))))....))))).	112	132	0.923077	-20.1	1	0.000341486	0.456	-0.486391	-0.352466	-10.9974	15	20	10	CDS		0	0
hsa-miR-217-5p	NM_001289160	MICB	....(((((((((((((......&)))))).))))))).	1845	1860	0.846154	-18.2	1	1.33e-05	0.426	-0.150095	-0.358599	-9.54656	13	15	7	3UTR		0	1
hsa-miR-218-1-3p	NM_001289160	MICB	(((((((((...((((((((((&))))))))))...))))))))).	1467	1490	0.846154	-23.4	1	5.05e-05	0.529	0.167772	0.0689746	-11.3517	19	23	10	3UTR		0	0
hsa-miR-219a-1-3p	NM_001289160	MICB	.(((((((((((((.((((...&.)))).)))).))))))))).	1150	1192	1	-24	1	0.000266718	0.412	-0.364003	-0.181525	-4.52877	17	21	9	CDS		0	0
hsa-miR-219a-1-3p	NM_001289160	MICB	((.((((((((((((.(((((.&))))).)))))))..))))).)).	151	175	0.923077	-22.9	1	0.000858511	0.412	-1.10518	-0.0665771	-5.72816	19	24	7	CDS		0	0
hsa-miR-219a-1-3p	NM_001289160	MICB	.((((((.(((..((..((((.&))))))..))))))))).	1337	1355	0.961538	-21	1	0.0177923	0.529	0.04879	-0.251639	-10.9759	15	18	9	3UTR		0	0
hsa-miR-222-5p	NM_001289160	MICB	((((((((((((((.((..((.&))..))))))))......)))))))).	1471	1498	1	-21.1	1	2.99e-05	0.559	-0.0234486	0.0696122	-4.67302	18	27	8	3UTR		0	0
hsa-miR-200b-3p	NM_001289160	MICB	.....(((((((((........&.))))))))).	1162	1178	0.846154	-17.7	1	0.000277933	0.397	-0.350648	-0.18025	-14.6341	9	11	9	3UTR		0	0
hsa-let-7i-5p	NM_001289160	MICB	(((((((..((...(((((...&)))))..))..))))))).	1896	1915	1	-19	1	0.0866355	0.456	-0.0605824	-0.421377	-12.8004	14	19	7	3UTR		0	0
hsa-miR-15b-3p	NM_001289160	MICB	.(((((....((((((.((((.&)))).))))))))))).	832	849	0.846154	-17.2	1	0.00183596	0.426	-0.0871527	0.389688	-9.94954	15	17	11	CDS		0	0
hsa-miR-27b-3p	NM_001289160	MICB	..(((.((((((..(((((..&))))).)))))).))).	2073	2090	0.846154	-17.7	1	0.00208516	0.618	0.249344	-0.17731	-9.00393	14	17	6	3UTR		0	0
hsa-miR-30b-3p	NM_001289160	MICB	((((((((((((.(((......&.))).)))))))))))).	1846	1892	1	-24.5	1	0.00159294	0.441	-0.14817	-0.411271	-5.22671	15	18	12	3UTR	MIRT739764	0	0
hsa-miR-30b-3p	NM_001289160	MICB	.(((.((((((((.(((.((((&)))).))).)))))))).))).	835	857	0.846154	-20.8	1	2.3e-06	0.441	-0.770884	0.469398	-8.7692	18	22	8	CDS	MIRT739764	0	0
hsa-miR-122-5p	NM_001289160	MICB	(((.(((((....(((((((((&))))))))).)))))))).	1940	1959	0.846154	-20.6	1	0.0234735	0.544	-0.0740581	-0.56236	-15.6728	17	19	9	3UTR		0	0
hsa-miR-124-5p	NM_001289160	MICB	.((((((.(((((((((((...&))))))))))).)))))).	1444	1463	0.923077	-22.6	1	0.000375538	0.5	-0.0663282	0.056864	-6.10696	17	19	11	3UTR		0	0
hsa-miR-124-5p	NM_001289160	MICB	.(.((((((((((((((((...&.)))))))...))).))))))).	1012	1045	0.923077	-21.8	1	0.000379853	0.426	-0.370147	-0.764957	-5.35086	17	23	7	CDS		0	0
hsa-miR-124-3p	NM_001289160	MICB	...(((((..((((((((((..&)))))))))).....))))).	1457	1478	1	-23.6	1	0.0018661	0.529	0.0453912	0.0230816	-8.81344	15	21	10	3UTR		0	0
hsa-miR-124-3p	NM_001289160	MICB	...((((.((((((((((((..&))))))))))))..)))).	1301	1320	0.923077	-23.1	1	9.22e-07	0.5	-0.711842	-0.328764	-8.82818	16	19	12	3UTR		0	0
hsa-miR-125b-5p	NM_001289160	MICB	((((((((((((((((((.((.&)).))).))))))))).........................)))))).	347	395	0.846154	-25.1	1	0.00401105	0.426	0.230677	-0.782271	-3.93757	20	48	9	CDS		0	0
hsa-miR-125b-1-3p	NM_001289160	MICB	.((((...(((((((((..(((&))).))))))))))))).	383	401	1	-24.2	1	0.000109961	0.441	0.950331	-0.364057	-9.55161	16	18	13	CDS		0	0
hsa-miR-128-1-5p	NM_001289160	MICB	.((((((.(.(((((.(((((((&))))))).))................)))).)))))).	654	692	0.846154	-22.9	1	0.000512619	0.456	-0.101324	-0.316707	-7.58252	19	38	7	CDS		0	0
hsa-miR-130a-5p	NM_001289160	MICB	(((((((((.(.(((.((....&))))))))))))))).	825	841	0.923077	-17.4	1	0.00451178	0.397	0.34269	0.257902	-8.75993	15	16	15	CDS		0	0
hsa-miR-132-3p	NM_001289160	MICB	......(((((((((.......&))))))))).	1611	1621	0.846154	-16.5	0	1.57e-05	0.544	0.153608	0.0970203	-15.7996	9	10	9	3UTR		0	0
hsa-miR-135a-3p	NM_001289160	MICB	..(((((((((.((((((((((&))))))...)))).)))))).))).	1831	1856	0.846154	-21.7	1	3.31e-05	0.441	-0.0543633	-0.194295	-8.3038	19	25	6	3UTR		0	0
hsa-miR-135a-2-3p	NM_001289160	MICB	.....(((((((((((((((..&))))...........))))))))))).	678	705	1	-20.3	1	0.00823983	0.456	-0.258289	0.093622	-13.6656	15	27	11	CDS		0	0
hsa-miR-138-5p	NM_001289160	MICB	.((((((((((((..(((((((.&.)))....))))..))))))))).))).	722	763	0.923077	-25.6	1	0.00884603	0.412	0.650811	0.122927	-5.38561	19	28	9	CDS		0	1
hsa-miR-140-5p	NM_001289160	MICB	((((((....((((..((((..&))))..)))))))))).	1124	1141	0.846154	-18.6	1	0.000230242	0.441	-0.146679	-0.321115	-11.0623	14	17	10	CDS		0	0
hsa-miR-142-3p	NM_001289160	MICB	....(((((.(...(((((((((&)))))))))...).))))).	369	389	0.846154	-14.8	1	0.181511	0.456	0.386074	-0.42878	-16.2818	15	20	9	CDS		0	0
hsa-miR-143-5p	NM_001289160	MICB	(((((.((((((((((((((((&.))))..)))))))))))).))..........))).	1062	1115	1	-28.7	1	1.71e-06	0.426	-0.11835	-0.36063	-5.83853	21	36	12	CDS		0	0
hsa-miR-143-3p	NM_001289160	MICB	(((..(((((((((...(((.&)))...)))))))))...))).	904	926	0.846154	-19.2	1	0.000691495	0.441	-0.299712	-0.313882	-12.0571	15	22	9	CDS		0	0
hsa-miR-145-5p	NM_001289160	MICB	((((.((((((((((((.(((((&)))))................)))))))))....)))...)))).	213	258	0.846154	-24.7	1	0.000219478	0.456	-0.437493	-0.0927153	-8.05661	21	45	9	CDS		0	0
hsa-miR-145-3p	NM_001289160	MICB	(((((((((((..(((.((...&))..)))..))))))))))).	55	76	0.923077	-18.6	1	0.00544422	0.441	-0.747889	-0.528928	-8.57351	16	21	11	5UTR		0	0
hsa-miR-153-5p	NM_001289160	MICB	(((((((((((((....((((.&))))..))))))))))))).	2061	2081	0.846154	-20.1	1	6.25e-06	0.544	0.070022	-0.198028	-5.76291	17	20	13	3UTR		0	0
hsa-miR-191-3p	NM_001289160	MICB	(((((((((((.(((((((((.&))))).)))).)))...)).)))))).	1070	1097	0.846154	-24.1	1	0.021468	0.426	-0.415238	-0.381163	-7.28438	20	27	6	CDS		0	0
hsa-miR-191-3p	NM_001289160	MICB	(((((((((((((((((..(((&)))....)))))))))...)).).))))).	357	387	0.846154	-22	1	0.129119	0.471	0.131102	-0.695143	-3.93757	20	30	9	CDS		0	0
hsa-miR-191-3p	NM_001289160	MICB	(((((.(((((((((((.....&)))))))))))))))).	591	608	0.923077	-20.4	1	0.000991046	0.456	-0.398455	-0.55789	-5.83853	16	17	16	CDS		0	0
hsa-miR-125a-5p	NM_001289160	MICB	(((((((((((((....((((.((&)))))).....))))))).........................)))))).	345	395	0.846154	-23	1	0.00401105	0.426	0.279511	-0.789739	-5.76291	19	50	7	CDS		0	0
hsa-miR-125a-5p	NM_001289160	MICB	...(((.((((((((..((..(((&)))..)).))))))))))).	1013	1033	0.820513	-20.3	1	1.35e-05	0.471	-0.500015	-0.813599	-8.29128	16	20	11	CDS		0	0
hsa-miR-125a-3p	NM_001289160	MICB	.((((((((.((((((((((((&)))))))).................)))).))).............))))).	392	444	0.846154	-25	1	0.00117789	0.456	-0.158726	-0.0852472	-5.03583	20	52	8	CDS		0	0
hsa-miR-125a-3p	NM_001289160	MICB	...((((((((((..(((((..&))))).....)))))))))).	1188	1209	0.923077	-24	1	2.31e-05	0.441	-0.245265	-0.182162	-8.10683	15	21	10	3UTR		0	0
hsa-miR-126-3p	NM_001289160	MICB	..((((((((((..........&)))))))))).	101	112	0.923077	-16.3	1	0.000387626	0.456	0.121038	-0.39419	-8.07147	10	11	10	5UTR		0	0
hsa-miR-127-5p	NM_001289160	MICB	((((((((((((((((.(....&.).)))))))))............))))))).	859	921	0.923077	-25.9	1	2.23e-05	0.456	0.65478	-0.104511	-3.93757	17	32	9	CDS		0	0
hsa-miR-134-5p	NM_001289160	MICB	.(((((((((((((((((((..&))))))..)))))))....)))).)).	1112	1139	0.846154	-22.1	1	0.000427836	0.456	-0.208785	-0.372107	-3.79332	19	27	7	CDS		0	0
hsa-miR-134-3p	NM_001289160	MICB	((((..((((((((((((.....&.))).)))))))))..)))).	764	822	1	-28.9	1	1.3e-05	0.412	-0.441418	0.395002	-9.95757	16	21	9	CDS		0	0
hsa-miR-146a-3p	NM_001289160	MICB	.((((((..(((((((((((..&))))))))...)))..)))))).	1607	1630	0.923077	-19.5	1	0.000115168	0.515	0.153203	0.0989325	-7.16335	17	23	8	3UTR		0	0
hsa-miR-149-5p	NM_001289160	MICB	((((((((((((((((((.....&)))))))))................)).))))))).	1147	1183	0.897436	-21.8	1	7.23e-05	0.397	-0.283144	-0.150292	-3.93757	18	36	9	CDS		0	0
hsa-miR-149-3p	NM_001289160	MICB	..((((((((((((...((((&))))...)))))).)))))).	879	900	0.846154	-27.6	1	6.58e-07	0.382	0.43498	-0.348954	-5.9255	16	21	6	CDS	MIRT737749	0	0
hsa-miR-150-5p	NM_001289160	MICB	.((((((((((.((((......&)))))))))).)))).	1728	1744	0.923077	-18.5	1	1.32e-06	0.529	-0.455723	-0.0521321	-7.14013	14	16	10	3UTR		0	0
hsa-miR-150-3p	NM_001289160	MICB	(((((((.((((((((.(((((&))))).))))))))...))..))))).	1830	1857	0.923077	-25.9	1	2.88e-05	0.441	-0.252602	-0.235186	-6.25121	20	27	8	3UTR		0	0
hsa-miR-150-3p	NM_001289160	MICB	..(((...((((((((((((..&))))))))).)))...))).	469	489	0.846154	-25.7	1	0.012856	0.5	-0.681164	-0.430025	-10.7153	15	20	9	CDS		0	0
hsa-miR-154-5p	NM_001289160	MICB	(((((((((((((((((((((.&)))))))))))..............)))..............................))))))).	659	725	0.923077	-21.2	1	0.00225985	0.471	0.0909617	-0.0884443	-3.93757	21	66	11	CDS		0	0
hsa-miR-185-3p	NM_001289160	MICB	(((((((((((.(((....(((&.)))....))).))))))))))).	146	176	1	-26.3	1	0.000656919	0.397	-1.07737	-0.0603537	-7.51743	17	24	11	CDS		0	0
hsa-miR-186-3p	NM_001289160	MICB	((((...(((((((((((((((&))..)))))))))))))..)))).	1437	1461	0.923077	-19.8	1	0.000273489	0.485	0.025294	0.0740738	-11.5013	19	24	13	3UTR		0	0
hsa-miR-188-3p	NM_001289160	MICB	...((((.(((((((((((..&))))))))))))))).	6	22	1	-24.6	1	0.000151624	0.392	0	0	-8.82818	15	16	15	5UTR		0	0
hsa-miR-188-3p	NM_001289160	MICB	(((((((.(((.(((((((..&.))).)))).)))))))))).	724	771	0.923077	-24.6	1	1.66e-06	0.441	-0.165091	0.131429	-9.59801	17	21	10	CDS		0	0
hsa-miR-195-3p	NM_001289160	MICB	..(((.((((((((((((((((&.))).))))))))))))).))).	1076	1109	1	-25.3	1	9.93e-05	0.412	-0.247664	-0.286004	-6.85796	19	23	13	CDS		0	0
hsa-miR-320a-5p	NM_001289160	MICB	((((..(((((((((((((((.&))))))))).))))))..)).)).	1607	1631	1	-23.9	1	0.000179658	0.515	0.158211	0.0989325	-9.95757	19	24	9	3UTR		0	0
hsa-miR-320a-3p	NM_001289160	MICB	....((((((((.(((((((..&.)))..)))).)))))))).	1528	1555	0.923077	-27.7	1	0.00462684	0.471	-0.170051	0.0619632	-10.8357	15	20	8	3UTR		0	0
hsa-miR-320a-3p	NM_001289160	MICB	..(((((((((((....(((((&)))))........))))))))))).	1991	2016	0.846154	-22.8	1	0.00893536	0.441	-0.435434	-0.327894	-6.78234	16	25	11	3UTR		0	0
hsa-miR-200c-5p	NM_001289160	MICB	.((((..(((((((((((((((&)))))))))........................)))))).....)))).	1893	1942	0.846154	-20.9	1	6.01e-06	0.5	-0.72708	-0.276352	-7.23797	19	49	9	3UTR		0	0
hsa-miR-200c-3p	NM_001289160	MICB	.......(((((((.(((.(((.&))).)))))))))).	2081	2096	0.923077	-18	0	0.000158661	0.662	0.0664677	-0.189943	-17.8457	13	15	10	3UTR		0	0
hsa-miR-155-5p	NM_001289160	MICB	....((((..((((((((((((((&))))))))).)))))..)))).	1627	1649	0.923077	-24.3	1	0.00270075	0.471	0.0912835	0.0460283	-11.8455	18	22	9	3UTR		0	0
hsa-miR-155-5p	NM_001289160	MICB	.((((((((((.(((((.(((((.&.))))))))))...)))).)))))).	2285	2316	0.945055	-22	1	0.0277994	0.529	-0.0311823	-0.283932	-7.14013	20	26	10	3UTR		0	0
hsa-miR-194-3p	NM_001289160	MICB	((((((((.((((((.((((..&.)))).))))....)).)))))))).	1103	1142	0.923077	-24.3	1	0.000181797	0.441	0.142276	-0.187898	-5.22701	18	26	8	CDS		0	0
hsa-miR-194-3p	NM_001289160	MICB	(((..(((((.((((((.((((&))))..)))))))))))...))).	610	634	0.846154	-23.5	1	0.000211175	0.382	-0.74244	-0.342413	-13.9134	18	24	11	CDS		0	0
hsa-miR-106b-5p	NM_001289160	MICB	.(((((((((.(((.((((..&)))))))........))))))))).	1192	1217	0.923077	-18.7	1	0.363851	0.5	-0.209005	-0.161128	-7.35355	16	25	9	3UTR	MIRT100281	0	0
hsa-miR-106b-3p	NM_001289160	MICB	((.((((((((((..(((..((&.))..))).))))).))))).)).	724	770	0.923077	-22.2	1	2.16e-06	0.441	-0.0162986	0.102734	-7.0874	17	24	5	CDS		0	0
hsa-miR-29c-5p	NM_001289160	MICB	((.(((....(((((((((((.&)))))))))))....))))).	383	404	0.846154	-22.5	1	7.78e-05	0.426	0.859809	-0.407621	-11.6513	16	21	11	CDS		0	0
hsa-miR-30c-1-3p	NM_001289160	MICB	.((((((((((..(((..((((&.)))))))...)))))))))).	390	437	1	-22.9	1	0.00913014	0.471	-0.383971	-0.107652	-8.42926	17	22	10	CDS		0	0
hsa-miR-30c-1-3p	NM_001289160	MICB	(((((((((((((((.......&)))))).))..))))))).	1873	1892	1	-21.4	1	0.00159294	0.441	-0.568143	-0.311724	-4.17062	15	19	7	3UTR		0	0
hsa-miR-200a-5p	NM_001289160	MICB	((((((...((((((((((.((&.))..)))))))))).)))))).	81	124	0.846154	-21.5	1	1.4e-05	0.456	0.264491	-0.505634	-8.85129	18	23	10	5UTR		0	0
hsa-miR-101-2-5p	NM_001289160	MICB	..((((.((((((((.......&.)))))))).)))).	499	537	0.846154	-16.9	1	0.0675924	0.515	-0.393929	-0.433759	-6.73374	12	15	8	CDS		0	0
hsa-miR-219a-2-3p	NM_001289160	MICB	.(((((((((((((((.(((((&)))))))))..............))))))))))).	1817	1852	0.846154	-21.6	1	0.00217152	0.456	-0.137251	-0.288042	-3.79332	20	35	11	3UTR		0	0
hsa-miR-34b-5p	NM_001289160	MICB	.((((((.((.((((.((((...&)))).))))..)))))))).	2028	2048	0.846154	-18.7	1	6.58e-05	0.5	0.0674305	-0.234411	-9.16478	16	20	8	3UTR		0	0
hsa-miR-34c-5p	NM_001289160	MICB	((((((((((((.((((((....&.)))))).))))))....)))))).	1844	1887	0.923077	-24.8	1	0.0107403	0.471	-0.242496	-0.37792	-5.22671	18	25	6	3UTR		0	0
hsa-miR-34c-5p	NM_001289160	MICB	((((((.(((((((.((((....&)))).))).)))))))))).	2028	2048	0.974359	-22.4	1	6.58e-05	0.5	-0.576003	-0.199039	-6.21671	17	20	10	3UTR		0	0
hsa-miR-299-5p	NM_001289160	MICB	((((((.((((((((.......&)))))).)))))))).	1069	1085	1	-19.2	1	0.000645423	0.412	-0.220335	-0.279348	-5.71431	14	16	8	CDS		0	0
hsa-miR-299-5p	NM_001289160	MICB	..((((((.(((((........&))))).)))))).	214	227	0.923077	-16.4	1	4.32e-05	0.412	-0.858611	-0.275684	-6.98189	11	13	6	CDS		0	0
hsa-miR-99b-3p	NM_001289160	MICB	((((((((.((((.((.((((.&)))).)).))))))))..)))).	253	276	0.846154	-24.3	1	9.51e-05	0.426	-0.294355	-0.660291	-5.8508	18	23	8	CDS		0	0
hsa-miR-99b-3p	NM_001289160	MICB	...((((((.(((((((.(((.&)))..))))))).))).))).	1076	1097	0.846154	-23.8	1	0.021468	0.426	-0.535191	-0.385625	-7.75705	16	21	7	CDS		0	0
hsa-miR-296-5p	NM_001289160	MICB	((((((((....(((((((((&))))))))).)))))))).	1729	1748	0.846154	-28.8	1	7.3e-07	0.559	-0.543285	-0.0457581	-12.408	17	19	9	3UTR		0	0
hsa-miR-296-3p	NM_001289160	MICB	((((((.((((.((((((....&.))).)))))))...)))))).	830	899	0.923077	-24.4	1	8.29e-07	0.382	0.348088	0.204762	-8.82806	16	22	7	CDS		0	0
hsa-miR-361-3p	NM_001289160	MICB	..((((.((((((((((((((((&)))))))))))......................))))).)))).	351	395	0.846154	-22.1	1	0.00401105	0.426	0.143251	-0.86193	-6.50069	20	44	11	CDS		0	0
hsa-miR-361-3p	NM_001289160	MICB	((((((((((((.((((((((..&)))))))).)..................))))......))))))).	726	772	0.846154	-21.9	1	1.31e-06	0.426	0.290731	0.2951	-5.22671	20	46	8	CDS		0	0
hsa-miR-363-5p	NM_001289160	MICB	((((((((((((..((......&.)).)))))))))))).	1996	2045	0.923077	-18.3	1	6.11e-05	0.471	-0.602954	-0.269783	-6.08354	14	17	12	3UTR		0	0
hsa-miR-363-3p	NM_001289160	MICB	.(((((((((.((((((((...&.))))))))))))))))).	95	136	1	-24.5	1	0.000321909	0.441	-0.16712	-0.382915	-6.6181	17	19	17	5UTR		0	0
hsa-miR-365a-5p	NM_001289160	MICB	..((((((.((((.(((((.(((&))).))))).)))).)))))).	46	68	0.846154	-25.2	1	0.000538195	0.426	-1.2304	-0.482557	-6.87023	18	22	6	5UTR		0	0
hsa-miR-365a-5p	NM_001289160	MICB	..((((((..(((((((((.((.&)).))))))))).)))))).	1876	1896	0.923077	-23.4	1	0.00124191	0.456	-0.801711	-0.359223	-7.2559	17	20	9	3UTR		0	0
hsa-miR-365a-5p	NM_001289160	MICB	..(((((...((((((.((((((&)))))).)))))).....))))).	1703	1727	1	-22.7	1	0.0658254	0.5	-0.036197	-0.0463953	-9.56953	17	24	6	3UTR		0	0
hsa-miR-365b-5p	NM_001289160	MICB	.((((((((.(((((((((((.&))))).....))).))).)))))))).	2262	2289	0.846154	-24.9	1	0.000210251	0.412	-0.631291	-0.209651	-5.03583	19	27	8	3UTR		0	0
hsa-miR-365b-5p	NM_001289160	MICB	.((((((....((((((.((((&)))))))))))))))).	458	475	1	-23.8	1	0.0073296	0.471	-0.559887	-0.518398	-11.2306	16	17	16	CDS		0	0
hsa-miR-376c-5p	NM_001289160	MICB	(((((((((((((((..((((&))))..)))))))))))).))).	759	782	0.923077	-24.6	1	6.72e-07	0.412	-0.281999	0.438577	-4.17062	19	23	12	CDS		0	0
hsa-miR-370-5p	NM_001289160	MICB	..((((((((((((((((....&)))))))))))..............))))).	1975	2006	0.846154	-21.5	1	0.0158218	0.515	-0.210156	-0.276352	-4.957	16	31	11	3UTR		0	0
hsa-miR-370-3p	NM_001289160	MICB	((((((((.((((((((((((.&)))..)))))))))..................)))).)))).	1134	1176	0.923077	-26.6	1	0.00943411	0.397	-0.0325538	-0.314741	-4.99396	20	42	9	CDS		0	0
hsa-miR-372-5p	NM_001289160	MICB	(((((...(((((((........&)))))))))))).	1140	1153	0.846154	-18.2	1	0.000103085	0.397	0.0330076	-0.289883	-9.9289	12	13	12	CDS		0	0
hsa-miR-373-3p	NM_001289160	MICB	(((((((((.((.(((((((.((&)).))))))).))))))))))).	1882	1905	0.846154	-24.8	1	0.00174944	0.441	-1.30029	-0.367814	-6.46921	20	23	11	3UTR		0	0
hsa-miR-375-5p	NM_001289160	MICB	(((((...(((((((((......&))))))).))..))))).	32	50	0.923077	-24.1	1	8.08e-06	0.412	-0.490616	-0.796761	-9.69585	14	18	7	5UTR		0	0
hsa-miR-375-5p	NM_001289160	MICB	((...((((((((.((.......&))...))))))))...)).	384	403	1	-22	1	8.66e-05	0.441	0.40267	-0.259503	-13.503	12	19	8	CDS		0	0
hsa-miR-375-3p	NM_001289160	MICB	((((((((((.(((((......&.))))))))))))))).	912	935	0.923077	-18.6	1	0.000257753	0.485	-0.288375	-0.400713	-6.76235	15	17	15	CDS		0	0
hsa-miR-377-5p	NM_001289160	MICB	..(((.(((((((((((((((.&))))).))))))))))))).	1139	1159	0.923077	-22.9	1	3.91e-05	0.412	0.0657878	-0.259287	-6.85796	18	20	13	CDS	MIRT742692	0	0
hsa-miR-377-5p	NM_001289160	MICB	((((((((((((((((((((((&)))))))))))))......))).......)))).)).	819	856	0.923077	-22.7	1	2.32e-06	0.426	0.226963	0.133555	-3.93757	22	37	13	CDS	MIRT742692	0	0
hsa-miR-377-5p	NM_001289160	MICB	.(((..(((((((((((((((.&)))))))))))))))....))).	1446	1469	0.923077	-22.3	1	9.59e-05	0.485	-0.00730093	0.0230816	-9.81332	18	23	15	3UTR	MIRT742692	0	0
hsa-miR-378a-5p	NM_001289160	MICB	.(((((((.(((((((..((((&)))).))))))).))))))).	713	734	0.846154	-30.6	1	3.45e-06	0.471	1.86637	-0.0513711	-4.84971	18	21	7	CDS		0	0
hsa-miR-378a-5p	NM_001289160	MICB	(((((((.(((.((((((((((&)))))).))))..))).......................))))))).	255	302	0.923077	-25.9	1	7.51e-05	0.471	-1.186	-0.518398	-9.59801	20	47	7	CDS		0	0
hsa-miR-378a-3p	NM_001289160	MICB	.((((((((.(((((((.((((&.))))))).))))..)))))))).	22	70	0.923077	-27.7	1	1.93e-05	0.426	-0.46435	-0.805091	-5.03583	19	24	8	5UTR		0	0
hsa-miR-380-5p	NM_001289160	MICB	.((((((((((.....((((.(&.).).)))....)))))))))).	145	173	0.846154	-17.9	1	0.000767418	0.426	-0.881846	-0.0416834	-10.2546	15	23	10	CDS		0	0
hsa-miR-381-5p	NM_001289160	MICB	(((((((..(((((((((((..&)))))))))))................))))))).	1603	1638	0.846154	-21.7	1	6.91e-05	0.485	0.0217495	0.0823601	-7.3076	18	35	11	3UTR		0	0
hsa-miR-381-5p	NM_001289160	MICB	...((.(((((((((((.....&))))))))))).)).	657	672	1	-20.5	1	0.0138472	0.456	0.717996	-0.236747	-8.4155	13	15	11	CDS		0	0
hsa-miR-382-5p	NM_001289160	MICB	..(((((...(((((((.....&)))))))...))))).	1946	1962	0.923077	-18	1	0.0411483	0.559	0.112669	-0.443611	-9.56953	12	16	7	3UTR		0	0
hsa-miR-383-5p	NM_001289160	MICB	.((.((((.(((((.(((((..&))))).))))).)))).)).	1702	1722	0.846154	-19.6	1	0.119414	0.529	0.060688	-0.0266358	-8.61719	16	20	5	3UTR		0	0
hsa-miR-330-5p	NM_001289160	MICB	(((((((((((((((((((((.&)))))))))))).).))..........)))))).	249	283	0.923077	-27.3	1	0.000137434	0.441	-0.495012	-0.604281	-3.93757	21	34	12	CDS		0	0
hsa-miR-330-5p	NM_001289160	MICB	(((((((((((((((.((..((&))..))))))))).......)))))))).	190	219	0.846154	-23	1	0.00105622	0.426	0.194467	-0.555738	-4.17062	19	29	9	CDS		0	0
hsa-miR-330-3p	NM_001289160	MICB	(((..(((....(((((((.((.&)).)))))))....))).))).	552	574	0.923077	-21.1	1	2.14e-07	0.471	-1.35411	-0.288131	-19.5591	15	22	7	CDS		0	0
hsa-miR-323a-5p	NM_001289160	MICB	(((((((((((((((((.....&.)))))))))......)))))))).	528	572	1	-24.2	1	1.5e-08	0.485	-0.179626	-0.555738	-3.93757	17	25	9	CDS		0	0
hsa-miR-323a-5p	NM_001289160	MICB	(((((((.((((((.(((((..&))))).))))).).)))..)))).	2074	2098	0.923077	-22.8	1	0.00373403	0.662	0.110101	-0.174784	-6.98666	18	24	5	3UTR		0	0
hsa-miR-326	NM_001289160	MICB	.(((((((((((((((((..&))))))))................).)))))))).	37	72	0.923077	-24.8	1	2.91e-05	0.426	-0.632367	-0.685053	-3.79332	17	35	8	5UTR		0	0
hsa-miR-326	NM_001289160	MICB	.((((((((((((...((..&.))..)))))))))))).	1016	1035	0.923077	-24.1	1	6.21e-07	0.456	-0.086301	-0.78094	-5.61866	14	18	12	CDS		0	0
hsa-miR-331-5p	NM_001289160	MICB	((((((((((((((((((((((&.)).))))).......)))))................)))))))))).	2034	2095	0.846154	-26.5	1	0.000157015	0.662	-0.175706	-0.223799	-3.93757	22	48	10	3UTR		0	0
hsa-miR-331-3p	NM_001289160	MICB	((.((.(.((((.(((((((.&))))))))))).).)).)).	896	916	1	-24.5	1	9.7e-05	0.412	-0.210639	-0.205477	-10.9988	16	20	11	CDS		0	0
hsa-miR-331-3p	NM_001289160	MICB	((((((((((..(((((((..&))))))).......................)).)))))))).	354	396	0.846154	-24.1	1	0.00165576	0.412	0.941279	-0.382727	-10.1092	17	42	8	CDS		0	0
hsa-miR-331-3p	NM_001289160	MICB	(((((((((((((((((((..&))))))).......................)))))))...........).)))).	1100	1155	0.923077	-22.7	1	2.39e-05	0.412	-0.116462	-0.366941	-3.93757	19	55	7	CDS		0	0
hsa-miR-324-5p	NM_001289160	MICB	(((.((((..(((((((.((((&))))..)))))))..))))..))).	884	909	0.846154	-28.4	1	2.99e-05	0.412	-0.0405916	-0.269245	-9.26849	18	25	7	CDS		0	0
hsa-miR-324-3p	NM_001289160	MICB	((((..(((((.((((((((((.&)))))))))).)))))....................)))).	379	420	1	-35.9	1	0.000329234	0.412	0.12386	-0.478568	-13.3044	19	41	10	CDS		0	0
hsa-miR-338-5p	NM_001289160	MICB	.......(((((((((((..((&)).))))))))))).	379	394	0.846154	-20.4	0	0.0085868	0.426	0.561085	-0.443717	-17.1102	13	15	11	CDS		0	1
hsa-miR-338-5p	NM_001289160	MICB	.......((((((.((((.((.&)))))))))))).	2249	2262	0.846154	-18.2	0	0.000345809	0.441	-0.282921	-0.304144	-17.9671	12	13	12	3UTR		0	1
hsa-miR-325	NM_001289160	MICB	(((((((((((((((((.(((..&.))).))))))..))))))))))).	1458	1498	0.923077	-23.5	1	2.99e-05	0.559	0.112754	0.0230816	-3.93757	20	25	11	3UTR		0	0
hsa-miR-345-5p	NM_001289160	MICB	((((..((((.((((((((((.&))))))))))............................))))..)))).	1048	1097	0.846154	-24.1	1	0.021468	0.426	-0.0953821	-0.549877	-12.7823	18	49	10	CDS		0	0
hsa-miR-345-5p	NM_001289160	MICB	(.((((((..(((((((.(((.&))).)))).)))...)))))).).	904	928	1	-21.7	1	0.00203548	0.471	-0.303254	-0.247989	-7.40015	17	24	6	CDS		0	0
hsa-miR-345-3p	NM_001289160	MICB	.....((((((((((((.((..&)).)))))))))))).	1656	1672	0.923077	-25.5	1	0.0447886	0.588	0.0615383	0.0441157	-13.6656	14	16	12	3UTR		0	0
hsa-miR-345-3p	NM_001289160	MICB	((((((.....(((((((((((&))))))))))).))).))).	3	23	0.923077	-25.5	1	0.000173088	0.385	0	0	-12.9186	17	20	11	5UTR		0	0
hsa-miR-345-3p	NM_001289160	MICB	(((.((((((((((.(((((..&))))).)))))))))).)....)).	1623	1648	0.846154	-25	1	0.000388729	0.471	0.0504896	0.0976578	-7.70505	18	25	10	3UTR		0	0
hsa-miR-345-3p	NM_001289160	MICB	((((((((.(((((((..((((&.)))).......))))))))))............................))))).	1549	1615	0.923077	-23.7	1	0.000450398	0.559	0.115363	0.104669	-4.99396	19	56	10	3UTR		0	0
hsa-miR-346	NM_001289160	MICB	.((.(((((((((.(((((....&)))))))))))))).)).	1405	1423	1	-26.9	1	0.00785522	0.544	-0.259996	0.0747114	-7.68219	16	18	14	3UTR		0	0
hsa-miR-346	NM_001289160	MICB	..(((((((((.(((((((((..&.))))).........)).))))))))))).	188	230	0.846154	-25.8	1	0.00944519	0.412	0.0856015	-0.524621	-8.3038	18	30	11	CDS		0	0
hsa-miR-346	NM_001289160	MICB	..(((((..((((((((((....&)))))))...)))..))))).	556	577	0.923077	-23.2	1	5.81e-06	0.456	-0.788397	-0.19229	-8.32703	15	21	7	CDS		0	0
hsa-miR-196b-5p	NM_001289160	MICB	(((((((((((((.((((((((&))))))))..))))))....))))))).	756	784	0.923077	-24.7	1	0.000122361	0.382	-0.336389	0.510847	-4.79441	21	28	8	CDS		0	0
hsa-miR-423-3p	NM_001289160	MICB	.((((..(((((((((((((((.&))).)).).))))))))))))).	643	666	0.923077	-24	1	0.000651593	0.412	0.167918	-0.255804	-7.23797	19	23	13	CDS		0	0
hsa-miR-425-3p	NM_001289160	MICB	...((((.((((((((((((..&)))))...))))))).)).)).	867	889	0.846154	-20.8	1	0.00080507	0.382	0.414487	-0.0917577	-8.82818	16	22	7	CDS		0	0
hsa-miR-18b-5p	NM_001289160	MICB	.(((((((((((((.((((..((&))..)))))))))).......))))))).	1188	1217	0.846154	-18.4	1	0.363851	0.5	-0.15093	-0.101212	-4.52877	19	29	10	3UTR		0	0
hsa-miR-20b-5p	NM_001289160	MICB	....((((.((.((.((((((((&)))))))))))))))).	2037	2054	1	-19.8	1	9.15e-06	0.471	-0.363772	-0.225315	-14.6852	16	17	16	3UTR	MIRT100288	0	0
hsa-miR-448	NM_001289160	MICB	((.(((..((((((((((((..&))))))))))))...))).)).	768	790	0.846154	-23.8	1	4.39e-05	0.382	-0.207603	0.515098	-9.35244	17	22	12	CDS		0	0
hsa-miR-431-5p	NM_001289160	MICB	..(((((((((((((((((((&)))).)))))......)))))))))).	13	40	0.923077	-22.6	1	0.000177353	0.397	-1.12602	-0.540136	-4.957	19	27	10	5UTR		0	0
hsa-miR-431-5p	NM_001289160	MICB	.(.(((((((((((.((.((.&)).)))).))))))))).).	1033	1053	0.903846	-22.4	1	1.97e-06	0.382	-0.541112	-0.775522	-6.08631	16	20	9	CDS		0	0
hsa-miR-431-5p	NM_001289160	MICB	((((((((..(((((((((((&)))...))))).)))......)))))))).	177	207	0.884615	-21	1	0.0184693	0.412	0.552032	-0.334184	-6.23647	19	30	8	CDS		0	0
hsa-miR-431-3p	NM_001289160	MICB	(((((((((..(((((((.(((&))).)))))))..))).................)))))).	769	809	0.846154	-24.7	1	0.000645408	0.412	-0.140565	0.248337	-8.00486	19	40	7	CDS		0	0
hsa-miR-431-3p	NM_001289160	MICB	((((((..(((.((((((....&.)))))).)))....)))))).	226	254	0.846154	-24.6	1	1.13e-05	0.456	-0.991378	-0.105162	-11.1417	15	22	6	CDS		0	0
hsa-miR-431-3p	NM_001289160	MICB	.(((.((((((((((((((...&)).)))))))).))))))).	7	27	0.846154	-24.1	1	0.00277027	0.393	0	0	-7.91236	17	20	8	5UTR		0	0
hsa-miR-433-5p	NM_001289160	MICB	...((((.(((((((.......&.)))))))..)))).	1921	1952	0.846154	-19.7	1	0.417277	0.559	-0.811336	-0.542653	-9.06122	11	15	7	3UTR		0	0
hsa-miR-433-3p	NM_001289160	MICB	.((.((((((.(.((((((...&.)))))).).)))))).)).	571	616	0.846154	-24.1	1	1.62e-05	0.456	-0.642867	-0.331695	-10.9393	15	20	6	CDS		0	1
hsa-miR-409-3p	NM_001289160	MICB	(((((((.(((((((((((...&.)))))))))))))))))).	1414	1465	1	-23.7	1	0.000194542	0.5	0.0495627	0.0887342	-6.25121	18	20	18	3UTR		0	0
hsa-miR-409-3p	NM_001289160	MICB	..(((((.((((((((..((((&))))....)))))))).))))).	136	159	0.923077	-22.8	1	2.46e-05	0.441	-0.107652	-0.309216	-7.27064	17	23	8	CDS		0	0
hsa-miR-409-3p	NM_001289160	MICB	...(((.((((((.(((((((.&))))).)).)))))).))).	734	754	1	-20.8	1	0.108168	0.397	-0.313881	0.197323	-8.91507	16	20	6	CDS		0	0
hsa-miR-483-5p	NM_001289160	MICB	((((.(((.((.((((((((..&.)))))))))).))).)))).	1541	1581	1	-21	1	0.582526	0.529	0.18052	0.0613258	-12.4598	17	21	10	3UTR		0	0
hsa-miR-483-3p	NM_001289160	MICB	...((((((((((........&)))))))))).	829	840	1	-18.8	1	0.00382458	0.412	0.298288	0.103796	-8.33988	10	11	10	CDS		0	0
hsa-miR-484	NM_001289160	MICB	((((((...((((((((.....&.)))))))).....)))))).	732	785	0.923077	-24.8	1	0.000108921	0.382	-0.143834	0.133555	-8.85129	14	21	8	CDS		0	0
hsa-miR-485-5p	NM_001289160	MICB	((.((((((((((((((.....&.))))...)))))))))))).	149	175	0.923077	-21.1	1	0.000858511	0.412	-0.555006	-0.000204639	-5.49511	16	21	12	CDS		0	0
hsa-miR-485-5p	NM_001289160	MICB	(((((((((((.(((((.....&.))).)).)))...)))))))).	667	700	0.846154	-20.8	1	0.0024181	0.426	-0.544661	0.153309	-7.28438	16	23	8	CDS		0	0
hsa-miR-486-5p	NM_001289160	MICB	(((((...((.(((((((((..&.))))))))))).))))).	578	616	1	-26.2	1	1.62e-05	0.456	0.363946	-0.442472	-12.5206	16	19	11	CDS		0	0
hsa-miR-487a-5p	NM_001289160	MICB	((((((...((((((((((((.&)))))))))))))))))).	860	879	1	-27.9	1	0.00250919	0.397	-0.0942382	0.195197	-8.85129	18	19	18	CDS		0	0
hsa-miR-487a-3p	NM_001289160	MICB	.((((....(((((((((....&)))))))))...)))).	769	786	0.846154	-19.6	1	4.8e-05	0.368	-0.186346	0.456645	-10.608	13	17	9	CDS		0	0
hsa-miR-490-5p	NM_001289160	MICB	.((((((((((((((.....&)))).)))))))))).	360	376	1	-21.7	1	0.00024023	0.426	0.352882	-0.512174	-4.02637	14	16	10	CDS		0	0
hsa-miR-490-5p	NM_001289160	MICB	.(.(((.((((((((((((.&)))...))))))))).))).).	432	454	0.923077	-21.3	1	2.58e-05	0.426	-0.138354	-0.316758	-6.89455	16	22	9	CDS		0	0
hsa-miR-490-3p	NM_001289160	MICB	....((((((((((...(((((&)))))....)))))))))).	459	479	0.923077	-21.7	1	0.00218487	0.471	-0.413844	-0.430025	-10.5151	15	20	10	CDS	MIRT749171	0	0
hsa-miR-490-3p	NM_001289160	MICB	...((((((((.((((...(((&)))...))))..........)))))))).	323	352	0.846154	-20.8	1	0.000799531	0.515	0.128839	-0.360322	-9.86134	15	29	8	CDS	MIRT749171	0	0
hsa-miR-491-5p	NM_001289160	MICB	((((((((((((((((((..((&))...)))))...........))))))))))))).	115	150	0.923077	-23.9	1	3.64e-05	0.426	-0.357876	-0.243819	-3.93757	20	35	13	CDS		0	0
hsa-miR-491-3p	NM_001289160	MICB	...(((((((..(((.((((..&)))).)))..))))))).	324	342	0.846154	-17.1	1	0.00555486	0.485	-1.43946	-0.340407	-12.9192	14	18	7	CDS		0	0
hsa-miR-146b-3p	NM_001289160	MICB	((((((((((((((((.((((.&.))))..)))))))))))...........))))).	1099	1155	0.884615	-30	1	2.39e-05	0.412	-0.205226	-0.344699	-3.93757	20	35	11	CDS		0	0
hsa-miR-146b-3p	NM_001289160	MICB	.((((((((.(((.((((((((&))).....)))))..))).)))))))).	1062	1090	0.846154	-25.8	1	0.00580414	0.426	-0.673598	-0.390487	-5.89267	19	28	8	CDS		0	0
hsa-miR-202-3p	NM_001289160	MICB	.(((((((((((((((((..&))))))))))..............))))))).	887	919	0.961538	-22.9	1	4.73e-05	0.456	-0.257656	-0.505185	-3.79332	17	32	10	CDS		0	0
hsa-miR-202-3p	NM_001289160	MICB	.(((((...(((((.((((.&)))))))))..))))).	1189	1206	0.846154	-20.9	1	1.48e-05	0.426	-0.0820898	-0.162402	-9.44249	14	17	9	3UTR		0	0
hsa-miR-492	NM_001289160	MICB	(((((((((((((((((.((((.&.)))))))))...)))))))))))).	1004	1055	0.846154	-31.3	1	1.01e-07	0.382	-0.748243	-0.753078	-3.93757	21	26	12	CDS		0	0
hsa-miR-493-3p	NM_001289160	MICB	....(((((.((((((.(((((&))))).))))))))))).	249	267	1	-28.8	1	0.0003109	0.471	-2.00372	-0.502217	-10.7891	16	18	11	CDS		0	0
hsa-miR-432-5p	NM_001289160	MICB	((((((((..((.(((.((((((&)))))).))))))))))))).	883	904	0.846154	-21.9	1	1.52e-05	0.368	-0.0481827	-0.253303	-7.5256	19	21	13	CDS		0	0
hsa-miR-432-5p	NM_001289160	MICB	...((((((((((((...(((((&))))).....)))))))))))).	2081	2104	0.961538	-21.5	1	0.0438737	0.691	0.138175	-0.0929228	-6.74759	17	23	12	3UTR		0	0
hsa-miR-432-3p	NM_001289160	MICB	(((((.(((.(((.((((((.&)))))).))))))))))).	676	695	0.923077	-23.3	1	0.000869839	0.456	-0.781513	0.0718486	-7.93788	17	19	11	CDS		0	0
hsa-miR-432-3p	NM_001289160	MICB	((((.(((((.(.(((.((((&)))).)))).))))))))).	801	821	0.846154	-22.7	1	1.68e-06	0.412	0.867946	-0.183158	-12.1705	17	20	9	CDS		0	0
hsa-miR-432-3p	NM_001289160	MICB	(((((((((((((((.(((..&))).))))))....))).............)))))).	33	70	0.846154	-21.8	1	1.93e-05	0.426	-0.657231	-0.639886	-4.17062	18	37	6	5UTR		0	0
hsa-miR-494-5p	NM_001289160	MICB	(((((((((.(((.(((((((..&))))))).))).)))...................)))))).	1075	1116	0.846154	-21.4	1	2.67e-06	0.426	-0.2948	-0.344729	-6.03692	19	41	7	CDS		0	0
hsa-miR-494-5p	NM_001289160	MICB	((..(((((((..(((((((((.&))))))))).................)))))))..)).	899	937	1	-21.2	1	0.000378788	0.5	-0.904323	-0.230984	-13.1631	18	38	9	CDS		0	0
hsa-miR-495-5p	NM_001289160	MICB	((..(((((((((((.......&)))))))))))..)).	1409	1425	0.846154	-17	1	0.000907911	0.544	-0.18222	0.0747114	-8.76019	13	16	11	3UTR		0	0
hsa-miR-193b-5p	NM_001289160	MICB	(((((.(((((((((((((...&)))))).))))))).))))).	1902	1923	0.846154	-27	1	0.114134	0.456	-0.450396	-0.300607	-5.83853	18	21	7	3UTR		0	0
hsa-miR-193b-5p	NM_001289160	MICB	((((((...(((((((((.(((&))).)))).....))))))))))).	2273	2298	0.846154	-22.3	1	0.00165764	0.456	-0.248271	-0.172257	-8.85129	18	25	11	3UTR		0	0
hsa-miR-193b-3p	NM_001289160	MICB	.....((((((..((.((((((&)))).)).))..)))))).	647	666	0.923077	-23.2	1	0.000651593	0.412	0.0322859	-0.274417	-18.5346	14	19	6	CDS		0	0
hsa-miR-497-5p	NM_001289160	MICB	..((.((((.(((((((((.(&).))))))))).).))).)).	1076	1097	0.923077	-19.4	1	0.021468	0.426	-0.095687	-0.339001	-10.3185	16	21	9	CDS		0	0
hsa-miR-181d-3p	NM_001289160	MICB	.(((((((((.((((((((..&.)))))))))))).))))).	1447	1476	0.980769	-23.2	1	0.000817746	0.515	0.040292	0.0230816	-6.6181	17	20	12	3UTR		0	0
hsa-miR-512-3p	NM_001289160	MICB	..(((.((((((((((((((((&)))))))))))))).)).))).	484	506	0.923077	-25.8	1	0.00472611	0.515	-0.795157	-0.177354	-6.85796	19	22	14	CDS		0	0
hsa-miR-512-3p	NM_001289160	MICB	..(((((.((((((((((.(((&))).)))))))...................))).))))).	1117	1157	0.846154	-23.2	1	1.93e-05	0.412	-0.0230088	-0.292432	-7.27064	18	40	7	CDS		0	0
hsa-miR-512-3p	NM_001289160	MICB	..((((((.(((..(((.((((&)))).)))..))))))))).	1079	1099	0.923077	-22.5	1	0.0125514	0.441	-0.639604	-0.295925	-8.15936	16	20	9	CDS		0	0
hsa-miR-498-5p	NM_001289160	MICB	...((((.(((((((((((((((&))))))).....))))))))....)))).	1640	1669	0.923077	-23	1	0.0805695	0.559	0.170322	0.0517648	-8.82818	19	29	8	3UTR		0	0
hsa-miR-498-3p	NM_001289160	MICB	.((((((((((((((........&.)))))))........))))))).	888	918	0.846154	-19.1	1	7.55e-05	0.441	-0.364123	-0.367022	-4.02637	14	24	7	CDS		0	0
hsa-miR-515-3p	NM_001289160	MICB	((((((((((.....((((.((&)).))))...)))))))))).	1444	1465	0.923077	-19.5	1	0.000194542	0.5	0.0351928	0.0243564	-12.9906	16	21	10	3UTR		0	0
hsa-miR-515-3p	NM_001289160	MICB	..((((((((...((((((...&))))))..)))))))).	1140	1157	0.846154	-22.6	1	1.93e-05	0.412	0.0402914	-0.268211	-12.4177	14	17	8	CDS		0	0
hsa-miR-515-3p	NM_001289160	MICB	.(((((((((((..((.(((..&)))))...))))))))))).	891	911	0.980769	-22.3	1	0.00010248	0.412	-0.912911	-0.267119	-5.9393	16	20	11	CDS		0	0
hsa-miR-519e-3p	NM_001289160	MICB	....((((((.....(((((((&)))))))....)))))).	1354	1372	0.846154	-18.3	1	0.00615141	0.632	0.280683	-0.186624	-18.5996	13	18	7	3UTR		0	0
hsa-miR-519e-3p	NM_001289160	MICB	....((((((((((.(.((.((&.)).))).)))))))))).	308	336	0.846154	-17.4	1	0.000466221	0.471	-1.34985	-0.289375	-10.282	15	19	10	CDS		0	0
hsa-miR-519c-3p	NM_001289160	MICB	..(((((..(((((((((((..&)))))))))))))))).	894	911	1	-20.4	1	0.00010248	0.412	-0.356394	-0.262868	-8.32703	16	17	16	CDS		0	0
hsa-miR-520a-5p	NM_001289160	MICB	((((.((((((((((......&))).)))))))..)))).	336	354	0.846154	-18.7	1	0.00189288	0.485	-1.3761	-0.294354	-8.28966	14	18	7	CDS		0	0
hsa-miR-520a-5p	NM_001289160	MICB	.(((((((((...........&))))))))).	893	903	0.923077	-17.6	1	1.95e-06	0.382	-0.252476	-0.294752	-13.0794	9	10	9	CDS		0	0
hsa-miR-520a-3p	NM_001289160	MICB	.(((.((((((((((((((((.&))))))))...)))).....)))).))).	1720	1749	0.846154	-20.5	1	1.46e-05	0.574	-0.138181	-0.0310978	-7.91236	19	29	8	3UTR		0	0
hsa-miR-526b-5p	NM_001289160	MICB	((((((((((((((((((((((.&)))))))......))).))))))).))))).	323	354	0.923077	-26.9	1	0.00189288	0.485	-0.642866	-0.203492	-3.93757	22	31	7	CDS		0	0
hsa-miR-526b-5p	NM_001289160	MICB	(((((((((...((..(((((((&)))))))....))....))))))))).	275	302	1	-23.1	1	7.51e-05	0.471	-0.399461	-0.675227	-12.3202	18	27	9	CDS		0	0
hsa-miR-519b-3p	NM_001289160	MICB	..(((((.((((...(((((..&)))))))))..))))).	894	911	0.923077	-18.1	1	0.00010248	0.412	-0.118327	-0.259679	-10.1521	14	17	9	CDS		0	0
hsa-miR-523-3p	NM_001289160	MICB	....(((((((((...(((((((&.))))))))))))).))).	885	910	0.846154	-26.4	1	1.69e-05	0.412	-0.262868	-0.309631	-11.3719	16	19	13	CDS		0	0
hsa-miR-523-3p	NM_001289160	MICB	(..(.(((..(((((((((((((&)))))))))............))))..))).)..).	1710	1746	0.846154	-21.8	1	1.49e-06	0.559	-0.0739314	0.00204719	-13.0767	18	36	9	3UTR		0	0
hsa-miR-518f-5p	NM_001289160	MICB	((((.((((..(((.(((((((&))))))).)))....)))))))).	899	923	0.807692	-20.1	1	8.31e-05	0.441	-0.660049	-0.181033	-12.8593	18	24	8	CDS		0	0
hsa-miR-518f-3p	NM_001289160	MICB	...(((((((.((.(((((((&.)))))))))))))))).	887	911	0.923077	-20	1	0.00010248	0.412	0.457404	-0.269245	-10.1962	16	18	16	CDS		0	0
hsa-miR-526a-5p	NM_001289160	MICB	((((.((((((((((.......&))).)))))))..)))).	336	354	0.846154	-18.8	1	0.00189288	0.485	-1.3761	-0.294354	-8.28966	14	18	7	CDS		0	0
hsa-miR-526a-3p	NM_001289160	MICB	....(((((((((((((((((.&)))))))))))))).))).	508	527	0.846154	-20.8	1	0.00270897	0.559	-0.427121	-0.676472	-9.54656	17	19	14	CDS		0	0
hsa-miR-520c-5p	NM_001289160	MICB	((((.((((((((((.......&))).)))))))..)))).	336	354	0.846154	-18.8	1	0.00189288	0.485	-1.3761	-0.294354	-8.28966	14	18	7	CDS		0	0
hsa-miR-518c-5p	NM_001289160	MICB	((((((((((((((((.......&))).)))))))))).))).	336	355	0.923077	-24.8	1	0.00192429	0.485	-0.747972	-0.313024	-3.93757	16	19	10	CDS		0	0
hsa-miR-518c-5p	NM_001289160	MICB	.((((((((((..(((((.((..&)).))))).....)))))))))).	457	481	1	-25.4	1	0.00342515	0.485	-0.941591	-0.422557	-8.42926	17	24	10	CDS		0	0
hsa-miR-524-3p	NM_001289160	MICB	(((((.(((((((.(((.(((&.))).))).)))))))))))).	393	429	0.846154	-21.5	1	2.21e-07	0.441	-0.102316	-0.0777793	-6.69537	18	22	12	CDS		0	0
hsa-miR-517-5p	NM_001289160	MICB	.((((.((.(((.((((((((.&)))))))).....))))).)))).	457	481	1	-21	1	0.00342515	0.485	-0.443716	-0.598058	-8.0398	17	24	8	CDS		0	0
hsa-miR-519d-5p	NM_001289160	MICB	.((((..(((((((((((((((...&)))))))..)).))))))...)))).	328	354	0.846154	-24	1	0.00189288	0.485	-0.875207	-0.213449	-7.23797	19	26	7	CDS		0	0
hsa-miR-519d-5p	NM_001289160	MICB	.(((((..((((((.((((((((((&)))))))))).))))))...........))))).	413	447	0.846154	-23.7	1	2.89e-05	0.441	-0.0553745	0.0442002	-8.3861	21	34	10	CDS		0	0
hsa-miR-519d-3p	NM_001289160	MICB	...((((((((((.........&)))).)))))).	899	911	0.923077	-17.7	1	0.00010248	0.412	-0.912911	-0.267119	-8.33988	10	12	6	CDS	MIRT100297	0	0
hsa-miR-521	NM_001289160	MICB	..(((.((((((...((((.((&)).))))))))))))).	892	909	0.846154	-18.6	1	2.99e-05	0.412	-0.554783	-0.115139	-9.73938	15	17	13	CDS		0	0
hsa-miR-520d-3p	NM_001289160	MICB	...((.((((((((((((((((&.)))))))))))))))).)).	794	842	0.923077	-24.7	1	0.00361563	0.397	-0.0534972	0.206888	-8.4155	18	21	16	CDS		0	0
hsa-miR-520g-5p	NM_001289160	MICB	((((((((..((((.........&)))))))))))).	890	903	0.846154	-16.8	1	1.95e-06	0.382	-0.239486	-0.266056	-7.20497	12	13	12	CDS		0	0
hsa-miR-516b-5p	NM_001289160	MICB	.(((((.((..((((((.....&))))))..))))))).	693	709	0.923077	-19.1	1	0.00967083	0.412	0.0262136	0.0825409	-9.40429	13	16	7	CDS		0	0
hsa-miR-518a-5p	NM_001289160	MICB	.(((...(((.(((((((..&)))))))))).))).	389	404	0.897436	-19	1	7.78e-05	0.426	0.480907	-0.274439	-14.1818	13	15	10	CDS		0	0
hsa-miR-518a-3p	NM_001289160	MICB	...(((.((((((((((((((.&))))))))))))..........................))))).	1329	1373	0.923077	-23.6	1	0.0071715	0.632	-0.157303	-0.346611	-8.05823	17	44	12	3UTR		0	0
hsa-miR-518d-5p	NM_001289160	MICB	((((.((((((((((.......&))).)))))))..)))).	336	354	0.846154	-18.8	1	0.00189288	0.485	-1.3761	-0.294354	-8.28966	14	18	7	CDS		0	0
hsa-miR-527	NM_001289160	MICB	.(((...(((.(((((((..&)))))))))).))).	389	404	0.897436	-19	1	7.78e-05	0.426	0.480907	-0.274439	-14.1818	13	15	10	CDS		0	0
hsa-miR-500a-5p	NM_001289160	MICB	.((((((.(((((((((((....&)))))))))))....)))))).	803	825	0.846154	-22.8	1	0.000222461	0.397	0.331524	-0.0460577	-6.10696	17	22	11	CDS		0	0
hsa-miR-500a-5p	NM_001289160	MICB	......((((..(((((((((.(&).)))))))))..)))).	1831	1849	0.846154	-23	0	5.39e-06	0.485	-0.0291408	-0.195767	-21.7381	14	18	9	3UTR		0	0
hsa-miR-500a-3p	NM_001289160	MICB	((((.(((.((((((..(((((&)))))..)))))).))))))).	1441	1463	1	-22.5	1	0.000375538	0.5	-0.248664	0.0740738	-9.34605	18	22	7	3UTR		0	0
hsa-miR-500a-3p	NM_001289160	MICB	...((((((((..((((.....&))))..)).)))))).	2020	2036	0.846154	-18.9	1	0.000170602	0.456	-0.406441	-0.210156	-11.1505	12	16	6	3UTR		0	0
hsa-miR-501-5p	NM_001289160	MICB	..(((.(((((((((((.....&))))))))))).))).	210	226	0.846154	-25	1	2.62e-05	0.397	-0.000156273	-0.383972	-6.85796	14	16	11	CDS		0	0
hsa-miR-502-5p	NM_001289160	MICB	((((((.(..((((((((...&))))))).)..).)))))).	754	774	1	-21	1	1.24e-06	0.426	0.682784	0.136743	-7.78016	15	20	7	CDS		0	0
hsa-miR-502-3p	NM_001289160	MICB	(((((.(((.((((((..(((.&)))..)))))).)))))))).	1443	1464	0.923077	-20.9	1	0.000691221	0.485	-0.248664	0.0740738	-7.08104	17	21	8	3UTR		0	0
hsa-miR-450a-2-3p	NM_001289160	MICB	...((((.(.((((((.(((..&))))))))).).)))).	1642	1659	0.923077	-16.9	1	0.015464	0.529	0.176271	0.0651503	-10.0707	14	17	9	3UTR		0	0
hsa-miR-503-5p	NM_001289160	MICB	((((((((((((((.........&)))))))))))))).	943	958	0.923077	-22.2	1	0.0232342	0.647	-0.969778	-0.776002	-4.90607	14	15	14	CDS		0	0
hsa-miR-504-5p	NM_001289160	MICB	(((((((((.((((((......&))))))))))))))).	128	144	0.923077	-23.7	1	9.41e-05	0.412	-0.0232897	-0.192432	-5.18008	15	16	15	CDS		0	0
hsa-miR-504-5p	NM_001289160	MICB	...(((((((((((..(((...&.)))..)))).))))))).	355	394	1	-23.2	1	0.0085868	0.426	0.211817	-0.369035	-7.48304	14	19	7	CDS		0	0
hsa-miR-504-3p	NM_001289160	MICB	((((((((((((((((((((.&)))))))).)))........................))))))))).	300	346	0.846154	-27	1	0.000212473	0.5	-1.05223	-0.120098	-3.93757	20	46	9	CDS		0	0
hsa-miR-504-3p	NM_001289160	MICB	((((...(((((((((.....&.)))))))))...)))).	2034	2057	0.923077	-26.3	1	6.83e-06	0.456	-0.262709	-0.234411	-11.5013	13	18	9	3UTR		0	0
hsa-miR-504-3p	NM_001289160	MICB	((((((((((((.((((((..&)))))))))))))))...........................))).	168	214	0.846154	-25	1	4.31e-06	0.397	0.281392	-0.591834	-5.22671	18	46	15	CDS		0	0
hsa-miR-513a-5p	NM_001289160	MICB	..(((((((.((((((..&))))))..))))))).	878	894	0.846154	-20.6	1	9.82e-07	0.397	0.943253	-0.403157	-6.19951	13	16	7	CDS		0	0
hsa-miR-506-5p	NM_001289160	MICB	....((((((((.((((((...&.))).))))))))))).	148	180	0.846154	-17	1	0.00114654	0.426	-1.04116	-0.0615983	-10.8357	14	17	11	CDS		0	0
hsa-miR-506-3p	NM_001289160	MICB	...(((((((.((((.((((.&))))))))...))))).)).	796	816	0.846154	-21	1	1.26e-06	0.397	0.536354	-0.105574	-9.57236	15	20	8	CDS		0	0
hsa-miR-507	NM_001289160	MICB	....(((((...(((((((((&))))))))).))))).	1461	1477	0.846154	-22.1	1	0.00302764	0.529	0.0459578	-0.00815105	-16.9606	14	16	9	3UTR		0	0
hsa-miR-508-5p	NM_001289160	MICB	..(((((((((((((((((((..&)).))))))))))....)))).))).	13	39	0.846154	-25.9	1	0.000111086	0.397	-1.14329	-0.561476	-4.957	19	26	10	5UTR		0	0
hsa-miR-508-5p	NM_001289160	MICB	...(((((((((((.((......&.))))))))))))).	856	903	1	-22.3	1	1.95e-06	0.382	-0.2791	0.168627	-7.24999	13	15	13	CDS		0	0
hsa-miR-508-3p	NM_001289160	MICB	((((((((((((((((((((...&))))))..)))))))))..))))).	1357	1382	0.923077	-20.9	1	0.024217	0.632	0.133777	-0.233791	-3.93757	20	25	9	3UTR		0	0
hsa-miR-508-3p	NM_001289160	MICB	(((.((((((((((((((((((.&))))))).......))))))))........))).))).	1428	1466	1	-18.8	1	7.17e-05	0.5	0.092829	-0.0113381	-6.9696	21	38	8	3UTR		0	0
hsa-miR-509-5p	NM_001289160	MICB	..((((((...((((((.(((&))).)))))))))))).	633	650	0.846154	-18.1	1	7.28e-05	0.412	-1.09951	-0.270454	-10.0807	15	17	12	CDS		0	1
hsa-miR-532-5p	NM_001289160	MICB	..((((((.((((..((((((.&)))))))))).)))))).	1138	1156	1	-21.6	1	2.24e-05	0.412	-0.0871882	-0.280322	-7.60568	16	18	10	CDS		0	0
hsa-miR-532-5p	NM_001289160	MICB	..((((((((((((((((....&)))))))))................))))))).	174	207	0.807692	-21.2	1	0.0184693	0.412	0.234637	-0.476078	-4.957	16	33	9	CDS		0	0
hsa-miR-532-3p	NM_001289160	MICB	..(((((((((((((((..(((&)))..))))))).........))).))))).	2038	2069	0.846154	-24.8	1	5.7e-06	0.441	-0.246538	-0.172257	-4.957	18	31	7	3UTR		0	0
hsa-miR-455-3p	NM_001289160	MICB	((.((((.(((((........&.)))))))))..)).	2221	2267	0.923077	-18	1	0.000870532	0.397	-0.772065	-0.24098	-9.63409	11	15	9	3UTR	MIRT746188	0	0
hsa-miR-487b-5p	NM_001289160	MICB	((((((...((((((((.....&.)))))))).)))))).	1038	1086	0.923077	-23.5	1	0.000975834	0.426	-0.549332	-0.695895	-8.85129	14	17	8	CDS		0	0
hsa-miR-487b-5p	NM_001289160	MICB	((((((..((((((((((..((&)).))))))))))........)))))).	725	753	0.923077	-24.1	1	0.0242242	0.397	-0.602963	0.0878547	-7.7949	18	28	10	CDS		0	0
hsa-miR-551a	NM_001289160	MICB	(.(.((((.((((((((((((&))))))))))))..)))).).).	237	260	1	-21.5	1	0.000454381	0.456	-0.559887	-0.162418	-9.18966	18	23	12	CDS		0	0
hsa-miR-551a	NM_001289160	MICB	((((((((((((((((((((.&)))))))).))))............))))...)).)).	1076	1114	0.923077	-20.2	1	2.21e-06	0.441	-0.205022	-0.221265	-3.93757	20	38	8	CDS		0	0
hsa-miR-552-3p	NM_001289160	MICB	....((((((.(((.((((..&)))).)))..)))))).	1822	1839	0.923077	-17.7	1	0.0218903	0.529	0.107856	-0.19547	-13.1068	13	17	6	3UTR		0	0
hsa-miR-553	NM_001289160	MICB	.....((((((((((((((((&)))))))))))))))).	1814	1831	0.846154	-20.2	1	1.58e-06	0.574	-0.424409	-0.0998654	-13.6656	16	17	16	3UTR		0	0
hsa-miR-554	NM_001289160	MICB	(((.((((((((...(((((.&.)))))))))))))..))).	715	740	0.846154	-22.7	1	1.36e-06	0.412	1.82234	-0.00354536	-9.85102	16	20	13	CDS		0	0
hsa-miR-92b-5p	NM_001289160	MICB	.(((.((((.(((((((.....&))))))))))).))).	2082	2098	0.923077	-22	1	0.00373403	0.662	0.245494	-0.174784	-9.15487	14	16	11	3UTR		0	0
hsa-miR-92b-3p	NM_001289160	MICB	(((.(((((.((...((((((.&))))))....))))))).))).	1739	1761	0.846154	-18.5	1	0.000177226	0.618	0.0827843	-0.0642428	-11.0935	16	22	7	3UTR		0	0
hsa-miR-558	NM_001289160	MICB	(.((((((((..(((....&)))...)))))))).).	1544	1561	0.923077	-17	1	0.0013323	0.485	0.008422	0.0390169	-11.5059	12	17	8	3UTR	MIRT751048	0	0
hsa-miR-564	NM_001289160	MICB	((((((((((((((((...&.))))))................)))))))))).	2054	2093	0.846154	-24.8	1	0.00506885	0.632	-0.0972177	-0.230368	-3.93757	16	34	10	3UTR		0	0
hsa-miR-567	NM_001289160	MICB	.((((.(((((((((((......&)))))))))))..)))).	509	527	0.846154	-17.4	1	0.00270897	0.559	-0.670023	-0.616727	-5.69428	15	18	11	CDS		0	0
hsa-miR-569	NM_001289160	MICB	......((((((((((.....&)))))))))).	816	827	0.923077	-16.1	0	0.000170589	0.426	1.20804	-0.1991	-15.5666	10	11	10	CDS		0	0
hsa-miR-571	NM_001289160	MICB	...((((((..((((.(((..&))).))))..)))))).	1318	1335	0.923077	-19.7	1	0.00258203	0.515	-0.563116	-0.297531	-10.8149	13	17	6	3UTR		0	1
hsa-miR-571	NM_001289160	MICB	(((((((.((.((((((....&)))))))).)))).))).	655	673	0.846154	-19.5	1	0.00276617	0.441	-0.250113	-0.175132	-9.07598	15	18	8	CDS		0	1
hsa-miR-572	NM_001289160	MICB	((((.((((((((.(((((.&))))).).))))))))))).	137	157	0.923077	-28.9	1	4.79e-05	0.426	-0.200312	-0.301677	-8.91345	17	20	11	CDS		0	0
hsa-miR-574-3p	NM_001289160	MICB	..((((((((....((((((..&)))))).....)))))))).	2205	2225	0.846154	-18.9	1	0.000711471	0.588	-0.191964	-0.110609	-13.2745	14	20	8	3UTR		0	0
hsa-miR-574-3p	NM_001289160	MICB	(((.(((((((..((...(((.&)))...))..)))))))))).	1285	1306	0.846154	-16.7	1	0.074596	0.5	-1.0524	-0.351711	-11.8386	15	21	10	3UTR		0	0
hsa-miR-575	NM_001289160	MICB	(((((.(((((.(((((((&))))))))))))....))))).	1430	1452	0.980769	-23.5	1	0.000801577	0.471	0.178699	0.00905893	-9.18534	17	22	12	3UTR		0	0
hsa-miR-575	NM_001289160	MICB	(((((((.(((((.(((((&.))).))..)))))))))))).	1113	1145	0.923077	-22.6	1	9.76e-05	0.441	-0.338508	-0.25865	-7.10805	17	22	12	CDS		0	0
hsa-miR-579-5p	NM_001289160	MICB	(((((((.((((((...(((..&)))...)))).))..))))))).	656	679	0.846154	-20	1	0.00227604	0.397	-0.672195	0.111563	-7.21971	16	23	7	CDS		0	0
[truncated: 6,043 more rows]

## Sheet: targetscan_miRNA_Targets_MICA
miRNA	Position in the UTR	seed match	context++ score	context++ score percentile	weighted context++ score	conserved branch length	Pct
[truncated: 1,770 more rows]

[truncated: 1 more sheets: targetscan_miRNA_Targets_MICB]
